# Supplementary material for: Crystal structure of (Z)-1-(ferrocenylethyn­yl)-10-(phenyl­imino)­anthracen-9(10H)-one from synchrotron X-ray powder diffraction
Source: Acta Crystallogr Sect E Struct Rep Online. 2014 Nov 26;70(Pt 12):573–6. doi: 10.1107/S1600536814025252 (PMC4257377; doi:10.1107/S1600536814025252)
Supplement: Supplementary file 1 [file e-70-00573-sup1.cif]

##############################################################################
#                                                                            #
# This CIF contains the data in a paper accepted for publication in          #
# Acta Crystallographica Section E. It conforms to the requirements of       #
# Notes for Authors for Acta Crystallographica Section E, and has been       #
# peer reviewed under the auspices of the IUCr Commission on Journals.       #
#                                                                            #
# Full details of the Crystallographic Information File format               #
# are given in the paper "The Crystallographic Information File (CIF):       #
# a New Standard Archive File for Crystallography" by S. R. Hall, F. H.      #
# Allen and I. D. Brown [Acta Cryst. (1991), A47, 655-685].                  #
#                                                                            #
# The current version of the core CIF dictionary is obtainable from          #
# ftp://ftp.iucr.org/pub/cif_core.dic.                                       #
#                                                                            #
# Software is freely available for graphical display of the structure(s)     #
# in this CIF. For information consult the CIF software page                 #
# http://www.iucr.org/resources/cif/software.                                #
#                                                                            #
# This file may be used for bona fide research purposes within the           #
# scientific community so long as proper attribution is given to the journal # 
# article from which it was obtained.                                        #
#                                                                            #
##############################################################################
data_global
_journal_data_validation_number     ?
_journal_date_recd_electronic     2014-10-24
_journal_date_accepted     2014-11-17
_journal_name_full     'Acta Crystallographica, Section E'
_journal_year     2014
_journal_volume     70
_journal_issue     12
_journal_page_first     573
_journal_page_last     576
_journal_paper_category     GM
_journal_paper_doi     10.1107/S1600536814025252
_journal_coeditor_code     CV5475
_publ_contact_author_name     'Eiji Nishibori'
_publ_contact_author_address
;
Division of Physics, Faculty of Pure and Applied Sciences,
Center for Integrated Research in Fundamental Science and Engineering,
Tsukuba Research Center for Interdisciplinary Materials Science,
University of Tsukuba,
1-1-1 Tennodai, Tsukuba, Ibaraki 305-8571, Japan
;
_publ_contact_author_email     'nishibori.eiji.ga@u.tsukuba.ac.jp'
_publ_contact_author_fax     '81(29)8537787'
_publ_contact_author_phone     '81(29)8536618'
_publ_section_title
;
Crystal structure of
(<i>Z</i>)-1-(ferrocenylethynyl)-10-(phenylimino)anthracen-9(10<i>H</i>)-one
from synchrotron X-ray powder diffraction
;
loop_
    _publ_author_name
    _publ_author_address
    'Nishibori, Eiji'
;
Division of Physics, Faculty of Pure and Applied Sciences,
Center for Integrated Research in Fundamental Science and Engineering,
Tsukuba Research Center for Interdisciplinary Materials Science,
University of Tsukuba,
1-1-1 Tennodai, Tsukuba, Ibaraki 305-8571, Japan
;
    'Aoyagi, Shinobu'
;
Department of Information and Biological Sciences
Nagoya City University
Nagoya 467-8501, Japan
;
    'Sakata, Makoto'
;
Japan Synchrotron Radiation Research Institute
SPring-8
1-1-1, Kouto, Sayo-cho, Sayo-gun, Hyogo 679-5198, Japan
;
    'Sakamoto, Ryota'
;
Department of Chemistry
The University of Tokyo
7-3-1, Hongo, Bunkyo-ku
Tokyo 113-0033, Japan
;
    'Nishihara, Hiroshi'
;
Department of Chemistry
The University of Tokyo
7-3-1, Hongo, Bunkyo-ku
Tokyo 113-0033, Japan
;
_publ_section_synopsis
;
In a ferrocenyl--anthracen-9(10<i>H</i>)-one compound that has been designed
and synthesized to explore a new electron-donor (<i>D</i>) and -acceptor
(<i>A</i>) conjugated complex, the two cyclopentadienyl rings adopt an
eclipsed conformation. The anthracene tricycle is distorted towards a
butterfly conformation.
;
data_I
_database_code_depnum_ccdc_archive 'CCDC 1034683'
_pd_block_diffractogram_id
             2014-10-22T19:00|1FcAqPHI-100|E._Nishibori|LDScamera.BL02B2.SPring8
_chemical_name_systematic
;
(<i>Z</i>)-1-(Ferrocenylethynyl)-10-(phenylimino)anthracen-9(10<i>H</i>)-one
;
_chemical_name_common     ' '
_chemical_formula_moiety     'C32 H21 Fe N  O'
_chemical_formula_sum     'C32 H21 Fe N  O'
_chemical_formula_structural     'C32 H21 Fe N  O'
_chemical_formula_analytical     'C32 H21 Fe N  O'
_chemical_formula_iupac     '[Fe (C5 H5) (C27 H16 N O)]'
_chemical_formula_weight     491.35
_symmetry_cell_setting     monoclinic
_symmetry_space_group_name_H-M     'P 21/n'
_symmetry_space_group_name_Hall     '-P 2yn'
loop_
    _symmetry_equiv_pos_site_id
    _symmetry_equiv_pos_as_xyz
    1 x,y,z
    2 1/2-x,1/2+y,1/2-z
    3 -x,-y,-z
    4 1/2+x,1/2-y,1/2+z
_cell_length_a     15.9542(3)
_cell_length_b     8.5087(2)
_cell_length_c     16.7212(4)
_cell_angle_alpha     90
_cell_angle_beta     99.070(2)
_cell_angle_gamma     90
_cell_volume     2241.51(9)
_cell_formula_units_Z     4
_cell_measurement_reflns_used     ?
_cell_measurement_theta_min     ?
_cell_measurement_theta_max     ?
_cell_measurement_temperature     100
_exptl_crystal_density_diffrn     1.456
_exptl_crystal_F_000     1016.0
_pd_char_colour     orange
_exptl_absorpt_coefficient_mu     0.964
_exptl_absorpt_correction_type     ?
_exptl_absorpt_process_details     ?
_exptl_absorpt_correction_T_min     ?
_exptl_absorpt_correction_T_max     ?
_exptl_special_details     ?
_diffrn_ambient_temperature     100
_diffrn_radiation_type     'synchrotron'
_diffrn_radiation_wavelength     0.80200
_diffrn_radiation_monochromator     Si(111)
_diffrn_measurement_device_type     'large Debye-Scherrer camera'
_pd_meas_2theta_range_min     0.010
_pd_meas_2theta_range_max     78.680
_pd_meas_2theta_range_inc     0.010
_pd_meas_number_of_points     7868
_pd_meas_scan_method     fixed
_pd_meas_special_details     ?
_refine_special_details     ?
_refine_ls_structure_factor_coef     Inet
_refine_ls_matrix_type     full
_refine_ls_R_factor_all     0.040
_refine_ls_goodness_of_fit_all     2.56
_refine_ls_restrained_S_all     1.8
_refine_ls_number_parameters     180
_refine_ls_number_restraints     241
_refine_ls_number_constraints     0
_refine_ls_hydrogen_treatment     refall
_refine_ls_weighting_scheme     sigma
_refine_ls_shift/su_max     0.02
_refine_diff_density_max     0.208
_refine_diff_density_min     -0.218
_refine_ls_extinction_method     none
loop_
    _atom_type_symbol
    _atom_type_description
    _atom_type_scat_dispersion_real
    _atom_type_scat_dispersion_imag
    _atom_type_scat_source
    Fe Fe 0.3102 1.0498 'International Tables for Crystallography (Vol. IV)'
    O O 0.0113 0.0790 'International Tables for Crystallography (Vol. IV)'
    C C 0.0033 0.0021 'International Tables for Crystallography (Vol. IV)'
    N N 0.0063 0.0043 'International Tables for Crystallography (Vol. IV)'
    H H . . 'International Tables for Crystallography (Vol. IV)'
_computing_data_collection
;
local software (Nishibori <i>et al.</i>,  2001)
;
_computing_cell_refinement
;
<i>SP</i> (Nishibori <i>et al.</i>,  2007)
;
_computing_structure_solution
;
<i>GAIA</i> (Nishibori <i>et al.</i>,  2008)
;
_computing_structure_refinement
;
<i>SP</i> (Nishibori <i>et al.</i>,  2007)
;
_computing_molecular_graphics
;
<i>PyMOL</i> (DeLano, 2002)
;
_computing_publication_material
;
publCIF (Westrip, 2010)
;
_pd_prep_cool_rate     ?
_pd_prep_pressure     ?
_pd_prep_temperature     ?
_pd_proc_2theta_range_min     2.000
_pd_proc_2theta_range_max     50.000
_pd_proc_2theta_range_inc     0.010
_pd_proc_info_data_reduction     none
_pd_proc_info_excluded_regions     none
_pd_proc_ls_background_function     'split-Pearson7 and polynomial function'
_pd_proc_ls_pref_orient_corr     none
_pd_proc_ls_prof_R_factor     0.010
_pd_proc_ls_prof_wR_factor     0.020
_pd_proc_ls_prof_wR_expected     0.01
_pd_proc_ls_profile_function     'split-Pseudo-Voigt'
_pd_proc_ls_special_details     ?
_pd_proc_wavelength     0.80200
_pd_spec_mount_mode     transmission
_pd_spec_mounting     capillary
_pd_spec_shape     cylinder
_pd_spec_size_axial     3
_pd_spec_size_equat     0.4
loop_
    _atom_site_type_symbol
    _atom_site_label
    _atom_site_fract_x
    _atom_site_fract_y
    _atom_site_fract_z
    _atom_site_U_iso_or_equiv
    _atom_site_adp_type
    _atom_site_calc_flag
    _atom_site_occupancy
    _atom_site_symmetry_multiplicity
    C C1 0.1031(3) -0.0140(6) 0.7090(2) 0.062(6) Uiso d 1.00 1
    C C2 0.0713(4) 0.1155(7) 0.7483(2) 0.062(6) Uiso d 1.00 1
    C C3 0.0924(2) 0.1347(4) 0.8333(2) 0.062(6) Uiso d 1.00 1
    C C4 0.1447(2) 0.0262(4) 0.8777(2) 0.062(6) Uiso d 1.00 1
    C C5 0.1856(2) -0.0903(4) 0.8380(2) 0.062(6) Uiso d 1.00 1
    C C6 0.1675(4) -0.1075(6) 0.7529(3) 0.062(6) Uiso d 1.00 1
    C C7 0.1611(2) 0.0357(5) 0.9640(2) 0.062(6) Uiso d 1.00 1
    C C8 0.0473(2) 0.2547(3) 0.8772(2) 0.062(6) Uiso d 1.00 1
    C C9 -0.0113(4) 0.2770(7) 1.0844(2) 0.062(6) Uiso d 1.00 1
    C C10 -0.0154(3) 0.2981(7) 1.0026(3) 0.062(6) Uiso d 1.00 1
    C C11 0.0441(3) 0.2287(4) 0.9646(2) 0.062(6) Uiso d 1.00 1
    C C12 0.0980(2) 0.1093(5) 1.0053(2) 0.062(6) Uiso d 1.00 1
    C C13 0.1014(4) 0.0866(7) 1.0862(2) 0.062(6) Uiso d 1.00 1
    C C14 0.0459(5) 0.1650(10)
                             1.1260(2) 0.062(6) Uiso d 1.00 1
    O O15 0.2135(3) -0.0534(6) 1.0027(2) 0.125(6) Uiso d 1.00 1
    N N16 -0.0023(3) 0.3603(5) 0.8385(3) 0.009(5) Uiso d 1.00 1
    C C17 0.2217(3) -0.2172(6) 0.8904(3) 0.200(10)
                                                 Uiso d 1.00 1
    C C18 0.2734(2) -0.3221(5) 0.9182(2) 0.230(10)
                                                 Uiso d 1.00 1
    C C19 0.0064(2) 0.4110(3) 0.7568(2) 0.025(6) Uiso d 1.00 1
    C C20 0.0868(2) 0.4571(8) 0.7408(3) 0.025(6) Uiso d 1.00 1
    C C21 0.0943(3) 0.5259(9) 0.6656(4) 0.025(6) Uiso d 1.00 1
    C C22 0.0209(4) 0.5620(10)
                             0.6101(3) 0.025(6) Uiso d 1.00 1
    C C23 -0.0599(3) 0.5300(10)
                              0.6298(3) 0.025(6) Uiso d 1.00 1
    C C24 -0.0669(2) 0.4640(8) 0.7053(3) 0.025(6) Uiso d 1.00 1
    C C25 0.3354(2) -0.7069(3) 1.0118(2) 0.062(8) Uiso d 1.00 1
    C C26 0.40750(10)
                    -0.6142(3) 1.0390(2) 0.062(8) Uiso d 1.00 1
    C C27 0.38950(10)
                    -0.4585(4) 1.0129(2) 0.062(8) Uiso d 1.00 1
    C C28 0.30610(10)
                    -0.4548(4) 0.9695(2) 0.062(8) Uiso d 1.00 1
    C C29 0.2727(2) -0.6084(4) 0.96890(10)
                                         0.062(8) Uiso d 1.00 1
    C C30 0.2582(2) -0.6324(4) 1.1771(2) 0.060(9) Uiso d 1.00 1
    C C31 0.3326(2) -0.5478(5) 1.20630(10)
                                         0.060(9) Uiso d 1.00 1
    C C32 0.3193(2) -0.3895(4) 1.1825(2) 0.060(9) Uiso d 1.00 1
    C C33 0.2366(2) -0.3765(4) 1.1386(2) 0.060(9) Uiso d 1.00 1
    C C34 0.19880(10)
                    -0.5266(4) 1.1354(2) 0.060(9) Uiso d 1.00 1
    Fe FE35 0.30530(10)
                      -0.5312(2) 1.08450(10)
                                           0.0324(5) Uiso d 1.00 1
    H H36 0.0822(5) -0.0379(8) 0.6558(2) 0.05 Uiso d 1.00 1
    H H37 0.0391(6) 0.1912(9) 0.7173(2) 0.05 Uiso d 1.00 1
    H H38 0.1931(8) -0.1860(10)
                              0.7267(3) 0.05 Uiso d 1.00 1
    H H39 -0.0450(10)
                    0.339(2) 1.1130(5) 0.05 Uiso d 1.00 1
    H H40 -0.0511(6) 0.3750(10)
                              0.9759(4) 0.05 Uiso d 1.00 1
    H H41 0.1469(7) 0.032(2) 1.1154(3) 0.05 Uiso d 1.00 1
    H H42 0.045(3) 0.144(5) 1.1800(10)
                                     0.05 Uiso d 1.00 1
    H H43 0.1333(3) 0.456(2) 0.7821(4) 0.05 Uiso d 1.00 1
    H H44 0.1475(3) 0.554(2) 0.6542(7) 0.05 Uiso d 1.00 1
    H H45 0.0260(5) 0.596(3) 0.5582(5) 0.05 Uiso d 1.00 1
    H H46 -0.1083(4) 0.563(3) 0.5956(6) 0.05 Uiso d 1.00 1
    H H47 -0.1190(2) 0.463(2) 0.7233(5) 0.05 Uiso d 1.00 1
    H H48 0.3304(3) -0.8071(3) 1.0202(3) 0.09 Uiso d 1.00 1
    H H49 0.4548(2) -0.6471(4) 1.0672(2) 0.09 Uiso d 1.00 1
    H H50 0.42370(10)
                    -0.3786(4) 1.0220(3) 0.09 Uiso d 1.00 1
    H H51 0.2223(2) -0.6373(5) 0.9461(2) 0.09 Uiso d 1.00 1
    H H52 0.2505(2) -0.7326(4) 1.1834(2) 0.04 Uiso d 1.00 1
    H H53 0.3788(2) -0.5865(6) 1.23370(10)
                                         0.04 Uiso d 1.00 1
    H H54 0.3555(3) -0.3131(4) 1.1935(2) 0.04 Uiso d 1.00 1
    H H55 0.2131(2) -0.2910(4) 1.1170(2) 0.04 Uiso d 1.00 1
    H H56 0.14790(10)
                    -0.5501(5) 1.1113(2) 0.04 Uiso d 1.00 1
loop_
    _geom_bond_atom_site_label_1
    _geom_bond_atom_site_label_2
    _geom_bond_site_symmetry_1
    _geom_bond_site_symmetry_2
    _geom_bond_distance
    _geom_bond_publ_flag
    Fe35 C25 . . 2.032(3) no
    Fe35 C26 . . 2.032(3) no
    Fe35 C27 . . 2.032(3) no
    Fe35 C28 . . 2.032(4) no
    Fe35 C29 . . 2.030(3) no
    Fe35 C30 . . 2.018(4) no
    Fe35 C31 . . 2.019(2) no
    Fe35 C32 . . 2.018(4) no
    Fe35 C33 . . 2.016(4) no
    Fe35 C34 . . 2.017(3) no
    O15 C7 . . 1.234(6) no
    N16 C8 . . 1.300(5) no
    N16 C19 . . 1.460(6) no
    C1 C2 . . 1.417(7) no
    C1 C6 . . 1.411(7) no
    C2 C3 . . 1.418(5) no
    C3 C4 . . 1.380(5) no
    C3 C8 . . 1.505(4) no
    C4 C5 . . 1.409(5) no
    C4 C7 . . 1.428(5) no
    C5 C6 . . 1.414(6) no
    C5 C17 . . 1.451(6) no
    C7 C12 . . 1.450(5) no
    C8 C11 . . 1.487(5) no
    C9 C10 . . 1.371(6) no
    C9 C14 . . 1.423(9) no
    C10 C11 . . 1.358(7) no
    C11 C12 . . 1.432(5) no
    C12 C13 . . 1.359(5) no
    C13 C14 . . 1.363(9) no
    C17 C18 . . 1.254(6) no
    C18 C28 . . 1.464(5) no
    C19 C20 . . 1.407(5) no
    C19 C24 . . 1.413(5) no
    C20 C21 . . 1.409(9) no
    C21 C22 . . 1.409(8) no
    C22 C23 . . 1.407(8) no
    C23 C24 . . 1.402(8) no
    C25 C26 . . 1.410(4) no
    C25 C29 . . 1.411(4) no
    C26 C27 . . 1.410(4) no
    C27 C28 . . 1.412(3) no
    C28 C29 . . 1.411(5) no
    C30 C31 . . 1.408(5) no
    C30 C34 . . 1.409(4) no
    C31 C32 . . 1.411(5) no
    C32 C33 . . 1.410(5) no
    C33 C34 . . 1.410(5) no
    C1 H36 . . 0.922(5) no
    C2 H37 . . 0.929(9) no
    C6 H38 . . 0.928(11) no
    C9 H39 . . 0.937(16) no
    C10 H40 . . 0.934(10) no
    C13 H41 . . 0.932(13) no
    C14 H42 . . 0.923(19) no
    C20 H43 . . 0.931(7) no
    C21 H44 . . 0.930(9) no
    C22 H45 . . 0.930(13) no
    C23 H46 . . 0.929(12) no
    C24 H47 . . 0.928(5) no
    C25 H48 . . 0.870(4) no
    C26 H49 . . 0.871(4) no
    C27 H50 . . 0.870(4) no
    C29 H51 . . 0.869(4) no
    C30 H52 . . 0.870(5) no
    C31 H53 . . 0.869(4) no
    C32 H54 . . 0.870(5) no
    C33 H55 . . 0.870(5) no
    C34 H56 . . 0.871(3) no
loop_
    _geom_angle_atom_site_label_1
    _geom_angle_atom_site_label_2
    _geom_angle_atom_site_label_3
    _geom_angle_site_symmetry_1
    _geom_angle_site_symmetry_2
    _geom_angle_site_symmetry_3
    _geom_angle
    _geom_angle_publ_flag
    C25 Fe35 C26 . . . 40.60(12) no
    C25 Fe35 C27 . . . 68.34(14) no
    C25 Fe35 C28 . . . 68.40(14) no
    C25 Fe35 C29 . . . 40.66(13) no
    C25 Fe35 C30 . . . 107.27(15) no
    C25 Fe35 C31 . . . 121.22(17) no
    C25 Fe35 C32 . . . 156.79(16) no
    C25 Fe35 C33 . . . 160.98(16) no
    C25 Fe35 C34 . . . 124.13(15) no
    C26 Fe35 C27 . . . 40.61(12) no
    C26 Fe35 C28 . . . 68.39(12) no
    C26 Fe35 C29 . . . 68.36(13) no
    C26 Fe35 C30 . . . 123.85(15) no
    C26 Fe35 C31 . . . 107.17(15) no
    C26 Fe35 C32 . . . 121.27(15) no
    C26 Fe35 C33 . . . 156.95(15) no
    C26 Fe35 C34 . . . 160.72(15) no
    C27 Fe35 C28 . . . 40.67(10) no
    C27 Fe35 C29 . . . 68.37(14) no
    C27 Fe35 C30 . . . 160.57(15) no
    C27 Fe35 C31 . . . 123.92(15) no
    C27 Fe35 C32 . . . 107.32(15) no
    C27 Fe35 C33 . . . 121.49(16) no
    C27 Fe35 C34 . . . 157.21(16) no
    C28 Fe35 C29 . . . 40.65(13) no
    C28 Fe35 C30 . . . 157.16(14) no
    C28 Fe35 C31 . . . 160.80(16) no
    C28 Fe35 C32 . . . 124.12(16) no
    C28 Fe35 C33 . . . 107.50(15) no
    C28 Fe35 C34 . . . 121.64(13) no
    C29 Fe35 C30 . . . 121.48(15) no
    C29 Fe35 C31 . . . 156.90(18) no
    C29 Fe35 C32 . . . 160.96(16) no
    C29 Fe35 C33 . . . 124.24(15) no
    C29 Fe35 C34 . . . 107.56(15) no
    C30 Fe35 C31 . . . 40.83(14) no
    C30 Fe35 C32 . . . 68.83(14) no
    C30 Fe35 C33 . . . 68.88(14) no
    C30 Fe35 C34 . . . 40.89(14) no
    C31 Fe35 C32 . . . 40.91(16) no
    C31 Fe35 C33 . . . 68.85(15) no
    C31 Fe35 C34 . . . 68.77(14) no
    C32 Fe35 C33 . . . 40.90(14) no
    C32 Fe35 C34 . . . 68.81(14) no
    C33 Fe35 C34 . . . 40.92(14) no
    C8 N16 C19 . . . 122.0(4) no
    C2 C1 C6 . . . 118.8(4) no
    C1 C2 C3 . . . 120.6(4) no
    C2 C3 C4 . . . 119.4(4) no
    C2 C3 C8 . . . 120.7(4) no
    C4 C3 C8 . . . 119.1(3) no
    C3 C4 C5 . . . 120.2(3) no
    C3 C4 C7 . . . 120.3(3) no
    C5 C4 C7 . . . 119.4(3) no
    C4 C5 C6 . . . 120.7(4) no
    C4 C5 C17 . . . 114.1(3) no
    C6 C5 C17 . . . 122.0(4) no
    C1 C6 C5 . . . 118.8(4) no
    O15 C7 C4 . . . 119.8(4) no
    O15 C7 C12 . . . 118.7(3) no
    C4 C7 C12 . . . 118.4(3) no
    N16 C8 C3 . . . 121.8(3) no
    N16 C8 C11 . . . 118.7(3) no
    C3 C8 C11 . . . 118.1(3) no
    C10 C9 C14 . . . 120.1(5) no
    C9 C10 C11 . . . 118.9(5) no
    C8 C11 C10 . . . 122.0(4) no
    C8 C11 C12 . . . 117.5(3) no
    C10 C11 C12 . . . 119.9(4) no
    C7 C12 C11 . . . 119.4(3) no
    C7 C12 C13 . . . 119.4(4) no
    C11 C12 C13 . . . 120.0(4) no
    C12 C13 C14 . . . 119.3(5) no
    C9 C14 C13 . . . 120.3(4) no
    C5 C17 C18 . . . 158.2(5) no
    C17 C18 C28 . . . 156.8(4) no
    N16 C19 C20 . . . 119.0(4) no
    N16 C19 C24 . . . 118.2(3) no
    C20 C19 C24 . . . 119.2(4) no
    C19 C20 C21 . . . 119.6(4) no
    C20 C21 C22 . . . 120.0(5) no
    C21 C22 C23 . . . 120.1(5) no
    C22 C23 C24 . . . 119.6(4) no
    C19 C24 C23 . . . 120.1(3) no
    Fe35 C25 C26 . . . 69.70(16) no
    Fe35 C25 C29 . . . 69.61(16) no
    C26 C25 C29 . . . 108.0(2) no
    Fe35 C26 C25 . . . 69.70(15) no
    Fe35 C26 C27 . . . 69.70(13) no
    C25 C26 C27 . . . 108.1(2) no
    Fe35 C27 C26 . . . 69.69(16) no
    Fe35 C27 C28 . . . 69.67(15) no
    C26 C27 C28 . . . 108.0(3) no
    Fe35 C28 C18 . . . 138.3(2) no
    Fe35 C28 C27 . . . 69.66(19) no
    Fe35 C28 C29 . . . 69.61(16) no
    C18 C28 C27 . . . 122.6(3) no
    C18 C28 C29 . . . 127.7(3) no
    C27 C28 C29 . . . 107.9(3) no
    Fe35 C29 C25 . . . 69.73(15) no
    Fe35 C29 C28 . . . 69.74(18) no
    C25 C29 C28 . . . 108.1(2) no
    Fe35 C30 C31 . . . 69.66(17) no
    Fe35 C30 C34 . . . 69.54(18) no
    C31 C30 C34 . . . 108.0(3) no
    Fe35 C31 C30 . . . 69.52(16) no
    Fe35 C31 C32 . . . 69.50(17) no
    C30 C31 C32 . . . 108.0(3) no
    Fe35 C32 C31 . . . 69.59(17) no
    Fe35 C32 C33 . . . 69.5(2) no
    C31 C32 C33 . . . 108.0(3) no
    Fe35 C33 C32 . . . 69.6(2) no
    Fe35 C33 C34 . . . 69.58(17) no
    C32 C33 C34 . . . 108.0(3) no
    Fe35 C34 C30 . . . 69.57(16) no
    Fe35 C34 C33 . . . 69.50(17) no
    C30 C34 C33 . . . 108.0(2) no
    C2 C1 H36 . . . 121.2(6) no
    C6 C1 H36 . . . 120.0(7) no
    C1 C2 H37 . . . 119.2(5) no
    C3 C2 H37 . . . 120.2(6) no
    C1 C6 H38 . . . 119.9(7) no
    C5 C6 H38 . . . 120.9(7) no
    C10 C9 H39 . . . 119.7(9) no
    C14 C9 H39 . . . 120.2(8) no
    C9 C10 H40 . . . 119.9(7) no
    C11 C10 H40 . . . 120.0(7) no
    C12 C13 H41 . . . 119.8(7) no
    C14 C13 H41 . . . 120.0(6) no
    C9 C14 H42 . . . 120(3) no
    C13 C14 H42 . . . 120(3) no
    C19 C20 H43 . . . 120.0(7) no
    C21 C20 H43 . . . 119.8(7) no
    C20 C21 H44 . . . 119.9(9) no
    C22 C21 H44 . . . 120.0(10) no
    C21 C22 H45 . . . 119.8(8) no
    C23 C22 H45 . . . 119.8(8) no
    C22 C23 H46 . . . 120.1(10) no
    C24 C23 H46 . . . 119.9(8) no
    C19 C24 H47 . . . 119.8(8) no
    C23 C24 H47 . . . 119.9(8) no
    Fe35 C25 H48 . . . 126.0(4) no
    C26 C25 H48 . . . 126.0(5) no
    C29 C25 H48 . . . 126.1(5) no
    Fe35 C26 H49 . . . 126.0(4) no
    C25 C26 H49 . . . 126.0(4) no
    C27 C26 H49 . . . 125.9(3) no
    Fe35 C27 H50 . . . 126.1(4) no
    C26 C27 H50 . . . 126.1(3) no
    C28 C27 H50 . . . 125.9(4) no
    Fe35 C29 H51 . . . 126.1(3) no
    C25 C29 H51 . . . 126.0(4) no
    C28 C29 H51 . . . 126.0(4) no
    Fe35 C30 H52 . . . 126.0(4) no
    C31 C30 H52 . . . 125.9(4) no
    C34 C30 H52 . . . 126.1(4) no
    Fe35 C31 H53 . . . 126.0(3) no
    C30 C31 H53 . . . 126.0(5) no
    C32 C31 H53 . . . 126.0(5) no
    Fe35 C32 H54 . . . 127.1(4) no
    C31 C32 H54 . . . 126.1(4) no
    C33 C32 H54 . . . 126.0(4) no
    Fe35 C33 H55 . . . 126.1(4) no
    C32 C33 H55 . . . 126.0(4) no
    C34 C33 H55 . . . 126.0(4) no
    Fe35 C34 H56 . . . 125.9(3) no
    C30 C34 H56 . . . 126.0(4) no
    C33 C34 H56 . . . 126.0(4) no
loop_
    _geom_torsion_atom_site_label_1
    _geom_torsion_atom_site_label_2
    _geom_torsion_atom_site_label_3
    _geom_torsion_atom_site_label_4
    _geom_torsion_site_symmetry_1
    _geom_torsion_site_symmetry_2
    _geom_torsion_site_symmetry_3
    _geom_torsion_site_symmetry_4
    _geom_torsion
    _geom_torsion_publ_flag
    C32 Fe35 C28 C27 . . . . 76.3(2) no
    C33 Fe35 C28 C27 . . . . 118.3(2) no
    C34 Fe35 C28 C27 . . . . 160.8(2) no
    C25 Fe35 C28 C29 . . . . 37.70(18) no
    C26 Fe35 C28 C29 . . . . 81.52(18) no
    C27 Fe35 C28 C29 . . . . 119.2(3) no
    C30 Fe35 C28 C29 . . . . -45.6(4) no
    C32 Fe35 C28 C29 . . . . -164.5(2) no
    C33 Fe35 C28 C29 . . . . -122.6(2) no
    C34 Fe35 C28 C29 . . . . -80.0(2) no
    C25 Fe35 C32 C33 . . . . -166.3(4) no
    C26 Fe35 C32 C33 . . . . 160.6(2) no
    C27 Fe35 C32 C33 . . . . 118.4(2) no
    C28 Fe35 C32 C33 . . . . 76.9(2) no
    C30 Fe35 C32 C33 . . . . -81.8(2) no
    C26 Fe35 C29 C25 . . . . 37.65(17) no
    C27 Fe35 C29 C25 . . . . 81.50(19) no
    C28 Fe35 C29 C25 . . . . 119.2(2) no
    C30 Fe35 C29 C25 . . . . -79.7(2) no
    C31 Fe35 C29 C25 . . . . -45.4(5) no
    C33 Fe35 C29 C25 . . . . -164.3(2) no
    C34 Fe35 C29 C25 . . . . -122.3(2) no
    C25 Fe35 C29 C28 . . . . -119.2(2) no
    C26 Fe35 C29 C28 . . . . -81.59(16) no
    C27 Fe35 C29 C28 . . . . -37.74(15) no
    C30 Fe35 C29 C28 . . . . 161.04(18) no
    C31 Fe35 C29 C28 . . . . -164.7(4) no
    C33 Fe35 C29 C28 . . . . 76.5(2) no
    C34 Fe35 C29 C28 . . . . 118.43(18) no
    C25 Fe35 C30 C31 . . . . 118.1(2) no
    C26 Fe35 C30 C31 . . . . 76.5(3) no
    C28 Fe35 C30 C31 . . . . -166.7(4) no
    C29 Fe35 C30 C31 . . . . 160.2(2) no
    C32 Fe35 C30 C31 . . . . -37.7(2) no
    C33 Fe35 C30 C31 . . . . -81.7(2) no
    C34 Fe35 C30 C31 . . . . -119.4(3) no
    C25 Fe35 C30 C34 . . . . -122.6(2) no
    C26 Fe35 C30 C34 . . . . -164.1(2) no
    C28 Fe35 C30 C34 . . . . -47.4(5) no
    C29 Fe35 C30 C34 . . . . -80.4(2) no
    C31 Fe35 C30 C34 . . . . 119.4(3) no
    C32 Fe35 C30 C34 . . . . 81.7(2) no
    C33 Fe35 C30 C34 . . . . 37.68(19) no
    C31 Fe35 C27 C28 . . . . -164.5(2) no
    C32 Fe35 C27 C28 . . . . -122.6(2) no
    C33 Fe35 C27 C28 . . . . -80.1(2) no
    C34 Fe35 C27 C28 . . . . -46.2(5) no
    C29 Fe35 C34 C33 . . . . -122.4(2) no
    C30 Fe35 C34 C33 . . . . 119.5(3) no
    C25 Fe35 C31 C30 . . . . -80.2(2) no
    C26 Fe35 C31 C30 . . . . -122.3(2) no
    C27 Fe35 C31 C30 . . . . -163.7(2) no
    C29 Fe35 C31 C30 . . . . -47.3(5) no
    C32 Fe35 C31 C30 . . . . 119.5(3) no
    C33 Fe35 C31 C30 . . . . 81.8(2) no
    C34 Fe35 C31 C30 . . . . 37.7(2) no
    C25 Fe35 C31 C32 . . . . 160.3(2) no
    C26 Fe35 C31 C32 . . . . 118.2(2) no
    C27 Fe35 C31 C32 . . . . 76.8(2) no
    C27 Fe35 C25 C26 . . . . 37.66(17) no
    C28 Fe35 C25 C26 . . . . 81.56(18) no
    C29 Fe35 C25 C26 . . . . 119.3(3) no
    C30 Fe35 C25 C26 . . . . -122.3(2) no
    C31 Fe35 C25 C26 . . . . -79.8(2) no
    C32 Fe35 C25 C26 . . . . -45.8(4) no
    C34 Fe35 C25 C26 . . . . -164.0(2) no
    C26 Fe35 C25 C29 . . . . -119.3(3) no
    C27 Fe35 C25 C29 . . . . -81.59(19) no
    C28 Fe35 C25 C29 . . . . -37.69(17) no
    C30 Fe35 C25 C29 . . . . 118.5(2) no
    C31 Fe35 C25 C29 . . . . 160.9(2) no
    C32 Fe35 C25 C29 . . . . -165.1(4) no
    C34 Fe35 C25 C29 . . . . 76.7(2) no
    C34 Fe35 C32 C31 . . . . 81.6(2) no
    C29 Fe35 C27 C28 . . . . 37.7(2) no
    C32 Fe35 C34 C30 . . . . -81.7(2) no
    C33 Fe35 C34 C30 . . . . -119.5(3) no
    C25 Fe35 C34 C33 . . . . -164.1(2) no
    C31 Fe35 C32 C33 . . . . -119.4(3) no
    C27 Fe35 C26 C25 . . . . -119.3(3) no
    C28 Fe35 C26 C25 . . . . -81.6(2) no
    C29 Fe35 C26 C25 . . . . -37.71(18) no
    C30 Fe35 C26 C25 . . . . 76.5(2) no
    C31 Fe35 C26 C25 . . . . 118.2(2) no
    C32 Fe35 C26 C25 . . . . 160.7(2) no
    C33 Fe35 C26 C25 . . . . -165.6(4) no
    C25 Fe35 C26 C27 . . . . 119.3(3) no
    C28 Fe35 C26 C27 . . . . 37.69(18) no
    C29 Fe35 C26 C27 . . . . 81.6(2) no
    C30 Fe35 C26 C27 . . . . -164.2(2) no
    C31 Fe35 C26 C27 . . . . -122.5(2) no
    C32 Fe35 C26 C27 . . . . -80.0(2) no
    C33 Fe35 C26 C27 . . . . -46.3(5) no
    C29 Fe35 C33 C34 . . . . 76.8(2) no
    C30 Fe35 C33 C34 . . . . -37.66(19) no
    C31 Fe35 C33 C34 . . . . -81.6(2) no
    C25 Fe35 C27 C26 . . . . -37.65(18) no
    C28 Fe35 C27 C26 . . . . -119.3(3) no
    C29 Fe35 C27 C26 . . . . -81.6(2) no
    C31 Fe35 C27 C26 . . . . 76.2(2) no
    C32 Fe35 C27 C26 . . . . 118.1(2) no
    C33 Fe35 C27 C26 . . . . 160.6(2) no
    C34 Fe35 C27 C26 . . . . -165.5(4) no
    C25 Fe35 C27 C28 . . . . 81.6(2) no
    C26 Fe35 C27 C28 . . . . 119.3(3) no
    C29 Fe35 C34 C30 . . . . 118.1(2) no
    C31 Fe35 C34 C30 . . . . -37.7(2) no
    C34 Fe35 C28 C18 . . . . 44.3(4) no
    C25 Fe35 C28 C27 . . . . -81.5(2) no
    C27 Fe35 C34 C33 . . . . -46.6(5) no
    C28 Fe35 C34 C33 . . . . -80.1(2) no
    C30 Fe35 C28 C27 . . . . -164.7(4) no
    C31 Fe35 C34 C33 . . . . 81.8(2) no
    C32 Fe35 C34 C33 . . . . 37.76(19) no
    C32 Fe35 C33 C34 . . . . -119.3(3) no
    C25 Fe35 C28 C18 . . . . 162.0(3) no
    C26 Fe35 C28 C18 . . . . -154.2(3) no
    C27 Fe35 C28 C18 . . . . -116.6(4) no
    C29 Fe35 C28 C18 . . . . 124.3(3) no
    C30 Fe35 C28 C18 . . . . 78.7(6) no
    C32 Fe35 C28 C18 . . . . -40.3(4) no
    C33 Fe35 C28 C18 . . . . 1.7(4) no
    C31 Fe35 C33 C32 . . . . 37.7(2) no
    C34 Fe35 C33 C32 . . . . 119.3(3) no
    C26 Fe35 C28 C27 . . . . -37.65(18) no
    C29 Fe35 C28 C27 . . . . -119.2(3) no
    C28 Fe35 C33 C34 . . . . 118.4(2) no
    C34 Fe35 C31 C32 . . . . -81.7(2) no
    C34 Fe35 C32 C33 . . . . -37.8(2) no
    C30 Fe35 C33 C32 . . . . 81.6(2) no
    C25 Fe35 C32 C31 . . . . -46.9(5) no
    C26 Fe35 C32 C31 . . . . -80.0(2) no
    C27 Fe35 C32 C31 . . . . -122.2(2) no
    C28 Fe35 C32 C31 . . . . -163.74(19) no
    C30 Fe35 C32 C31 . . . . 37.62(19) no
    C33 Fe35 C32 C31 . . . . 119.4(3) no
    C29 Fe35 C33 C32 . . . . -163.9(2) no
    C28 Fe35 C34 C30 . . . . 160.4(2) no
    C29 Fe35 C31 C32 . . . . -166.8(4) no
    C26 Fe35 C33 C34 . . . . -165.8(4) no
    C27 Fe35 C33 C34 . . . . 160.7(2) no
    C27 Fe35 C34 C30 . . . . -166.1(4) no
    C33 Fe35 C31 C32 . . . . -37.70(19) no
    C30 Fe35 C31 C32 . . . . -119.5(3) no
    C26 Fe35 C33 C32 . . . . -46.5(5) no
    C27 Fe35 C33 C32 . . . . -80.0(2) no
    C28 Fe35 C33 C32 . . . . -122.3(2) no
    C25 Fe35 C34 C30 . . . . 76.4(2) no
    C19 N16 C8 C3 . . . . -24.2(6) no
    C19 N16 C8 C11 . . . . 169.9(3) no
    C8 N16 C19 C20 . . . . -50.6(6) no
    C8 N16 C19 C24 . . . . 151.0(5) no
    C6 C1 C2 C3 . . . . -11.1(8) no
    C2 C1 C6 C5 . . . . 13.1(8) no
    C1 C2 C3 C4 . . . . 0.3(7) no
    C1 C2 C3 C8 . . . . -169.3(4) no
    C2 C3 C4 C5 . . . . 8.3(5) no
    C8 C3 C4 C7 . . . . -5.0(5) no
    C2 C3 C8 N16 . . . . -10.8(6) no
    C4 C3 C8 N16 . . . . 179.6(4) no
    C4 C3 C8 C11 . . . . -14.5(5) no
    C2 C3 C8 C11 . . . . 155.2(4) no
    C8 C3 C4 C5 . . . . 178.1(3) no
    C2 C3 C4 C7 . . . . -174.8(4) no
    C3 C4 C7 C12 . . . . 26.6(5) no
    C5 C4 C7 O15 . . . . 3.1(6) no
    C3 C4 C7 O15 . . . . -173.8(4) no
    C7 C4 C5 C17 . . . . 16.9(5) no
    C5 C4 C7 C12 . . . . -156.5(3) no
    C3 C4 C5 C17 . . . . -166.1(3) no
    C3 C4 C5 C6 . . . . -6.2(5) no
    C7 C4 C5 C6 . . . . 176.9(4) no
    C6 C5 C17 C18 . . . . 56.4(14) no
    C4 C5 C17 C18 . . . . -143.9(12) no
    C4 C5 C6 C1 . . . . -4.8(7) no
    C17 C5 C6 C1 . . . . 153.6(4) no
    O15 C7 C12 C13 . . . . 4.2(7) no
    C4 C7 C12 C11 . . . . -28.5(5) no
    O15 C7 C12 C11 . . . . 171.7(4) no
    C4 C7 C12 C13 . . . . 164.0(4) no
    C3 C8 C11 C10 . . . . -158.7(4) no
    C3 C8 C11 C12 . . . . 12.2(5) no
    N16 C8 C11 C10 . . . . 7.8(6) no
    N16 C8 C11 C12 . . . . 178.6(4) no
    C14 C9 C10 C11 . . . . -9.8(9) no
    C10 C9 C14 C13 . . . . 5.0(10) no
    C9 C10 C11 C8 . . . . -175.8(4) no
    C9 C10 C11 C12 . . . . 13.5(7) no
    C8 C11 C12 C7 . . . . 8.7(5) no
    C10 C11 C12 C13 . . . . -12.8(7) no
    C8 C11 C12 C13 . . . . 176.2(4) no
    C10 C11 C12 C7 . . . . 179.8(4) no
    C7 C12 C13 C14 . . . . 175.2(6) no
    C11 C12 C13 C14 . . . . 7.8(8) no
    C12 C13 C14 C9 . . . . -4.0(10) no
    C5 C17 C18 C28 . . . . -173.5(8) no
    C17 C18 C28 C29 . . . . 65.2(11) no
    C17 C18 C28 Fe35 . . . . -36.7(12) no
    C17 C18 C28 C27 . . . . -132.3(9) no
    N16 C19 C20 C21 . . . . -171.6(5) no
    N16 C19 C24 C23 . . . . 172.9(5) no
    C24 C19 C20 C21 . . . . -13.4(8) no
    C20 C19 C24 C23 . . . . 14.6(8) no
    C19 C20 C21 C22 . . . . 6.1(10) no
    C20 C21 C22 C23 . . . . 0.3(11) no
    C21 C22 C23 C24 . . . . 0.8(12) no
    C22 C23 C24 C19 . . . . -8.3(10) no
    C26 C25 C29 Fe35 . . . . -59.4(2) no
    Fe35 C25 C29 C28 . . . . 59.43(19) no
    C29 C25 C26 C27 . . . . -0.1(3) no
    C26 C25 C29 C28 . . . . 0.1(3) no
    C29 C25 C26 Fe35 . . . . 59.3(2) no
    Fe35 C25 C26 C27 . . . . -59.4(2) no
    C25 C26 C27 C28 . . . . 0.0(3) no
    C25 C26 C27 Fe35 . . . . 59.4(2) no
    Fe35 C26 C27 C28 . . . . -59.3(2) no
    C26 C27 C28 C29 . . . . 0.0(3) no
    Fe35 C27 C28 C29 . . . . -59.3(2) no
    Fe35 C27 C28 C18 . . . . 135.1(3) no
    C26 C27 C28 Fe35 . . . . 59.4(2) no
    C26 C27 C28 C18 . . . . -165.6(3) no
    C27 C28 C29 Fe35 . . . . 59.4(2) no
    C27 C28 C29 C25 . . . . -0.1(3) no
    C18 C28 C29 C25 . . . . 164.6(3) no
    Fe35 C28 C29 C25 . . . . -59.42(18) no
    C18 C28 C29 Fe35 . . . . -136.0(3) no
    Fe35 C30 C31 C32 . . . . 59.0(2) no
    C31 C30 C34 C33 . . . . 0.2(3) no
    Fe35 C30 C34 C33 . . . . -59.1(2) no
    C31 C30 C34 Fe35 . . . . 59.2(2) no
    C34 C30 C31 Fe35 . . . . -59.2(2) no
    C34 C30 C31 C32 . . . . -0.1(3) no
    C30 C31 C32 C33 . . . . 0.0(3) no
    Fe35 C31 C32 C33 . . . . 59.1(2) no
    C30 C31 C32 Fe35 . . . . -59.1(2) no
    C31 C32 C33 C34 . . . . 0.1(4) no
    C31 C32 C33 Fe35 . . . . -59.1(2) no
    Fe35 C32 C33 C34 . . . . 59.2(2) no
    C32 C33 C34 C30 . . . . -0.2(4) no
    Fe35 C33 C34 C30 . . . . 59.1(2) no
    C32 C33 C34 Fe35 . . . . -59.3(2) no
loop_
    _geom_hbond_atom_site_label_D
    _geom_hbond_atom_site_label_H
    _geom_hbond_atom_site_label_A
    _geom_hbond_site_symmetry_A
    _geom_hbond_distance_DH
    _geom_hbond_distance_HA
    _geom_hbond_distance_DA
    _geom_hbond_angle_DHA
    C34 H56 Cg1 1_545 0.871(3) 2.855(4) 3.588(4) 142.9(5)
data_1FcAqPHI-100K_powder_data
_pd_block_id
             2014-10-22T19:00|1FcAqPHI-100|E._Nishibori|LDScamera.BL02B2.SPring8
_pd_proc_2theta_range_min     2.000
_pd_proc_2theta_range_max     50.00
loop_
    _pd_proc_2theta_corrected
    _pd_proc_ls_weight
    _pd_proc_intensity_total
    _pd_proc_intensity_bkg_calc
    _pd_calc_intensity_total
    _pd_proc_point_id
    2.000 0.003050 327.840 326.820 326.907 1
    2.010 0.003054 327.470 326.672 326.760 2
    2.020 0.003067 326.020 326.524 326.612 3
    2.030 0.003057 327.090 326.376 326.466 4
    2.040 0.003046 328.250 326.229 326.319 5
    2.050 0.003037 329.230 326.082 326.173 6
    2.060 0.003056 327.240 325.935 326.027 7
    2.070 0.003057 327.150 325.789 325.882 8
    2.080 0.003082 324.450 325.643 325.737 9
    2.090 0.003054 327.420 325.498 325.592 10
    2.100 0.003073 325.420 325.352 325.448 11
    2.110 0.003062 326.620 325.207 325.304 12
    2.120 0.003065 326.310 325.063 325.160 13
    2.130 0.003056 327.210 324.919 325.017 14
    2.140 0.003089 323.740 324.775 324.875 15
    2.150 0.003066 326.130 324.632 324.732 16
    2.160 0.003060 326.780 324.489 324.590 17
    2.170 0.003063 326.430 324.346 324.448 18
    2.180 0.003066 326.200 324.204 324.307 19
    2.190 0.003060 326.810 324.062 324.166 20
    2.200 0.003104 322.160 323.920 324.026 21
    2.210 0.003058 327.030 323.779 323.886 22
    2.220 0.003070 325.710 323.638 323.746 23
    2.230 0.003065 326.260 323.497 323.607 24
    2.240 0.003076 325.090 323.357 323.468 25
    2.250 0.003073 325.390 323.218 323.330 26
    2.260 0.003097 322.850 323.078 323.192 27
    2.270 0.003097 322.890 322.939 323.054 28
    2.280 0.003099 322.640 322.801 322.917 29
    2.290 0.003069 325.820 322.663 322.780 30
    2.300 0.003079 324.740 322.525 322.643 31
    2.310 0.003082 324.510 322.387 322.507 32
    2.320 0.003105 322.030 322.250 322.372 33
    2.330 0.003085 324.190 322.114 322.237 34
    2.340 0.003109 321.630 321.978 322.102 35
    2.350 0.003098 322.840 321.842 321.968 36
    2.360 0.003088 323.800 321.706 321.834 37
    2.370 0.003074 325.310 321.571 321.700 38
    2.380 0.003109 321.600 321.437 321.567 39
    2.390 0.003092 323.390 321.302 321.435 40
    2.400 0.003084 324.230 321.169 321.315 41
    2.410 0.003091 323.530 321.035 321.183 42
    2.420 0.003089 323.750 320.902 321.052 43
    2.430 0.003097 322.930 320.769 320.921 44
    2.440 0.003101 322.500 320.637 320.791 45
    2.450 0.003118 320.760 320.505 320.661 46
    2.460 0.003121 320.390 320.374 320.532 47
    2.470 0.003103 322.320 320.243 320.403 48
    2.480 0.003117 320.800 320.112 320.274 49
    2.490 0.003119 320.650 319.982 320.146 50
    2.500 0.003129 319.560 319.853 320.019 51
    2.510 0.003121 320.360 319.723 319.891 52
    2.520 0.003109 321.630 319.594 319.765 53
    2.530 0.003087 323.950 319.466 319.639 54
    2.540 0.003124 320.090 319.338 319.513 55
    2.550 0.003092 323.390 319.210 319.388 56
    2.560 0.003143 318.160 319.083 319.263 57
    2.570 0.003146 317.880 318.956 319.139 58
    2.580 0.003116 320.910 318.830 319.015 59
    2.590 0.003102 322.400 318.704 318.892 60
    2.600 0.003090 323.610 318.578 318.769 61
    2.610 0.003126 319.870 318.453 318.647 62
    2.620 0.003133 319.160 318.329 318.525 63
    2.630 0.003131 319.390 318.204 318.404 64
    2.640 0.003131 319.360 318.081 318.283 65
    2.650 0.003121 320.370 317.957 318.164 66
    2.660 0.003120 320.470 317.835 318.044 67
    2.670 0.003128 319.730 317.712 317.925 68
    2.680 0.003155 316.990 317.590 317.806 69
    2.690 0.003152 317.240 317.469 317.688 70
    2.700 0.003144 318.080 317.347 317.570 71
    2.710 0.003119 320.590 317.227 317.454 72
    2.720 0.003126 319.890 317.107 317.337 73
    2.730 0.003138 318.670 316.987 317.221 74
    2.740 0.003154 317.050 316.868 317.106 75
    2.750 0.003137 318.780 316.749 316.991 76
    2.760 0.003143 318.120 316.630 316.877 77
    2.770 0.003122 320.320 316.512 316.763 78
    2.780 0.003142 318.240 316.395 316.650 79
    2.790 0.003140 318.520 316.278 316.538 80
    2.800 0.003163 316.190 316.161 316.426 81
    2.810 0.003144 318.030 316.045 316.315 82
    2.820 0.003162 316.300 315.930 316.205 83
    2.830 0.003139 318.580 315.814 316.095 84
    2.840 0.003146 317.890 315.700 315.985 85
    2.850 0.003137 318.790 315.586 315.877 86
    2.860 0.003176 314.820 315.472 315.769 87
    2.870 0.003173 315.140 315.359 315.662 88
    2.880 0.003162 316.270 315.246 315.555 89
    2.890 0.003151 317.350 315.133 315.449 90
    2.900 0.003133 319.160 315.022 315.344 91
    2.910 0.003150 317.460 314.910 315.240 92
    2.920 0.003169 315.550 314.799 315.136 93
    2.930 0.003150 317.470 314.689 315.033 94
    2.940 0.003172 315.270 314.579 314.931 95
    2.950 0.003148 317.690 314.469 314.829 96
    2.960 0.003166 315.880 314.361 314.729 97
    2.970 0.003163 316.200 314.252 314.632 98
    2.980 0.003192 313.290 314.144 314.533 99
    2.990 0.003175 314.920 314.037 314.435 100
    3.000 0.003163 316.170 313.930 314.338 101
    3.010 0.003150 317.460 313.823 314.242 102
    3.020 0.003170 315.500 313.717 314.147 103
    3.030 0.003180 314.490 313.611 314.052 104
    3.040 0.003193 313.180 313.506 313.959 105
    3.050 0.003183 314.180 313.402 313.867 106
    3.060 0.003192 313.320 313.298 313.775 107
    3.070 0.003168 315.610 313.194 313.685 108
    3.080 0.003188 313.660 313.091 313.596 109
    3.090 0.003215 311.030 312.989 313.508 110
    3.100 0.003216 310.900 312.887 313.422 111
    3.110 0.003193 313.200 312.785 313.336 112
    3.120 0.003204 312.110 312.684 313.260 113
    3.130 0.003176 314.880 312.584 313.178 114
    3.140 0.003183 314.130 312.484 313.097 115
    3.150 0.003186 313.870 312.384 313.017 116
    3.160 0.003203 312.170 312.286 312.939 117
    3.170 0.003199 312.620 312.187 312.863 118
    3.180 0.003191 313.370 312.089 312.789 119
    3.190 0.003184 314.040 311.992 312.716 120
    3.200 0.003176 314.830 311.895 312.646 121
    3.210 0.003187 313.820 311.799 312.577 122
    3.220 0.003205 312.050 311.703 312.511 123
    3.230 0.003194 313.080 311.608 312.447 124
    3.240 0.003205 312.030 311.513 312.386 125
    3.250 0.003185 314.010 311.419 312.328 126
    3.260 0.003202 312.290 311.325 312.272 127
    3.270 0.003207 311.820 311.232 312.220 128
    3.280 0.003220 310.580 311.139 312.172 129
    3.290 0.003221 310.440 311.047 312.127 130
    3.300 0.003215 311.080 310.956 312.086 131
    3.310 0.003208 311.740 310.865 312.050 132
    3.320 0.003207 311.850 310.774 312.019 133
    3.330 0.003211 311.420 310.684 311.993 134
    3.340 0.003233 309.300 310.595 311.973 135
    3.350 0.003203 312.210 310.506 311.959 136
    3.360 0.003232 309.430 310.418 311.953 137
    3.370 0.003202 312.350 310.330 311.955 138
    3.380 0.003223 310.290 310.243 311.967 139
    3.390 0.003219 310.660 310.156 311.988 140
    3.400 0.003233 309.340 310.070 312.024 141
    3.410 0.003224 310.170 309.984 312.070 142
    3.420 0.003215 311.070 309.899 312.131 143
    3.430 0.003206 311.890 309.815 312.210 144
    3.440 0.003236 309.050 309.731 312.308 145
    3.450 0.003239 308.750 309.648 312.429 146
    3.460 0.003240 308.630 309.565 312.577 147
    3.470 0.003225 310.070 309.483 312.757 148
    3.480 0.003219 310.680 309.401 312.974 149
    3.490 0.003172 315.210 309.320 313.235 150
    3.500 0.003188 313.640 309.240 313.550 151
    3.510 0.003194 313.110 309.160 313.929 152
    3.520 0.003221 310.470 309.081 314.389 153
    3.530 0.003207 311.810 309.002 314.946 154
    3.540 0.003212 311.370 308.924 315.628 155
    3.550 0.003171 315.400 308.846 316.468 156
    3.560 0.003172 315.250 308.769 317.516 157
    3.570 0.003152 317.270 308.693 318.855 158
    3.580 0.003166 315.880 308.617 320.644 159
    3.590 0.003092 323.420 308.541 323.265 160
    3.600 0.003029 330.160 308.467 327.419 161
    3.610 0.002973 336.380 308.393 334.774 162
    3.620 0.002878 347.420 308.319 348.364 163
    3.630 0.002708 369.290 308.246 372.953 164
    3.640 0.002485 402.440 308.174 414.495 165
    3.650 0.002156 463.880 308.102 478.159 166
    3.660 0.001786 559.970 308.031 565.204 167
    3.670 0.001444 692.420 307.960 669.680 168
    3.680 0.001220 819.470 307.890 773.820 169
    3.690 0.001118 894.260 307.821 839.708 170
    3.700 0.001165 858.330 307.752 818.783 171
    3.710 0.001348 741.950 307.684 712.745 172
    3.720 0.001660 602.560 307.616 588.471 173
    3.730 0.002061 485.110 307.549 483.358 174
    3.740 0.002509 398.510 307.483 409.342 175
    3.750 0.002819 354.770 307.417 364.619 176
    3.760 0.003020 331.080 307.352 340.756 177
    3.770 0.003080 324.690 307.287 328.893 178
    3.780 0.003150 317.480 307.223 322.889 179
    3.790 0.003160 316.470 307.160 319.482 180
    3.800 0.003185 313.960 307.097 317.237 181
    3.810 0.003197 312.840 307.035 315.588 182
    3.820 0.003219 310.670 306.974 314.302 183
    3.830 0.003238 308.800 306.913 313.269 184
    3.840 0.003229 309.720 306.853 312.422 185
    3.850 0.003220 310.580 306.793 311.718 186
    3.860 0.003252 307.510 306.734 311.124 187
    3.870 0.003262 306.540 306.675 310.617 188
    3.880 0.003282 304.680 306.618 310.180 189
    3.890 0.003260 306.770 306.561 309.799 190
    3.900 0.003254 307.300 306.504 309.464 191
    3.910 0.003230 309.600 306.448 309.167 192
    3.920 0.003249 307.810 306.393 308.902 193
    3.930 0.003257 307.040 306.338 308.663 194
    3.940 0.003261 306.650 306.284 308.447 195
    3.950 0.003286 304.290 306.231 308.251 196
    3.960 0.003265 306.240 306.178 308.071 197
    3.970 0.003227 309.920 306.126 307.905 198
    3.980 0.003236 308.980 306.075 307.752 199
    3.990 0.003263 306.500 306.024 307.611 200
    4.000 0.003262 306.530 305.974 307.479 201
    4.010 0.003273 305.570 305.924 307.355 202
    4.020 0.003277 305.140 305.875 307.240 203
    4.030 0.003247 307.930 305.827 307.131 204
    4.040 0.003271 305.730 305.779 307.029 205
    4.050 0.003260 306.770 305.732 306.932 206
    4.060 0.003286 304.290 305.686 306.841 207
    4.070 0.003280 304.890 305.640 306.754 208
    4.080 0.003283 304.640 305.595 306.673 209
    4.090 0.003262 306.530 305.551 306.595 210
    4.100 0.003274 305.460 305.507 306.521 211
    4.110 0.003280 304.860 305.464 306.451 212
    4.120 0.003306 302.490 305.422 306.385 213
    4.130 0.003261 306.650 305.380 306.323 214
    4.140 0.003268 305.960 305.339 306.264 215
    4.150 0.003256 307.140 305.299 306.209 216
    4.160 0.003256 307.120 305.259 306.158 217
    4.170 0.003244 308.240 305.220 306.110 218
    4.180 0.003292 303.800 305.181 306.067 219
    4.190 0.003258 306.980 305.144 306.029 220
    4.200 0.003271 305.730 305.106 305.998 221
    4.210 0.003251 307.600 305.070 305.975 222
    4.220 0.003256 307.150 305.034 305.964 223
    4.230 0.003282 304.670 304.999 305.978 224
    4.240 0.003288 304.130 304.965 306.035 225
    4.250 0.003276 305.230 304.931 306.172 226
    4.260 0.003297 303.330 304.898 306.444 227
    4.270 0.003253 307.390 304.865 306.925 228
    4.280 0.003268 305.980 304.834 307.677 229
    4.290 0.003283 304.570 304.803 308.736 230
    4.300 0.003290 303.930 304.772 310.070 231
    4.310 0.003268 306.030 304.742 311.540 232
    4.320 0.003237 308.960 304.713 312.835 233
    4.330 0.003240 308.650 304.685 313.407 234
    4.340 0.003257 307.070 304.657 312.765 235
    4.350 0.003244 308.290 304.630 311.225 236
    4.360 0.003280 304.860 304.604 309.520 237
    4.370 0.003263 306.450 304.578 308.037 238
    4.380 0.003263 306.430 304.553 306.921 239
    4.390 0.003259 306.870 304.529 306.176 240
    4.400 0.003278 305.070 304.506 305.724 241
    4.410 0.003278 305.100 304.483 305.465 242
    4.420 0.003290 303.910 304.460 305.317 243
    4.430 0.003282 304.660 304.439 305.224 244
    4.440 0.003272 305.580 304.418 305.159 245
    4.450 0.003251 307.580 304.398 305.108 246
    4.460 0.003265 306.280 304.378 305.065 247
    4.470 0.003278 305.020 304.360 305.028 248
    4.480 0.003295 303.490 304.342 304.994 249
    4.490 0.003267 306.070 304.324 304.965 250
    4.500 0.003257 307.020 304.307 304.938 251
    4.510 0.003268 305.960 304.291 304.914 252
    4.520 0.003278 305.040 304.276 304.892 253
    4.530 0.003259 306.810 304.261 304.871 254
    4.540 0.003305 302.610 304.248 304.853 255
    4.550 0.003288 304.150 304.234 304.836 256
    4.560 0.003271 305.730 304.222 304.821 257
    4.570 0.003252 307.460 304.210 304.807 258
    4.580 0.003293 303.670 304.199 304.794 259
    4.590 0.003289 304.080 304.188 304.783 260
    4.600 0.003313 301.860 304.179 304.784 261
    4.610 0.003294 303.560 304.169 304.775 262
    4.620 0.003295 303.510 304.161 304.767 263
    4.630 0.003273 305.500 304.153 304.761 264
    4.640 0.003284 304.500 304.146 304.755 265
    4.650 0.003275 305.350 304.140 304.751 266
    4.660 0.003306 302.460 304.135 304.747 267
    4.670 0.003280 304.870 304.130 304.745 268
    4.680 0.003288 304.140 304.126 304.743 269
    4.690 0.003279 304.990 304.122 304.743 270
    4.700 0.003281 304.790 304.119 304.743 271
    4.710 0.003275 305.310 304.117 304.745 272
    4.720 0.003314 301.750 304.116 304.748 273
    4.730 0.003298 303.210 304.115 304.751 274
    4.740 0.003283 304.640 304.115 304.756 275
    4.750 0.003263 306.440 304.116 304.762 276
    4.760 0.003255 307.260 304.117 304.768 277
    4.770 0.003267 306.090 304.119 304.776 278
    4.780 0.003307 302.410 304.122 304.785 279
    4.790 0.003280 304.920 304.126 304.795 280
    4.800 0.003299 303.140 304.130 304.805 281
    4.810 0.003266 306.180 304.135 304.817 282
    4.820 0.003269 305.880 304.140 304.830 283
    4.830 0.003261 306.670 304.147 304.844 284
    4.840 0.003287 304.240 304.154 304.859 285
    4.850 0.003294 303.620 304.161 304.875 286
    4.860 0.003267 306.120 304.170 304.892 287
    4.870 0.003258 306.930 304.179 304.911 288
    4.880 0.003269 305.890 304.189 304.930 289
    4.890 0.003255 307.220 304.199 304.951 290
    4.900 0.003297 303.330 304.210 304.972 291
    4.910 0.003271 305.690 304.222 304.995 292
    4.920 0.003293 303.630 304.235 305.019 293
    4.930 0.003261 306.610 304.248 305.045 294
    4.940 0.003270 305.820 304.262 305.071 295
    4.950 0.003274 305.410 304.277 305.099 296
    4.960 0.003305 302.540 304.292 305.128 297
    4.970 0.003265 306.290 304.308 305.159 298
    4.980 0.003281 304.770 304.325 305.190 299
    4.990 0.003269 305.890 304.342 305.224 300
    5.000 0.003263 306.480 304.360 305.258 301
    5.010 0.003268 305.980 304.379 305.295 302
    5.020 0.003296 303.400 304.398 305.332 303
    5.030 0.003301 302.940 304.419 305.372 304
    5.040 0.003285 304.430 304.439 305.413 305
    5.050 0.003265 306.310 304.461 305.455 306
    5.060 0.003277 305.120 304.483 305.500 307
    5.070 0.003256 307.170 304.506 305.546 308
    5.080 0.003296 303.400 304.530 305.594 309
    5.090 0.003258 306.940 304.554 305.645 310
    5.100 0.003275 305.380 304.579 305.697 311
    5.110 0.003244 308.220 304.604 305.752 312
    5.120 0.003279 304.960 304.631 305.809 313
    5.130 0.003265 306.260 304.658 305.869 314
    5.140 0.003310 302.130 304.685 305.932 315
    5.150 0.003272 305.600 304.714 305.997 316
    5.160 0.003268 306.020 304.743 306.065 317
    5.170 0.003256 307.090 304.772 306.137 318
    5.180 0.003255 307.260 304.803 306.213 319
    5.190 0.003274 305.430 304.834 306.292 320
    5.200 0.003303 302.720 304.865 306.375 321
    5.210 0.003261 306.650 304.897 306.463 322
    5.220 0.003251 307.600 304.930 306.556 323
    5.230 0.003240 308.630 304.964 306.657 324
    5.240 0.003243 308.330 304.998 306.762 325
    5.250 0.003234 309.240 305.033 306.873 326
    5.260 0.003272 305.580 305.069 306.992 327
    5.270 0.003250 307.650 305.105 307.119 328
    5.280 0.003242 308.470 305.142 307.256 329
    5.290 0.003234 309.220 305.180 307.435 330
    5.300 0.003232 309.420 305.218 307.601 331
    5.310 0.003241 308.510 305.257 307.774 332
    5.320 0.003270 305.780 305.296 307.964 333
    5.330 0.003246 308.070 305.336 308.172 334
    5.340 0.003252 307.490 305.377 308.403 335
    5.350 0.003219 310.610 305.419 308.658 336
    5.360 0.003234 309.240 305.461 308.945 337
    5.370 0.003200 312.530 305.503 309.268 338
    5.380 0.003221 310.440 305.547 309.635 339
    5.390 0.003215 311.020 305.591 310.056 340
    5.400 0.003229 309.660 305.635 310.545 341
    5.410 0.003187 313.770 305.680 311.119 342
    5.420 0.003199 312.610 305.726 311.806 343
    5.430 0.003167 315.720 305.773 312.652 344
    5.440 0.003225 310.120 305.820 313.748 345
    5.450 0.003173 315.180 305.867 315.286 346
    5.460 0.003142 318.310 305.916 317.655 347
    5.470 0.003088 323.830 305.965 321.613 348
    5.480 0.003057 327.110 306.014 328.462 349
    5.490 0.002939 340.250 306.064 340.141 350
    5.500 0.002809 356.030 306.115 359.031 351
    5.510 0.002540 393.720 306.166 387.315 352
    5.520 0.002280 438.680 306.218 425.961 353
    5.530 0.002042 489.820 306.271 473.620 354
    5.540 0.001905 524.870 306.324 525.432 355
    5.550 0.001798 556.050 306.378 570.533 356
    5.560 0.001767 565.950 306.432 590.531 357
    5.570 0.001795 557.240 306.487 570.833 358
    5.580 0.001875 533.240 306.543 522.336 359
    5.590 0.002036 491.190 306.599 467.184 360
    5.600 0.002241 446.300 306.655 417.847 361
    5.610 0.002456 407.140 306.713 379.436 362
    5.620 0.002679 373.320 306.770 352.804 363
    5.630 0.002831 353.210 306.829 336.157 364
    5.640 0.002948 339.200 306.888 326.605 365
    5.650 0.003005 332.770 306.947 321.420 366
    5.660 0.003053 327.500 307.007 318.637 367
    5.670 0.003084 324.280 307.068 317.085 368
    5.680 0.003114 321.180 307.129 316.165 369
    5.690 0.003124 320.120 307.191 315.599 370
    5.700 0.003123 320.220 307.253 315.271 371
    5.710 0.003109 321.670 307.316 315.139 372
    5.720 0.003134 319.080 307.380 315.212 373
    5.730 0.003126 319.860 307.444 315.561 374
    5.740 0.003148 317.680 307.508 316.364 375
    5.750 0.003110 321.540 307.573 317.968 376
    5.760 0.003096 323.010 307.639 320.943 377
    5.770 0.003009 332.330 307.705 326.046 378
    5.780 0.002959 337.900 307.771 334.024 379
    5.790 0.002838 352.330 307.839 345.255 380
    5.800 0.002678 373.440 307.906 359.339 381
    5.810 0.002498 400.390 307.975 374.660 382
    5.820 0.002388 418.780 308.043 387.423 383
    5.830 0.002345 426.390 308.113 391.487 384
    5.840 0.002427 411.960 308.182 383.330 385
    5.850 0.002598 384.910 308.253 368.367 386
    5.860 0.002780 359.670 308.324 352.975 387
    5.870 0.002911 343.510 308.395 340.212 388
    5.880 0.003035 329.530 308.467 331.109 389
    5.890 0.003057 327.090 308.539 325.499 390
    5.900 0.003098 322.820 308.612 322.575 391
    5.910 0.003082 324.450 308.685 321.417 392
    5.920 0.003115 320.980 308.759 321.313 393
    5.930 0.003102 322.340 308.834 321.843 394
    5.940 0.003110 321.520 308.908 322.824 395
    5.950 0.003069 325.830 308.984 324.239 396
    5.960 0.003064 326.370 309.059 326.223 397
    5.970 0.003042 328.730 309.136 329.145 398
    5.980 0.003021 330.990 309.213 333.821 399
    5.990 0.002947 339.350 309.290 341.869 400
    6.000 0.002848 351.130 309.368 356.064 401
    6.010 0.002690 371.720 309.446 380.383 402
    6.020 0.002510 398.340 309.524 419.276 403
    6.030 0.002233 447.790 309.604 475.996 404
    6.040 0.001950 512.690 309.683 550.512 405
    6.050 0.001633 612.440 309.763 637.558 406
    6.060 0.001422 703.440 309.844 722.942 407
    6.070 0.001323 755.830 309.925 779.344 408
    6.080 0.001320 757.490 310.007 785.603 409
    6.090 0.001351 740.340 310.089 765.846 410
    6.100 0.001354 738.510 310.171 759.174 411
    6.110 0.001268 788.530 310.254 780.196 412
    6.120 0.001170 854.950 310.337 819.887 413
    6.130 0.001116 895.820 310.421 843.113 414
    6.140 0.001172 853.090 310.505 804.950 415
    6.150 0.001329 752.270 310.590 708.534 416
    6.160 0.001606 622.800 310.675 599.112 417
    6.170 0.001958 510.620 310.761 503.829 418
    6.180 0.002335 428.190 310.847 432.566 419
    6.190 0.002651 377.260 310.933 385.705 420
    6.200 0.002847 351.270 311.020 358.132 421
    6.210 0.002965 337.280 311.108 343.134 422
    6.220 0.003049 327.930 311.195 335.151 423
    6.230 0.003078 324.890 311.284 330.673 424
    6.240 0.003084 324.270 311.372 327.874 425
    6.250 0.003085 324.120 311.462 325.924 426
    6.260 0.003120 320.470 311.551 324.468 427
    6.270 0.003123 320.170 311.641 323.345 428
    6.280 0.003147 317.740 311.732 322.471 429
    6.290 0.003133 319.180 311.823 321.792 430
    6.300 0.003138 318.660 311.914 321.272 431
    6.310 0.003109 321.620 312.006 320.884 432
    6.320 0.003117 320.840 312.098 320.611 433
    6.330 0.003120 320.560 312.191 320.439 434
    6.340 0.003141 318.350 312.284 320.361 435
    6.350 0.003133 319.180 312.377 320.372 436
    6.360 0.003129 319.560 312.471 320.473 437
    6.370 0.003114 321.100 312.566 320.668 438
    6.380 0.003110 321.560 312.661 320.963 439
    6.390 0.003099 322.670 312.756 321.374 440
    6.400 0.003101 322.480 312.852 321.922 441
    6.410 0.003087 323.900 312.948 322.646 442
    6.420 0.003054 327.430 313.045 323.620 443
    6.430 0.003021 331.030 313.142 325.000 444
    6.440 0.002984 335.140 313.239 327.118 445
    6.450 0.002945 339.600 313.337 330.664 446
    6.460 0.002898 345.050 313.436 336.923 447
    6.470 0.002771 360.870 313.534 347.982 448
    6.480 0.002643 378.340 313.634 366.681 449
    6.490 0.002467 405.400 313.734 396.030 450
    6.500 0.002267 441.030 313.834 438.013 451
    6.510 0.002033 491.880 313.934 492.108 452
    6.520 0.001836 544.810 314.035 553.805 453
    6.530 0.001675 597.030 314.137 612.011 454
    6.540 0.001589 629.190 314.239 645.445 455
    6.550 0.001613 620.050 314.342 632.723 456
    6.560 0.001755 569.920 314.444 580.136 457
    6.570 0.001983 504.380 314.548 514.946 458
    6.580 0.002241 446.140 314.652 454.612 459
    6.590 0.002505 399.200 314.756 406.596 460
    6.600 0.002748 363.920 314.861 372.707 461
    6.610 0.002867 348.740 314.966 351.209 462
    6.620 0.002989 334.570 315.072 338.723 463
    6.630 0.003013 331.890 315.178 331.870 464
    6.640 0.003099 322.640 315.285 328.133 465
    6.650 0.003087 323.990 315.392 325.981 466
    6.660 0.003106 321.980 315.499 324.623 467
    6.670 0.003092 323.370 315.608 323.671 468
    6.680 0.003110 321.570 315.716 322.961 469
    6.690 0.003118 320.690 315.825 322.414 470
    6.700 0.003138 318.690 315.935 321.988 471
    6.710 0.003132 319.280 316.045 321.654 472
    6.720 0.003132 319.310 316.155 321.393 473
    6.730 0.003112 321.360 316.267 321.192 474
    6.740 0.003113 321.240 316.378 321.041 475
    6.750 0.003125 319.950 316.490 320.928 476
    6.760 0.003150 317.490 316.603 320.849 477
    6.770 0.003130 319.470 316.716 320.799 478
    6.780 0.003111 321.420 316.830 320.773 479
    6.790 0.003103 322.260 316.944 320.768 480
    6.800 0.003118 320.680 317.059 320.781 481
    6.810 0.003114 321.100 317.174 320.811 482
    6.820 0.003128 319.660 317.290 320.855 483
    6.830 0.003088 323.860 317.406 320.912 484
    6.840 0.003119 320.630 317.523 320.983 485
    6.850 0.003099 322.730 317.640 321.066 486
    6.860 0.003098 322.770 317.758 321.161 487
    6.870 0.003104 322.210 317.877 321.268 488
    6.880 0.003113 321.250 317.996 321.388 489
    6.890 0.003076 325.140 318.116 321.519 490
    6.900 0.003094 323.170 318.236 321.661 491
    6.910 0.003074 325.340 318.357 321.809 492
    6.920 0.003079 324.760 318.478 321.958 493
    6.930 0.003085 324.140 318.601 322.103 494
    6.940 0.003114 321.150 318.723 322.243 495
    6.950 0.003089 323.750 318.846 322.386 496
    6.960 0.003084 324.300 318.970 322.539 497
    6.970 0.003083 324.390 319.095 322.703 498
    6.980 0.003087 323.910 319.220 322.879 499
    6.990 0.003085 324.170 319.345 323.068 500
    7.000 0.003107 321.850 319.472 323.269 501
    7.010 0.003088 323.820 319.599 323.483 502
    7.020 0.003091 323.540 319.726 323.708 503
    7.030 0.003067 326.010 319.854 323.945 504
    7.040 0.003080 324.670 319.983 324.195 505
    7.050 0.003065 326.310 320.113 324.458 506
    7.060 0.003103 322.220 320.243 324.736 507
    7.070 0.003080 324.630 320.374 325.031 508
    7.080 0.003076 325.110 320.506 325.344 509
    7.090 0.003044 328.510 320.638 325.677 510
    7.100 0.003049 327.990 320.771 326.032 511
    7.110 0.003035 329.530 320.904 326.413 512
    7.120 0.003088 323.860 321.039 326.821 513
    7.130 0.003043 328.640 321.174 327.265 514
    7.140 0.003061 326.660 321.309 327.745 515
    7.150 0.003018 331.360 321.446 328.266 516
    7.160 0.003032 329.770 321.583 328.838 517
    7.170 0.003014 331.730 321.721 329.468 518
    7.180 0.003031 329.960 321.859 330.166 519
    7.190 0.002990 334.440 321.999 330.945 520
    7.200 0.003005 332.760 322.139 331.827 521
    7.210 0.002946 339.420 322.280 332.819 522
    7.220 0.002955 338.440 322.422 333.952 523
    7.230 0.002930 341.350 322.564 335.261 524
    7.240 0.002945 339.600 322.707 336.788 525
    7.250 0.002891 345.950 322.851 338.600 526
    7.260 0.002858 349.890 322.996 340.803 527
    7.270 0.002812 355.660 323.142 343.597 528
    7.280 0.002771 360.930 323.288 347.376 529
    7.290 0.002686 372.360 323.435 352.948 530
    7.300 0.002628 380.530 323.583 361.885 531
    7.310 0.002515 397.590 323.732 376.957 532
    7.320 0.002351 425.280 323.882 402.515 533
    7.330 0.002149 465.250 324.032 444.381 534
    7.340 0.001940 515.470 324.183 508.842 535
    7.350 0.001677 596.160 324.336 600.581 536
    7.360 0.001426 701.090 324.489 719.971 537
    7.370 0.001187 842.390 324.643 860.505 538
    7.380 0.001024 976.860 324.798 1005.176 539
    7.390 0.000922 1084.200 324.953 1119.085 540
    7.400 0.000898 1113.790 325.110 1151.885 541
    7.410 0.000933 1072.270 325.267 1079.075 542
    7.420 0.001055 947.830 325.426 941.191 543
    7.430 0.001249 800.880 325.585 790.046 544
    7.440 0.001545 647.350 325.745 654.245 545
    7.450 0.001891 528.880 325.907 546.160 546
    7.460 0.002227 449.080 326.069 468.467 547
    7.470 0.002502 399.640 326.232 417.507 548
    7.480 0.002699 370.480 326.396 386.560 549
    7.490 0.002795 357.770 326.561 368.734 550
    7.500 0.002852 350.600 326.727 358.620 551
    7.510 0.002868 348.720 326.894 352.689 552
    7.520 0.002905 344.190 327.062 348.941 553
    7.530 0.002925 341.880 327.230 346.356 554
    7.540 0.002945 339.540 327.400 344.445 555
    7.550 0.002929 341.450 327.571 342.974 556
    7.560 0.002952 338.730 327.743 341.819 557
    7.570 0.002935 340.710 327.916 340.909 558
    7.580 0.002958 338.070 328.090 340.194 559
    7.590 0.002956 338.290 328.265 339.641 560
    7.600 0.002963 337.460 328.441 339.225 561
    7.610 0.002963 337.480 328.618 338.927 562
    7.620 0.002952 338.730 328.796 338.737 563
    7.630 0.002943 339.800 328.975 338.652 564
    7.640 0.002927 341.590 329.155 338.683 565
    7.650 0.002956 338.240 329.337 338.865 566
    7.660 0.002962 337.590 329.519 339.274 567
    7.670 0.002948 339.230 329.703 340.046 568
    7.680 0.002944 339.730 329.887 341.388 569
    7.690 0.002928 341.520 330.073 343.562 570
    7.700 0.002921 342.360 330.260 346.821 571
    7.710 0.002925 341.870 330.448 351.307 572
    7.720 0.002917 342.830 330.637 356.931 573
    7.730 0.002899 345.000 330.827 363.250 574
    7.740 0.002870 348.400 331.018 369.256 575
    7.750 0.002834 352.890 331.211 373.062 576
    7.760 0.002846 351.410 331.404 372.720 577
    7.770 0.002829 353.420 331.599 368.499 578
    7.780 0.002857 350.060 331.795 362.730 579
    7.790 0.002862 349.360 331.992 357.152 580
    7.800 0.002876 347.700 332.191 352.607 581
    7.810 0.002872 348.170 332.390 349.408 582
    7.820 0.002855 350.230 332.591 347.532 583
    7.830 0.002865 349.030 332.793 346.772 584
    7.840 0.002871 348.370 332.996 346.881 585
    7.850 0.002839 352.260 333.200 347.703 586
    7.860 0.002827 353.680 333.406 349.271 587
    7.870 0.002795 357.800 333.613 351.904 588
    7.880 0.002768 361.220 333.821 356.311 589
    7.890 0.002720 367.660 334.030 363.664 590
    7.900 0.002662 375.620 334.241 375.580 591
    7.910 0.002577 387.980 334.453 393.821 592
    7.920 0.002435 410.600 334.666 419.710 593
    7.930 0.002269 440.710 334.881 453.352 594
    7.940 0.002090 478.410 335.096 492.764 595
    7.950 0.001910 523.620 335.313 532.970 596
    7.960 0.001794 557.500 335.532 565.018 597
    7.970 0.001718 582.060 335.751 576.494 598
    7.980 0.001761 567.820 335.972 560.158 599
    7.990 0.001852 540.060 336.195 525.546 600
    8.000 0.002014 496.620 336.418 487.569 601
    8.010 0.002143 466.680 336.643 455.434 602
    8.020 0.002254 443.620 336.869 434.185 603
    8.030 0.002274 439.850 337.097 426.815 604
    8.040 0.002236 447.160 337.326 435.155 605
    8.050 0.002133 468.880 337.556 460.282 606
    8.060 0.001988 502.910 337.788 502.441 607
    8.070 0.001820 549.320 338.021 560.424 608
    8.080 0.001651 605.810 338.255 630.660 609
    8.090 0.001502 665.600 338.491 705.830 610
    8.100 0.001395 717.040 338.729 771.932 611
    8.110 0.001329 752.380 338.967 806.493 612
    8.120 0.001343 744.410 339.207 790.834 613
    8.130 0.001422 703.000 339.449 731.858 614
    8.140 0.001579 633.300 339.691 654.962 615
    8.150 0.001774 563.850 339.936 578.833 616
    8.160 0.002015 496.170 340.181 512.937 617
    8.170 0.002253 443.820 340.429 461.233 618
    8.180 0.002432 411.150 340.677 424.079 619
    8.190 0.002556 391.270 340.927 399.463 620
    8.200 0.002673 374.170 341.179 384.288 621
    8.210 0.002707 369.360 341.431 375.471 622
    8.220 0.002729 366.500 341.686 370.565 623
    8.230 0.002724 367.080 341.942 367.917 624
    8.240 0.002742 364.750 342.199 366.548 625
    8.250 0.002741 364.850 342.458 365.936 626
    8.260 0.002737 365.300 342.718 365.829 627
    8.270 0.002742 364.700 342.980 366.126 628
    8.280 0.002737 365.330 343.243 366.821 629
    8.290 0.002706 369.540 343.508 368.008 630
    8.300 0.002688 372.060 343.774 369.934 631
    8.310 0.002678 373.360 344.042 373.103 632
    8.320 0.002652 377.020 344.311 378.399 633
    8.330 0.002574 388.550 344.582 387.127 634
    8.340 0.002489 401.840 344.854 400.858 635
    8.350 0.002340 427.390 345.128 420.965 636
    8.360 0.002145 466.260 345.403 447.914 637
    8.370 0.001947 513.550 345.680 480.540 638
    8.380 0.001802 555.010 345.959 515.163 639
    8.390 0.001684 593.990 346.239 543.730 640
    8.400 0.001647 607.250 346.520 553.948 641
    8.410 0.001672 598.110 346.803 540.091 642
    8.420 0.001777 562.690 347.088 512.430 643
    8.430 0.001924 519.820 347.374 483.279 644
    8.440 0.002083 480.030 347.662 459.289 645
    8.450 0.002187 457.290 347.951 443.562 646
    8.460 0.002260 442.520 348.242 437.387 647
    8.470 0.002283 437.980 348.535 441.469 648
    8.480 0.002265 441.420 348.829 457.264 649
    8.490 0.002175 459.730 349.124 488.157 650
    8.500 0.002046 488.700 349.422 540.063 651
    8.510 0.001816 550.700 349.720 621.124 652
    8.520 0.001532 652.740 350.021 740.310 653
    8.530 0.001196 835.850 350.323 904.964 654
    8.540 0.000921 1085.670 350.626 1117.732 655
    8.550 0.000719 1391.780 350.932 1373.598 656
    8.560 0.000591 1693.180 351.238 1656.896 657
    8.570 0.000510 1960.570 351.547 1935.694 658
    8.580 0.000474 2110.970 351.857 2152.228 659
    8.590 0.000466 2145.180 352.169 2230.563 660
    8.600 0.000488 2050.190 352.482 2129.304 661
    8.610 0.000538 1857.860 352.797 1895.097 662
    8.620 0.000625 1599.040 353.113 1611.027 663
    8.630 0.000746 1339.670 353.431 1335.192 664
    8.640 0.000909 1100.060 353.751 1099.475 665
    8.650 0.001097 911.770 354.072 919.916 666
    8.660 0.001267 789.290 354.395 801.495 667
    8.670 0.001382 723.640 354.720 740.611 668
    8.680 0.001414 707.260 355.046 727.729 669
    8.690 0.001343 744.760 355.374 749.949 670
    8.700 0.001254 797.460 355.703 792.113 671
    8.710 0.001176 850.480 356.034 834.967 672
    8.720 0.001164 858.850 356.367 854.061 673
    8.730 0.001218 820.950 356.702 830.879 674
    8.740 0.001347 742.300 357.038 770.707 675
    8.750 0.001520 658.000 357.375 694.993 676
    8.760 0.001735 576.450 357.714 619.850 677
    8.770 0.001948 513.260 358.055 553.705 678
    8.780 0.002156 463.850 358.398 500.425 679
    8.790 0.002301 434.660 358.742 460.727 680
    8.800 0.002441 409.740 359.088 433.106 681
    8.810 0.002493 401.110 359.435 414.920 682
    8.820 0.002533 394.830 359.784 403.362 683
    8.830 0.002578 387.970 360.135 396.076 684
    8.840 0.002601 384.490 360.487 391.373 685
    8.850 0.002631 380.130 360.841 388.179 686
    8.860 0.002651 377.260 361.197 385.871 687
    8.870 0.002655 376.690 361.554 384.113 688
    8.880 0.002661 375.790 361.913 382.722 689
    8.890 0.002643 378.300 362.274 381.597 690
    8.900 0.002667 374.900 362.636 380.681 691
    8.910 0.002670 374.520 363.000 379.936 692
    8.920 0.002686 372.370 363.365 379.334 693
    8.930 0.002673 374.160 363.732 378.860 694
    8.940 0.002659 376.030 364.100 378.488 695
    8.950 0.002667 375.010 364.471 378.210 696
    8.960 0.002663 375.510 364.843 378.015 697
    8.970 0.002671 374.330 365.216 377.897 698
    8.980 0.002686 372.300 365.591 377.849 699
    8.990 0.002674 373.920 365.968 377.868 700
    9.000 0.002655 376.620 366.346 377.953 701
    9.010 0.002658 376.210 366.726 378.106 702
    9.020 0.002659 376.080 367.107 378.334 703
    9.030 0.002643 378.390 367.491 378.656 704
    9.040 0.002661 375.760 367.875 379.109 705
    9.050 0.002638 379.090 368.261 379.757 706
    9.060 0.002647 377.820 368.649 380.704 707
    9.070 0.002632 380.000 369.039 382.104 708
    9.080 0.002622 381.410 369.430 384.155 709
    9.090 0.002591 385.920 369.822 387.085 710
    9.100 0.002595 385.390 370.216 391.099 711
    9.110 0.002558 390.980 370.612 396.324 712
    9.120 0.002535 394.530 371.009 402.739 713
    9.130 0.002485 402.480 371.408 410.121 714
    9.140 0.002429 411.700 371.809 417.956 715
    9.150 0.002384 419.550 372.210 425.245 716
    9.160 0.002375 421.100 372.614 430.409 717
    9.170 0.002334 428.520 373.019 432.089 718
    9.180 0.002304 433.960 373.425 430.608 719
    9.190 0.002277 439.150 373.833 427.967 720
    9.200 0.002263 441.960 374.243 425.981 721
    9.210 0.002247 445.050 374.654 425.670 722
    9.220 0.002288 437.090 375.067 427.441 723
    9.230 0.002272 440.190 375.481 431.221 724
    9.240 0.002275 439.470 375.896 436.487 725
    9.250 0.002247 445.020 376.313 442.207 726
    9.260 0.002242 445.960 376.732 446.790 727
    9.270 0.002244 445.660 377.152 448.449 728
    9.280 0.002255 443.530 377.573 446.148 729
    9.290 0.002251 444.200 377.996 440.488 730
    9.300 0.002255 443.500 378.421 433.069 731
    9.310 0.002265 441.530 378.847 425.260 732
    9.320 0.002298 435.190 379.274 417.918 733
    9.330 0.002334 428.500 379.702 411.528 734
    9.340 0.002378 420.460 380.133 406.332 735
    9.350 0.002399 416.830 380.564 402.398 736
    9.360 0.002457 407.080 380.997 399.656 737
    9.370 0.002463 406.080 381.431 397.950 738
    9.380 0.002482 402.840 381.867 397.087 739
    9.390 0.002494 400.980 382.304 396.879 740
    9.400 0.002525 396.020 382.743 397.166 741
    9.410 0.002502 399.640 383.182 397.834 742
    9.420 0.002489 401.730 383.624 398.816 743
    9.430 0.002494 400.910 384.066 400.083 744
    9.440 0.002482 402.910 384.510 401.655 745
    9.450 0.002451 408.030 384.955 403.609 746
    9.460 0.002461 406.370 385.401 406.119 747
    9.470 0.002422 412.870 385.849 409.537 748
    9.480 0.002400 416.620 386.298 414.529 749
    9.490 0.002322 430.580 386.749 422.264 750
    9.500 0.002263 441.810 387.200 434.626 751
    9.510 0.002149 465.310 387.653 454.320 752
    9.520 0.002020 495.040 388.107 484.724 753
    9.530 0.001816 550.630 388.563 529.321 754
    9.540 0.001609 621.660 389.019 590.696 755
    9.550 0.001397 715.880 389.477 669.293 756
    9.560 0.001235 809.480 389.936 762.241 757
    9.570 0.001108 902.550 390.396 861.956 758
    9.580 0.001033 967.780 390.857 953.179 759
    9.590 0.000993 1006.910 391.320 1010.019 760
    9.600 0.000999 1000.940 391.784 1006.677 761
    9.610 0.001047 955.020 392.249 943.262 762
    9.620 0.001147 871.510 392.715 848.099 763
    9.630 0.001285 778.180 393.182 747.355 764
    9.640 0.001454 687.630 393.650 655.657 765
    9.650 0.001618 618.150 394.119 579.972 766
    9.660 0.001791 558.240 394.590 522.489 767
    9.670 0.001941 515.080 395.061 482.044 768
    9.680 0.002070 483.060 395.534 455.479 769
    9.690 0.002162 462.620 396.007 439.000 770
    9.700 0.002251 444.210 396.482 429.172 771
    9.710 0.002282 438.190 396.958 423.390 772
    9.720 0.002331 428.940 397.434 419.936 773
    9.730 0.002359 423.910 397.912 417.787 774
    9.740 0.002373 421.380 398.391 416.382 775
    9.750 0.002391 418.170 398.870 415.432 776
    9.760 0.002413 414.430 399.351 414.786 777
    9.770 0.002409 415.030 399.832 414.364 778
    9.780 0.002417 413.790 400.315 414.117 779
    9.790 0.002403 416.150 400.798 414.015 780
    9.800 0.002426 412.250 401.282 414.037 781
    9.810 0.002423 412.710 401.767 414.169 782
    9.820 0.002446 408.820 402.253 414.406 783
    9.830 0.002418 413.490 402.740 414.751 784
    9.840 0.002424 412.590 403.227 415.220 785
    9.850 0.002412 414.530 403.716 415.844 786
    9.860 0.002408 415.350 404.205 416.673 787
    9.870 0.002397 417.230 404.695 417.768 788
    9.880 0.002417 413.750 405.186 419.197 789
    9.890 0.002384 419.480 405.677 421.013 790
    9.900 0.002365 422.790 406.170 423.233 791
    9.910 0.002331 429.060 406.663 425.817 792
    9.920 0.002324 430.300 407.156 428.646 793
    9.930 0.002287 437.270 407.651 431.470 794
    9.940 0.002298 435.170 408.146 433.844 795
    9.950 0.002262 442.050 408.642 435.212 796
    9.960 0.002275 439.510 409.138 435.348 797
    9.970 0.002262 442.000 409.635 434.655 798
    9.980 0.002279 438.790 410.133 433.696 799
    9.990 0.002287 437.290 410.631 432.824 800
    10.000 0.002327 429.780 411.130 432.222 801
    10.010 0.002317 431.610 411.629 432.011 802
    10.020 0.002324 430.330 412.129 432.254 803
    10.030 0.002297 435.360 412.629 432.952 804
    10.040 0.002297 435.320 413.130 434.071 805
    10.050 0.002280 438.670 413.631 435.569 806
    10.060 0.002283 437.950 414.133 437.424 807
    10.070 0.002268 440.930 414.635 439.637 808
    10.080 0.002254 443.670 415.138 442.253 809
    10.090 0.002210 452.570 415.641 445.361 810
    10.100 0.002190 456.610 416.145 449.108 811
    10.110 0.002171 460.670 416.648 453.711 812
    10.120 0.002148 465.500 417.153 459.465 813
    10.130 0.002095 477.290 417.657 466.750 814
    10.140 0.002040 490.150 418.162 476.032 815
    10.150 0.001962 509.610 418.667 487.901 816
    10.160 0.001886 530.180 419.173 503.162 817
    10.170 0.001797 556.410 419.678 523.094 818
    10.180 0.001702 587.430 420.184 549.972 819
    10.190 0.001575 634.940 420.690 587.890 820
    10.200 0.001434 697.360 421.197 643.699 821
    10.210 0.001280 781.310 421.703 727.545 822
    10.220 0.001119 893.470 422.210 852.412 823
    10.230 0.000956 1045.550 422.717 1032.369 824
    10.240 0.000800 1250.000 423.224 1278.734 825
    10.250 0.000644 1552.770 423.731 1593.645 826
    10.260 0.000522 1914.190 424.238 1961.931 827
    10.270 0.000428 2335.320 424.745 2341.403 828
    10.280 0.000376 2660.530 425.252 2644.657 829
    10.290 0.000355 2818.940 425.759 2743.327 830
    10.300 0.000376 2657.650 426.266 2571.754 831
    10.310 0.000429 2333.200 426.773 2219.940 832
    10.320 0.000529 1891.320 427.280 1817.953 833
    10.330 0.000683 1464.910 427.788 1444.105 834
    10.340 0.000895 1116.710 428.294 1134.999 835
    10.350 0.001140 877.160 428.801 902.300 836
    10.360 0.001398 715.430 429.308 741.065 837
    10.370 0.001606 622.750 429.814 636.983 838
    10.380 0.001770 565.020 430.321 573.248 839
    10.390 0.001879 532.280 430.827 535.244 840
    10.400 0.001972 507.080 431.332 512.423 841
    10.410 0.002032 492.090 431.838 498.137 842
    10.420 0.002086 479.380 432.343 488.597 843
    10.430 0.002115 472.880 432.848 481.785 844
    10.440 0.002148 465.450 433.353 476.653 845
    10.450 0.002144 466.440 433.857 472.645 846
    10.460 0.002185 457.590 434.361 469.450 847
    10.470 0.002195 455.640 434.865 466.877 848
    10.480 0.002221 450.320 435.368 464.798 849
    10.490 0.002231 448.180 435.870 463.123 850
    10.500 0.002218 450.830 436.373 461.785 851
    10.510 0.002223 449.860 436.874 460.731 852
    10.520 0.002218 450.780 437.376 459.922 853
    10.530 0.002226 449.180 437.876 459.329 854
    10.540 0.002232 448.070 438.376 458.927 855
    10.550 0.002227 449.010 438.876 458.704 856
    10.560 0.002228 448.870 439.375 458.650 857
    10.570 0.002211 452.280 439.873 458.765 858
    10.580 0.002224 449.730 440.370 459.060 859
    10.590 0.002217 451.120 440.867 459.567 860
    10.600 0.002224 449.700 441.363 460.334 861
    10.610 0.002208 452.960 441.858 461.437 862
    10.620 0.002193 455.930 442.353 462.987 863
    10.630 0.002174 460.060 442.847 465.130 864
    10.640 0.002151 464.930 443.340 468.041 865
    10.650 0.002141 467.010 443.832 471.910 866
    10.660 0.002107 474.560 444.323 476.921 867
    10.670 0.002065 484.220 444.813 483.237 868
    10.680 0.002024 494.000 445.303 491.009 869
    10.690 0.001964 509.280 445.791 500.429 870
    10.700 0.001924 519.810 446.278 511.836 871
    10.710 0.001871 534.610 446.765 525.841 872
    10.720 0.001818 550.150 447.250 543.420 873
    10.730 0.001727 578.920 447.734 566.052 874
    10.740 0.001642 608.950 448.217 596.113 875
    10.750 0.001528 654.570 448.699 637.022 876
    10.760 0.001416 706.110 449.180 692.191 877
    10.770 0.001293 773.380 449.660 762.629 878
    10.780 0.001189 840.770 450.138 845.102 879
    10.790 0.001084 922.620 450.616 930.280 880
    10.800 0.001010 989.620 451.092 999.004 881
    10.810 0.000978 1022.860 451.566 1023.117 882
    10.820 0.000996 1004.070 452.039 986.611 883
    10.830 0.001052 950.900 452.511 906.889 884
    10.840 0.001163 860.110 452.982 813.043 885
    10.850 0.001315 760.720 453.451 723.630 886
    10.860 0.001494 669.450 453.919 647.682 887
    10.870 0.001678 595.910 454.385 588.752 888
    10.880 0.001849 540.840 454.850 546.677 889
    10.890 0.001955 511.430 455.313 518.850 890
    10.900 0.002050 487.890 455.774 501.674 891
    10.910 0.002076 481.630 456.234 491.735 892
    10.920 0.002114 473.040 456.693 486.436 893
    10.930 0.002106 474.840 457.149 484.101 894
    10.940 0.002098 476.570 457.604 483.798 895
    10.950 0.002089 478.630 458.058 485.066 896
    10.960 0.002088 478.930 458.509 487.666 897
    10.970 0.002050 487.830 458.959 491.424 898
    10.980 0.002015 496.270 459.407 496.110 899
    10.990 0.001965 508.860 459.853 501.362 900
    11.000 0.001936 516.400 460.298 506.570 901
    11.010 0.001923 520.110 460.740 510.767 902
    11.020 0.001919 521.020 461.180 512.936 903
    11.030 0.001914 522.380 461.619 512.847 904
    11.040 0.001933 517.200 462.055 511.467 905
    11.050 0.001927 519.020 462.490 510.123 906
    11.060 0.001952 512.250 462.922 509.768 907
    11.070 0.001956 511.160 463.353 510.867 908
    11.080 0.001968 508.070 463.781 513.456 909
    11.090 0.001944 514.310 464.207 517.130 910
    11.100 0.001929 518.290 464.631 520.934 911
    11.110 0.001923 520.090 465.053 523.470 912
    11.120 0.001909 523.770 465.472 523.841 913
    11.130 0.001899 526.610 465.889 522.618 914
    11.140 0.001909 523.810 466.304 521.150 915
    11.150 0.001911 523.280 466.717 520.251 916
    11.160 0.001906 524.690 467.127 519.905 917
    11.170 0.001907 524.350 467.535 519.617 918
    11.180 0.001892 528.430 467.941 519.034 919
    11.190 0.001898 526.760 468.344 517.742 920
    11.200 0.001934 517.000 468.744 514.756 921
    11.210 0.001926 519.140 469.142 509.601 922
    11.220 0.001962 509.700 469.538 503.315 923
    11.230 0.001990 502.600 469.930 497.219 924
    11.240 0.002022 494.450 470.321 492.033 925
    11.250 0.002045 488.920 470.708 488.017 926
    11.260 0.002100 476.150 471.093 485.190 927
    11.270 0.002090 478.370 471.476 483.415 928
    11.280 0.002103 475.450 471.855 482.482 929
    11.290 0.002089 478.730 472.232 482.175 930
    11.300 0.002101 476.030 472.606 482.335 931
    11.310 0.002097 476.810 472.978 482.891 932
    11.320 0.002108 474.370 473.346 483.885 933
    11.330 0.002090 478.570 473.712 485.483 934
    11.340 0.002082 480.270 474.074 487.996 935
    11.350 0.002052 487.390 474.434 491.868 936
    11.360 0.002035 491.500 474.791 497.610 937
    11.370 0.002018 495.490 475.145 505.686 938
    11.380 0.001991 502.210 475.496 516.331 939
    11.390 0.001934 516.950 475.844 529.367 940
    11.400 0.001889 529.310 476.188 544.025 941
    11.410 0.001846 541.660 476.530 558.638 942
    11.420 0.001823 548.450 476.869 570.073 943
    11.430 0.001791 558.350 477.204 574.131 944
    11.440 0.001802 554.980 477.536 568.856 945
    11.450 0.001829 546.740 477.865 557.144 946
    11.460 0.001849 540.710 478.191 543.315 947
    11.470 0.001894 528.040 478.514 530.157 948
    11.480 0.001931 517.770 478.833 519.087 949
    11.490 0.001967 508.370 479.149 510.708 950
    11.500 0.002018 495.480 479.462 505.080 951
    11.510 0.002014 496.550 479.771 501.928 952
    11.520 0.002012 496.970 480.077 500.882 953
    11.530 0.002000 500.030 480.380 501.710 954
    11.540 0.001987 503.220 480.679 504.523 955
    11.550 0.001956 511.180 480.975 509.931 956
    11.560 0.001942 515.020 481.267 519.132 957
    11.570 0.001871 534.360 481.556 533.914 958
    11.580 0.001811 552.040 481.841 556.425 959
    11.590 0.001713 583.820 482.123 588.715 960
    11.600 0.001614 619.750 482.401 632.046 961
    11.610 0.001481 675.380 482.676 686.126 962
    11.620 0.001363 733.460 482.947 748.397 963
    11.630 0.001235 809.870 483.214 812.978 964
    11.640 0.001145 873.620 483.478 868.492 965
    11.650 0.001085 921.430 483.738 897.564 966
    11.660 0.001093 915.190 483.995 887.034 967
    11.670 0.001156 865.140 484.248 842.433 968
    11.680 0.001279 782.030 484.497 781.425 969
    11.690 0.001426 701.090 484.742 717.881 970
    11.700 0.001576 634.600 484.983 659.841 971
    11.710 0.001708 585.650 485.221 611.565 972
    11.720 0.001833 545.650 485.455 574.473 973
    11.730 0.001908 524.170 485.685 547.898 974
    11.740 0.001980 505.120 485.912 529.958 975
    11.750 0.002007 498.190 486.134 518.396 976
    11.760 0.002015 496.280 486.353 511.172 977
    11.770 0.002014 496.500 486.568 506.709 978
    11.780 0.002037 490.800 486.779 503.921 979
    11.790 0.002046 488.680 486.986 502.126 980
    11.800 0.002066 484.070 487.189 500.926 981
    11.810 0.002054 486.880 487.388 500.098 982
    11.820 0.002048 488.300 487.583 499.518 983
    11.830 0.002036 491.230 487.775 499.115 984
    11.840 0.002042 489.790 487.962 498.846 985
    11.850 0.002041 489.890 488.146 498.685 986
    11.860 0.002056 486.310 488.325 498.617 987
    11.870 0.002052 487.290 488.500 498.624 988
    11.880 0.002050 487.890 488.672 498.701 989
    11.890 0.002038 490.650 488.839 498.843 990
    11.900 0.002035 491.520 489.003 499.047 991
    11.910 0.002036 491.090 489.162 499.312 992
    11.920 0.002057 486.110 489.318 499.640 993
    11.930 0.002031 492.320 489.469 500.036 994
    11.940 0.002037 490.810 489.616 500.507 995
    11.950 0.002014 496.630 489.760 501.067 996
    11.960 0.002019 495.380 489.899 501.743 997
    11.970 0.002015 496.200 490.034 502.575 998
    11.980 0.002027 493.380 490.165 503.633 999
    11.990 0.002001 499.740 490.292 505.020 1000
    12.000 0.001997 500.820 490.415 506.897 1001
    12.010 0.001975 506.450 490.535 509.490 1002
    12.020 0.001971 507.450 490.651 513.094 1003
    12.030 0.001962 509.590 490.765 518.077 1004
    12.040 0.001961 510.060 490.875 524.849 1005
    12.050 0.001904 525.220 490.982 533.824 1006
    12.060 0.001873 533.810 491.086 545.372 1007
    12.070 0.001825 548.020 491.187 559.755 1008
    12.080 0.001792 557.890 491.284 577.057 1009
    12.090 0.001721 580.970 491.379 597.083 1010
    12.100 0.001667 599.900 491.470 619.150 1011
    12.110 0.001585 630.870 491.558 641.807 1012
    12.120 0.001521 657.330 491.643 662.873 1013
    12.130 0.001459 685.300 491.724 680.463 1014
    12.140 0.001424 702.300 491.803 694.319 1015
    12.150 0.001408 710.420 491.878 705.648 1016
    12.160 0.001420 704.360 491.951 715.207 1017
    12.170 0.001406 711.290 492.020 722.426 1018
    12.180 0.001405 711.750 492.085 725.875 1019
    12.190 0.001398 715.100 492.148 724.286 1020
    12.200 0.001402 713.190 492.208 717.690 1021
    12.210 0.001407 710.480 492.264 708.482 1022
    12.220 0.001416 706.030 492.317 701.030 1023
    12.230 0.001404 712.170 492.367 699.845 1024
    12.240 0.001388 720.490 492.415 708.432 1025
    12.250 0.001350 740.810 492.458 728.807 1026
    12.260 0.001304 766.780 492.499 761.186 1027
    12.270 0.001255 796.550 492.537 803.449 1028
    12.280 0.001205 829.670 492.571 849.907 1029
    12.290 0.001147 871.790 492.603 890.409 1030
    12.300 0.001109 901.590 492.631 915.080 1031
    12.310 0.001087 920.360 492.656 922.813 1032
    12.320 0.001082 923.920 492.678 919.623 1033
    12.330 0.001093 915.040 492.697 911.208 1034
    12.340 0.001119 893.730 492.713 899.694 1035
    12.350 0.001134 881.550 492.726 884.009 1036
    12.360 0.001153 867.670 492.736 862.404 1037
    12.370 0.001177 849.350 492.743 835.035 1038
    12.380 0.001214 823.760 492.747 803.504 1039
    12.390 0.001262 792.600 492.748 769.054 1040
    12.400 0.001328 753.010 492.746 732.085 1041
    12.410 0.001389 719.820 492.740 693.682 1042
    12.420 0.001473 678.990 492.732 656.381 1043
    12.430 0.001541 648.950 492.721 622.645 1044
    12.440 0.001624 615.930 492.707 593.848 1045
    12.450 0.001699 588.630 492.690 570.418 1046
    12.460 0.001773 563.910 492.670 552.163 1047
    12.470 0.001824 548.100 492.647 538.506 1048
    12.480 0.001860 537.720 492.621 528.655 1049
    12.490 0.001887 530.030 492.592 521.755 1050
    12.500 0.001912 523.130 492.561 517.014 1051
    12.510 0.001926 519.260 492.526 513.775 1052
    12.520 0.001957 511.020 492.489 511.546 1053
    12.530 0.001951 512.450 492.449 509.981 1054
    12.540 0.001963 509.390 492.406 508.860 1055
    12.550 0.001954 511.830 492.360 508.050 1056
    12.560 0.001960 510.100 492.311 507.478 1057
    12.570 0.001962 509.620 492.260 507.112 1058
    12.580 0.001979 505.380 492.206 506.955 1059
    12.590 0.001966 508.550 492.149 507.049 1060
    12.600 0.001963 509.450 492.089 507.469 1061
    12.610 0.001956 511.260 492.027 508.349 1062
    12.620 0.001945 514.090 491.962 509.883 1063
    12.630 0.001939 515.700 491.894 512.328 1064
    12.640 0.001937 516.380 491.823 515.985 1065
    12.650 0.001909 523.730 491.750 521.170 1066
    12.660 0.001880 532.040 491.674 528.162 1067
    12.670 0.001839 543.910 491.596 537.153 1068
    12.680 0.001802 554.890 491.515 548.197 1069
    12.690 0.001758 568.960 491.432 561.118 1070
    12.700 0.001708 585.410 491.346 575.326 1071
    12.710 0.001665 600.430 491.257 589.600 1072
    12.720 0.001633 612.540 491.166 602.504 1073
    12.730 0.001598 625.800 491.072 613.694 1074
    12.740 0.001592 627.950 490.976 624.542 1075
    12.750 0.001575 634.770 490.878 636.571 1076
    12.760 0.001569 637.440 490.777 650.032 1077
    12.770 0.001511 661.650 490.674 663.706 1078
    12.780 0.001477 677.070 490.568 675.663 1079
    12.790 0.001427 700.810 490.460 684.471 1080
    12.800 0.001410 709.340 490.349 689.574 1081
    12.810 0.001395 716.740 490.237 690.602 1082
    12.820 0.001409 709.930 490.122 688.414 1083
    12.830 0.001413 707.570 490.004 686.163 1084
    12.840 0.001421 703.970 489.885 686.844 1085
    12.850 0.001403 712.710 489.763 691.113 1086
    12.860 0.001380 724.490 489.639 696.696 1087
    12.870 0.001368 731.060 489.512 698.186 1088
    12.880 0.001388 720.310 489.384 689.469 1089
    12.890 0.001415 706.930 489.253 669.433 1090
    12.900 0.001482 674.640 489.121 643.213 1091
    12.910 0.001565 638.970 488.986 616.233 1092
    12.920 0.001655 604.050 488.849 591.431 1093
    12.930 0.001723 580.460 488.710 569.977 1094
    12.940 0.001806 553.690 488.569 552.267 1095
    12.950 0.001842 542.970 488.426 538.423 1096
    12.960 0.001872 534.080 488.281 528.273 1097
    12.970 0.001875 533.350 488.134 521.352 1098
    12.980 0.001888 529.600 487.985 517.123 1099
    12.990 0.001880 531.800 487.835 515.208 1100
    13.000 0.001883 531.010 487.682 515.482 1101
    13.010 0.001856 538.760 487.528 518.113 1102
    13.020 0.001836 544.810 487.371 523.519 1103
    13.030 0.001792 557.950 487.213 532.286 1104
    13.040 0.001738 575.430 487.053 545.024 1105
    13.050 0.001675 596.900 486.891 562.191 1106
    13.060 0.001642 609.120 486.728 583.868 1107
    13.070 0.001569 637.500 486.563 609.564 1108
    13.080 0.001502 665.790 486.396 638.010 1109
    13.090 0.001436 696.250 486.227 666.801 1110
    13.100 0.001391 718.750 486.057 691.739 1111
    13.110 0.001363 733.640 485.885 706.707 1112
    13.120 0.001367 731.770 485.712 706.386 1113
    13.130 0.001385 722.210 485.537 690.715 1114
    13.140 0.001429 700.030 485.361 665.152 1115
    13.150 0.001482 674.570 485.182 635.699 1116
    13.160 0.001572 636.020 485.003 606.495 1117
    13.170 0.001651 605.810 484.822 579.973 1118
    13.180 0.001742 573.950 484.639 557.422 1119
    13.190 0.001809 552.840 484.455 539.302 1120
    13.200 0.001868 535.400 484.270 525.465 1121
    13.210 0.001911 523.250 484.083 515.367 1122
    13.220 0.001945 514.010 483.895 508.284 1123
    13.230 0.001975 506.250 483.706 503.483 1124
    13.240 0.002010 497.570 483.515 500.330 1125
    13.250 0.001992 501.910 483.323 498.336 1126
    13.260 0.002000 500.120 483.130 497.151 1127
    13.270 0.001997 500.820 482.935 496.541 1128
    13.280 0.001996 500.950 482.740 496.352 1129
    13.290 0.002010 497.400 482.543 496.490 1130
    13.300 0.002027 493.240 482.344 496.898 1131
    13.310 0.002026 493.470 482.145 497.539 1132
    13.320 0.002033 491.980 481.945 498.375 1133
    13.330 0.002015 496.200 481.743 499.357 1134
    13.340 0.002035 491.510 481.540 500.415 1135
    13.350 0.002027 493.280 481.337 501.445 1136
    13.360 0.002040 490.280 481.132 502.303 1137
    13.370 0.002034 491.550 480.926 502.812 1138
    13.380 0.002041 490.070 480.719 502.806 1139
    13.390 0.002030 492.570 480.511 502.212 1140
    13.400 0.002030 492.600 480.303 501.093 1141
    13.410 0.002029 492.840 480.093 499.614 1142
    13.420 0.002062 484.900 479.882 497.962 1143
    13.430 0.002055 486.690 479.671 496.285 1144
    13.440 0.002058 485.990 479.458 494.690 1145
    13.450 0.002036 491.150 479.245 493.255 1146
    13.460 0.002049 487.930 479.031 492.039 1147
    13.470 0.002057 486.230 478.816 491.084 1148
    13.480 0.002070 483.040 478.600 490.423 1149
    13.490 0.002049 488.160 478.383 490.070 1150
    13.500 0.002055 486.600 478.166 490.030 1151
    13.510 0.002044 489.170 477.947 490.294 1152
    13.520 0.002049 488.070 477.728 490.843 1153
    13.530 0.002037 491.020 477.509 491.653 1154
    13.540 0.002047 488.490 477.288 492.696 1155
    13.550 0.002041 490.000 477.067 493.944 1156
    13.560 0.002023 494.380 476.845 495.416 1157
    13.570 0.001997 500.680 476.623 497.278 1158
    13.580 0.001996 501.010 476.400 499.960 1159
    13.590 0.001970 507.540 476.176 504.145 1160
    13.600 0.001972 507.000 475.951 510.649 1161
    13.610 0.001925 519.420 475.726 520.506 1162
    13.620 0.001878 532.490 475.501 534.669 1163
    13.630 0.001800 555.520 475.275 554.007 1164
    13.640 0.001743 573.840 475.048 579.037 1165
    13.650 0.001653 604.990 474.821 609.587 1166
    13.660 0.001581 632.570 474.593 644.373 1167
    13.670 0.001497 667.850 474.364 680.661 1168
    13.680 0.001435 697.090 474.135 714.519 1169
    13.690 0.001378 725.470 473.906 741.452 1170
    13.700 0.001360 735.420 473.676 756.199 1171
    13.710 0.001374 728.030 473.446 753.435 1172
    13.720 0.001424 702.490 473.215 732.491 1173
    13.730 0.001471 679.690 472.983 699.764 1174
    13.740 0.001552 644.230 472.751 663.226 1175
    13.750 0.001628 614.320 472.519 628.349 1176
    13.760 0.001702 587.640 472.286 598.033 1177
    13.770 0.001767 565.860 472.053 573.473 1178
    13.780 0.001819 549.840 471.820 554.670 1179
    13.790 0.001820 549.460 471.586 540.956 1180
    13.800 0.001844 542.310 471.351 531.653 1181
    13.810 0.001822 548.850 471.116 526.424 1182
    13.820 0.001801 555.300 470.881 525.140 1183
    13.830 0.001776 563.080 470.646 527.832 1184
    13.840 0.001744 573.550 470.410 534.752 1185
    13.850 0.001682 594.670 470.173 546.330 1186
    13.860 0.001612 620.430 469.937 562.917 1187
    13.870 0.001552 644.370 469.700 584.412 1188
    13.880 0.001505 664.240 469.462 610.061 1189
    13.890 0.001467 681.610 469.225 638.628 1190
    13.900 0.001449 690.250 468.986 668.382 1191
    13.910 0.001424 702.460 468.748 695.936 1192
    13.920 0.001414 707.170 468.509 714.534 1193
    13.930 0.001410 709.050 468.270 715.571 1194
    13.940 0.001454 687.770 468.031 696.159 1195
    13.950 0.001512 661.370 467.791 663.184 1196
    13.960 0.001602 624.150 467.551 625.824 1197
    13.970 0.001682 594.600 467.310 590.091 1198
    13.980 0.001775 563.320 467.070 559.111 1199
    13.990 0.001855 538.950 466.829 534.223 1200
    14.000 0.001930 518.260 466.587 515.565 1201
    14.010 0.001968 508.160 466.345 502.470 1202
    14.020 0.002025 493.760 466.103 493.858 1203
    14.030 0.002033 491.810 465.861 488.590 1204
    14.040 0.002063 484.800 465.618 485.666 1205
    14.050 0.002052 487.410 465.375 484.330 1206
    14.060 0.002068 483.630 465.132 484.056 1207
    14.070 0.002066 483.930 464.889 484.486 1208
    14.080 0.002062 484.980 464.645 485.364 1209
    14.090 0.002048 488.260 464.400 486.477 1210
    14.100 0.002064 484.580 464.156 487.608 1211
    14.110 0.002037 491.000 463.911 488.510 1212
    14.120 0.002035 491.480 463.666 488.931 1213
    14.130 0.002053 487.210 463.420 488.668 1214
    14.140 0.002073 482.500 463.174 487.684 1215
    14.150 0.002054 486.750 462.928 486.172 1216
    14.160 0.002058 486.010 462.681 484.468 1217
    14.170 0.002065 484.320 462.434 482.905 1218
    14.180 0.002078 481.260 462.187 481.731 1219
    14.190 0.002080 480.880 461.940 481.112 1220
    14.200 0.002102 475.760 461.692 481.140 1221
    14.210 0.002087 479.150 461.443 481.838 1222
    14.220 0.002065 484.280 461.195 483.151 1223
    14.230 0.002047 488.570 460.946 484.937 1224
    14.240 0.002040 490.280 460.696 486.934 1225
    14.250 0.002037 490.990 460.446 488.725 1226
    14.260 0.002051 487.500 460.196 489.820 1227
    14.270 0.002040 490.190 459.946 489.907 1228
    14.280 0.002037 490.890 459.695 489.080 1229
    14.290 0.002036 491.070 459.443 487.709 1230
    14.300 0.002059 485.700 459.191 486.104 1231
    14.310 0.002073 482.360 458.939 484.395 1232
    14.320 0.002086 479.350 458.687 482.586 1233
    14.330 0.002083 480.000 458.434 480.640 1234
    14.340 0.002084 479.800 458.180 478.548 1235
    14.350 0.002087 479.140 457.926 476.342 1236
    14.360 0.002095 477.270 457.672 474.094 1237
    14.370 0.002107 474.700 457.417 471.919 1238
    14.380 0.002136 468.120 457.162 469.934 1239
    14.390 0.002127 470.160 456.906 468.212 1240
    14.400 0.002132 468.990 456.650 466.784 1241
    14.410 0.002127 470.210 456.393 465.649 1242
    14.420 0.002143 466.660 456.136 464.780 1243
    14.430 0.002148 465.600 455.878 464.121 1244
    14.440 0.002173 460.230 455.620 463.604 1245
    14.450 0.002157 463.690 455.361 463.160 1246
    14.460 0.002179 458.850 455.102 462.736 1247
    14.470 0.002161 462.690 454.842 462.278 1248
    14.480 0.002177 459.330 454.581 461.723 1249
    14.490 0.002176 459.490 454.320 461.030 1250
    14.500 0.002196 455.440 454.059 460.213 1251
    14.510 0.002187 457.170 453.797 459.338 1252
    14.520 0.002202 454.100 453.534 458.464 1253
    14.530 0.002182 458.220 453.271 457.633 1254
    14.540 0.002204 453.770 453.007 456.869 1255
    14.550 0.002206 453.390 452.742 456.183 1256
    14.560 0.002226 449.330 452.477 455.575 1257
    14.570 0.002220 450.550 452.211 455.043 1258
    14.580 0.002228 448.830 451.945 454.578 1259
    14.590 0.002209 452.660 451.677 454.172 1260
    14.600 0.002217 451.110 451.410 453.814 1261
    14.610 0.002211 452.370 451.141 453.485 1262
    14.620 0.002241 446.150 450.872 453.198 1263
    14.630 0.002205 453.500 450.602 452.941 1264
    14.640 0.002212 452.020 450.332 452.711 1265
    14.650 0.002217 451.130 450.060 452.511 1266
    14.660 0.002215 451.450 449.789 452.351 1267
    14.670 0.002216 451.360 449.516 452.244 1268
    14.680 0.002227 448.950 449.242 452.214 1269
    14.690 0.002221 450.230 448.968 452.297 1270
    14.700 0.002216 451.210 448.693 452.547 1271
    14.710 0.002198 454.890 448.417 453.033 1272
    14.720 0.002198 454.930 448.141 453.838 1273
    14.730 0.002184 457.830 447.863 455.052 1274
    14.740 0.002201 454.270 447.585 456.759 1275
    14.750 0.002180 458.790 447.306 459.014 1276
    14.760 0.002157 463.650 447.026 461.831 1277
    14.770 0.002124 470.890 446.746 465.165 1278
    14.780 0.002103 475.480 446.464 468.889 1279
    14.790 0.002093 477.800 446.182 472.758 1280
    14.800 0.002092 478.020 445.899 476.344 1281
    14.810 0.002072 482.550 445.614 479.022 1282
    14.820 0.002068 483.650 445.329 480.151 1283
    14.830 0.002060 485.320 445.043 479.412 1284
    14.840 0.002078 481.270 444.757 476.971 1285
    14.850 0.002094 477.650 444.469 473.314 1286
    14.860 0.002122 471.190 444.180 469.046 1287
    14.870 0.002129 469.800 443.891 464.694 1288
    14.880 0.002157 463.560 443.600 460.617 1289
    14.890 0.002172 460.300 443.309 457.014 1290
    14.900 0.002207 453.090 443.016 453.975 1291
    14.910 0.002214 451.640 442.723 451.514 1292
    14.920 0.002252 444.040 442.428 449.586 1293
    14.930 0.002250 444.440 442.133 448.111 1294
    14.940 0.002257 442.970 441.837 446.987 1295
    14.950 0.002261 442.280 441.539 446.112 1296
    14.960 0.002272 440.080 441.241 445.388 1297
    14.970 0.002281 438.480 440.941 444.745 1298
    14.980 0.002287 437.270 440.641 444.142 1299
    14.990 0.002273 439.910 440.339 443.571 1300
    15.000 0.002286 437.510 440.037 443.027 1301
    15.010 0.002289 436.790 439.733 442.511 1302
    15.020 0.002276 439.290 439.428 442.024 1303
    15.030 0.002286 437.420 439.123 441.567 1304
    15.040 0.002307 433.490 438.816 441.141 1305
    15.050 0.002301 434.520 438.508 440.744 1306
    15.060 0.002298 435.160 438.199 440.376 1307
    15.070 0.002286 437.480 437.889 440.038 1308
    15.080 0.002292 436.240 437.577 439.728 1309
    15.090 0.002297 435.290 437.265 439.449 1310
    15.100 0.002312 432.510 436.952 439.207 1311
    15.110 0.002304 433.970 436.637 439.013 1312
    15.120 0.002298 435.080 436.321 438.889 1313
    15.130 0.002291 436.510 436.004 438.865 1314
    15.140 0.002299 434.940 435.686 438.991 1315
    15.150 0.002296 435.460 435.367 439.329 1316
    15.160 0.002309 433.110 435.047 439.956 1317
    15.170 0.002280 438.560 434.725 440.955 1318
    15.180 0.002272 440.140 434.403 442.409 1319
    15.190 0.002244 445.540 434.079 444.375 1320
    15.200 0.002231 448.210 433.754 446.865 1321
    15.210 0.002203 453.870 433.428 449.819 1322
    15.220 0.002190 456.650 433.100 453.068 1323
    15.230 0.002124 470.800 432.772 456.288 1324
    15.240 0.002103 475.420 432.442 458.977 1325
    15.250 0.002074 482.270 432.111 460.558 1326
    15.260 0.002061 485.190 431.779 460.552 1327
    15.270 0.002081 480.490 431.445 458.865 1328
    15.280 0.002115 472.920 431.111 455.914 1329
    15.290 0.002137 468.000 430.775 452.387 1330
    15.300 0.002176 459.480 430.438 448.790 1331
    15.310 0.002196 455.350 430.100 445.479 1332
    15.320 0.002246 445.230 429.760 442.592 1333
    15.330 0.002252 444.110 429.420 440.213 1334
    15.340 0.002293 436.040 429.078 438.373 1335
    15.350 0.002278 439.020 428.735 437.044 1336
    15.360 0.002291 436.470 428.390 436.157 1337
    15.370 0.002290 436.650 428.042 435.624 1338
    15.380 0.002284 437.890 427.693 435.365 1339
    15.390 0.002280 438.590 427.340 435.316 1340
    15.400 0.002308 433.260 426.986 435.458 1341
    15.410 0.002311 432.660 426.629 435.818 1342
    15.420 0.002303 434.180 426.270 436.464 1343
    15.430 0.002300 434.840 425.908 437.457 1344
    15.440 0.002299 434.940 425.544 438.837 1345
    15.450 0.002294 435.870 425.177 440.604 1346
    15.460 0.002302 434.410 424.808 442.706 1347
    15.470 0.002262 442.080 424.437 445.023 1348
    15.480 0.002274 439.730 424.063 447.330 1349
    15.490 0.002235 447.470 423.687 449.302 1350
    15.500 0.002245 445.350 423.308 450.675 1351
    15.510 0.002226 449.230 422.927 451.486 1352
    15.520 0.002246 445.320 422.544 452.072 1353
    15.530 0.002242 445.970 422.158 452.809 1354
    15.540 0.002227 449.020 421.770 453.962 1355
    15.550 0.002207 453.020 421.380 455.664 1356
    15.560 0.002179 458.960 420.987 457.869 1357
    15.570 0.002171 460.720 420.592 460.287 1358
    15.580 0.002165 461.870 420.195 462.299 1359
    15.590 0.002151 464.830 419.795 463.048 1360
    15.600 0.002161 462.800 419.393 461.958 1361
    15.610 0.002161 462.760 418.989 459.274 1362
    15.620 0.002180 458.650 418.582 455.812 1363
    15.630 0.002192 456.200 418.174 452.317 1364
    15.640 0.002230 448.410 417.762 449.217 1365
    15.650 0.002234 447.630 417.349 446.697 1366
    15.660 0.002228 448.830 416.934 444.801 1367
    15.670 0.002229 448.660 416.516 443.526 1368
    15.680 0.002229 448.680 416.096 442.889 1369
    15.690 0.002204 453.640 415.674 442.921 1370
    15.700 0.002225 449.350 415.249 443.610 1371
    15.710 0.002196 455.460 414.823 444.877 1372
    15.720 0.002216 451.290 414.394 446.585 1373
    15.730 0.002191 456.310 413.963 448.524 1374
    15.740 0.002203 454.000 413.530 450.407 1375
    15.750 0.002201 454.380 413.095 451.835 1376
    15.760 0.002220 450.520 412.658 452.375 1377
    15.770 0.002203 453.900 412.219 451.693 1378
    15.780 0.002207 453.040 411.778 449.740 1379
    15.790 0.002215 451.440 411.335 446.794 1380
    15.800 0.002239 446.600 410.889 443.289 1381
    15.810 0.002251 444.300 410.442 439.632 1382
    15.820 0.002297 435.270 409.993 436.157 1383
    15.830 0.002300 434.710 409.542 433.178 1384
    15.840 0.002294 435.860 409.088 430.979 1385
    15.850 0.002299 435.010 408.633 429.872 1386
    15.860 0.002306 433.560 408.176 430.187 1387
    15.870 0.002281 438.310 407.717 432.241 1388
    15.880 0.002287 437.320 407.257 436.281 1389
    15.890 0.002245 445.360 406.794 442.389 1390
    15.900 0.002215 451.550 406.330 450.394 1391
    15.910 0.002169 461.010 405.864 459.777 1392
    15.920 0.002138 467.710 405.396 469.514 1393
    15.930 0.002101 475.920 404.926 477.782 1394
    15.940 0.002122 471.350 404.454 481.937 1395
    15.950 0.002095 477.250 403.981 479.937 1396
    15.960 0.002141 467.020 403.506 472.356 1397
    15.970 0.002175 459.760 403.030 461.769 1398
    15.980 0.002233 447.830 402.552 450.462 1399
    15.990 0.002283 437.960 402.072 439.780 1400
    16.000 0.002356 424.360 401.591 430.441 1401
    16.010 0.002380 420.080 401.108 422.778 1402
    16.020 0.002405 415.750 400.623 416.836 1403
    16.030 0.002428 411.800 400.137 412.440 1404
    16.040 0.002455 407.300 399.650 409.301 1405
    16.050 0.002457 406.940 399.161 407.109 1406
    16.060 0.002476 403.820 398.671 405.590 1407
    16.070 0.002475 404.120 398.179 404.543 1408
    16.080 0.002485 402.440 397.686 403.840 1409
    16.090 0.002467 405.380 397.191 403.412 1410
    16.100 0.002468 405.230 396.695 403.238 1411
    16.110 0.002453 407.650 396.198 403.329 1412
    16.120 0.002473 404.400 395.699 403.714 1413
    16.130 0.002463 405.930 395.200 404.436 1414
    16.140 0.002458 406.760 394.699 405.548 1415
    16.150 0.002429 411.740 394.196 407.103 1416
    16.160 0.002417 413.660 393.693 409.153 1417
    16.170 0.002391 418.260 393.188 411.727 1418
    16.180 0.002405 415.800 392.683 414.812 1419
    16.190 0.002374 421.240 392.176 418.332 1420
    16.200 0.002346 426.290 391.668 422.164 1421
    16.210 0.002325 430.060 391.159 426.211 1422
    16.220 0.002299 434.950 390.649 430.444 1423
    16.230 0.002280 438.690 390.138 434.841 1424
    16.240 0.002267 441.120 389.626 439.261 1425
    16.250 0.002243 445.830 389.113 443.357 1426
    16.260 0.002226 449.190 388.599 446.559 1427
    16.270 0.002203 453.890 388.084 448.204 1428
    16.280 0.002209 452.760 387.569 447.859 1429
    16.290 0.002205 453.550 387.052 445.608 1430
    16.300 0.002238 446.790 386.535 442.015 1431
    16.310 0.002256 443.180 386.017 437.717 1432
    16.320 0.002294 435.900 385.498 433.164 1433
    16.330 0.002321 430.900 384.979 428.584 1434
    16.340 0.002361 423.560 384.458 424.049 1435
    16.350 0.002395 417.450 383.937 419.570 1436
    16.360 0.002448 408.520 383.416 415.182 1437
    16.370 0.002455 407.380 382.893 410.988 1438
    16.380 0.002461 406.270 382.371 407.130 1439
    16.390 0.002482 402.890 381.847 403.733 1440
    16.400 0.002493 401.100 381.323 400.886 1441
    16.410 0.002512 398.090 380.799 398.638 1442
    16.420 0.002526 395.860 380.274 397.017 1443
    16.430 0.002504 399.360 379.748 396.030 1444
    16.440 0.002487 402.040 379.222 395.657 1445
    16.450 0.002478 403.570 378.696 395.855 1446
    16.460 0.002456 407.200 378.169 396.534 1447
    16.470 0.002451 407.980 377.642 397.551 1448
    16.480 0.002440 409.840 377.114 398.681 1449
    16.490 0.002403 416.200 376.587 399.585 1450
    16.500 0.002403 416.160 376.058 399.839 1451
    16.510 0.002398 417.020 375.530 399.112 1452
    16.520 0.002413 414.410 375.002 397.393 1453
    16.530 0.002458 406.890 374.473 395.021 1454
    16.540 0.002505 399.220 373.944 392.431 1455
    16.550 0.002509 398.520 373.415 389.970 1456
    16.560 0.002539 393.890 372.885 387.878 1457
    16.570 0.002535 394.520 372.356 386.340 1458
    16.580 0.002558 390.990 371.826 385.496 1459
    16.590 0.002557 391.060 371.297 385.447 1460
    16.600 0.002578 387.970 370.767 386.252 1461
    16.610 0.002556 391.230 370.237 387.905 1462
    16.620 0.002557 391.020 369.708 390.331 1463
    16.630 0.002523 396.400 369.178 393.365 1464
    16.640 0.002513 397.940 368.649 396.730 1465
    16.650 0.002508 398.770 368.119 399.981 1466
    16.660 0.002521 396.670 367.590 402.432 1467
    16.670 0.002490 401.630 367.060 403.295 1468
    16.680 0.002488 401.980 366.531 402.206 1469
    16.690 0.002484 402.530 366.002 399.567 1470
    16.700 0.002492 401.300 365.473 396.227 1471
    16.710 0.002512 398.030 364.945 392.919 1472
    16.720 0.002541 393.530 364.416 390.124 1473
    16.730 0.002521 396.710 363.888 388.137 1474
    16.740 0.002510 398.370 363.360 387.125 1475
    16.750 0.002529 395.460 362.833 387.153 1476
    16.760 0.002526 395.960 362.305 388.205 1477
    16.770 0.002527 395.800 361.778 390.200 1478
    16.780 0.002558 390.980 361.252 393.004 1479
    16.790 0.002528 395.570 360.726 396.443 1480
    16.800 0.002543 393.300 360.200 400.316 1481
    16.810 0.002512 398.080 359.674 404.374 1482
    16.820 0.002522 396.570 359.149 408.303 1483
    16.830 0.002515 397.680 358.625 411.741 1484
    16.840 0.002510 398.440 358.101 414.292 1485
    16.850 0.002511 398.230 357.577 415.606 1486
    16.860 0.002517 397.370 357.054 415.465 1487
    16.870 0.002492 401.300 356.532 413.876 1488
    16.880 0.002520 396.820 356.010 411.106 1489
    16.890 0.002528 395.630 355.488 407.561 1490
    16.900 0.002572 388.730 354.968 403.651 1491
    16.910 0.002546 392.760 354.447 399.706 1492
    16.920 0.002564 390.060 353.928 395.947 1493
    16.930 0.002559 390.730 353.409 392.502 1494
    16.940 0.002571 388.920 352.891 389.406 1495
    16.950 0.002570 389.160 352.373 386.623 1496
    16.960 0.002613 382.750 351.856 384.033 1497
    16.970 0.002616 382.290 351.340 381.444 1498
    16.980 0.002642 378.510 350.824 378.666 1499
    16.990 0.002657 376.320 350.310 375.609 1500
    17.000 0.002670 374.480 349.796 372.350 1501
    17.010 0.002698 370.710 349.282 369.061 1502
    17.020 0.002731 366.130 348.770 365.903 1503
    17.030 0.002742 364.680 348.258 362.984 1504
    17.040 0.002755 362.990 347.748 360.359 1505
    17.050 0.002768 361.210 347.238 358.053 1506
    17.060 0.002797 357.520 346.729 356.081 1507
    17.070 0.002802 356.870 346.220 354.438 1508
    17.080 0.002839 352.250 345.713 353.116 1509
    17.090 0.002814 355.370 345.206 352.101 1510
    17.100 0.002841 352.040 344.701 351.376 1511
    17.110 0.002818 354.920 344.196 350.923 1512
    17.120 0.002827 353.680 343.692 350.728 1513
    17.130 0.002847 351.240 343.190 350.775 1514
    17.140 0.002825 354.010 342.688 351.046 1515
    17.150 0.002794 357.850 342.187 351.525 1516
    17.160 0.002803 356.720 341.687 352.187 1517
    17.170 0.002790 358.360 341.188 352.997 1518
    17.180 0.002787 358.850 340.690 353.906 1519
    17.190 0.002784 359.240 340.193 354.858 1520
    17.200 0.002815 355.220 339.697 355.790 1521
    17.210 0.002783 359.280 339.203 356.637 1522
    17.220 0.002789 358.510 338.709 357.336 1523
    17.230 0.002782 359.480 338.216 357.801 1524
    17.240 0.002773 360.630 337.725 358.002 1525
    17.250 0.002784 359.160 337.234 358.000 1526
    17.260 0.002810 355.810 336.745 357.968 1527
    17.270 0.002813 355.520 336.256 358.117 1528
    17.280 0.002817 355.040 335.769 358.630 1529
    17.290 0.002791 358.290 335.283 359.629 1530
    17.300 0.002805 356.450 334.798 361.163 1531
    17.310 0.002814 355.360 334.315 363.206 1532
    17.320 0.002853 350.480 333.832 365.645 1533
    17.330 0.002825 353.960 333.351 368.245 1534
    17.340 0.002835 352.790 332.870 370.614 1535
    17.350 0.002797 357.520 332.391 372.228 1536
    17.360 0.002823 354.190 331.913 372.663 1537
    17.370 0.002808 356.090 331.437 371.927 1538
    17.380 0.002838 352.350 330.961 370.427 1539
    17.390 0.002804 356.620 330.487 368.622 1540
    17.400 0.002798 357.370 330.014 366.794 1541
    17.410 0.002795 357.750 329.543 365.096 1542
    17.420 0.002788 358.620 329.072 363.643 1543
    17.430 0.002766 361.520 328.603 362.565 1544
    17.440 0.002732 366.040 328.135 362.005 1545
    17.450 0.002710 369.040 327.668 362.070 1546
    17.460 0.002698 370.600 327.203 362.810 1547
    17.470 0.002636 379.430 326.739 364.208 1548
    17.480 0.002606 383.800 326.276 366.168 1549
    17.490 0.002586 386.670 325.815 368.521 1550
    17.500 0.002608 383.410 325.355 371.068 1551
    17.510 0.002570 389.170 324.896 373.691 1552
    17.520 0.002577 388.120 324.438 376.439 1553
    17.530 0.002546 392.700 323.982 379.468 1554
    17.540 0.002533 394.760 323.527 382.857 1555
    17.550 0.002511 398.300 323.074 386.460 1556
    17.560 0.002509 398.560 322.622 389.861 1557
    17.570 0.002476 403.850 322.171 392.329 1558
    17.580 0.002473 404.430 321.722 392.905 1559
    17.590 0.002481 403.030 321.274 390.812 1560
    17.600 0.002517 397.270 320.827 386.052 1561
    17.610 0.002565 389.810 320.382 379.496 1562
    17.620 0.002660 375.940 319.938 372.216 1563
    17.630 0.002712 368.750 319.495 364.981 1564
    17.640 0.002785 359.080 319.054 358.202 1565
    17.650 0.002811 355.720 318.615 352.033 1566
    17.660 0.002865 349.050 318.177 346.506 1567
    17.670 0.002925 341.890 317.740 341.621 1568
    17.680 0.002968 336.980 317.304 337.362 1569
    17.690 0.002969 336.850 316.870 333.698 1570
    17.700 0.002985 334.990 316.438 330.588 1571
    17.710 0.002986 334.870 316.007 327.986 1572
    17.720 0.003010 332.220 315.577 325.843 1573
    17.730 0.003029 330.090 315.149 324.109 1574
    17.740 0.003057 327.080 314.722 322.746 1575
    17.750 0.003042 328.720 314.297 321.728 1576
    17.760 0.003056 327.270 313.873 321.051 1577
    17.770 0.003023 330.790 313.451 320.727 1578
    17.780 0.003040 328.900 313.030 320.777 1579
    17.790 0.003045 328.360 312.611 321.222 1580
    17.800 0.003074 325.270 312.193 322.087 1581
    17.810 0.003016 331.520 311.777 323.370 1582
    17.820 0.003018 331.380 311.362 325.048 1583
    17.830 0.003008 332.470 310.948 327.065 1584
    17.840 0.002986 334.860 310.536 329.306 1585
    17.850 0.002982 335.340 310.126 331.580 1586
    17.860 0.002978 335.850 309.717 333.573 1587
    17.870 0.002968 336.920 309.310 334.860 1588
    17.880 0.002985 335.030 308.904 335.042 1589
    17.890 0.002973 336.310 308.500 334.012 1590
    17.900 0.002978 335.790 308.097 332.030 1591
    17.910 0.003036 329.400 307.695 329.477 1592
    17.920 0.003056 327.240 307.296 326.653 1593
    17.930 0.003079 324.790 306.897 323.773 1594
    17.940 0.003103 322.310 306.501 321.018 1595
    17.950 0.003112 321.340 306.106 318.529 1596
    17.960 0.003138 318.660 305.712 316.400 1597
    17.970 0.003167 315.730 305.320 314.670 1598
    17.980 0.003194 313.100 304.929 313.338 1599
    17.990 0.003214 311.180 304.540 312.382 1600
    18.000 0.003219 310.660 304.153 311.766 1601
    18.010 0.003192 313.270 303.767 311.450 1602
    18.020 0.003179 314.520 303.383 311.382 1603
    18.030 0.003207 311.790 303.000 311.511 1604
    18.040 0.003213 311.230 302.619 311.767 1605
    18.050 0.003197 312.830 302.239 312.067 1606
    18.060 0.003194 313.040 301.861 312.305 1607
    18.070 0.003165 315.980 301.485 312.353 1608
    18.080 0.003168 315.660 301.110 312.117 1609
    18.090 0.003185 313.970 300.737 311.603 1610
    18.100 0.003191 313.360 300.365 310.911 1611
    18.110 0.003189 313.560 299.995 310.185 1612
    18.120 0.003165 315.960 299.626 309.549 1613
    18.130 0.003187 313.780 299.259 309.089 1614
    18.140 0.003169 315.550 298.894 308.878 1615
    18.150 0.003170 315.440 298.530 308.948 1616
    18.160 0.003183 314.140 298.168 309.307 1617
    18.170 0.003158 316.700 297.807 309.942 1618
    18.180 0.003137 318.730 297.448 310.823 1619
    18.190 0.003117 320.850 297.091 311.908 1620
    18.200 0.003107 321.830 296.735 313.134 1621
    18.210 0.003105 322.100 296.381 314.387 1622
    18.220 0.003124 320.070 296.028 315.565 1623
    18.230 0.003091 323.540 295.677 316.710 1624
    18.240 0.003108 321.720 295.327 318.050 1625
    18.250 0.003069 325.820 294.980 319.843 1626
    18.260 0.003081 324.590 294.633 322.252 1627
    18.270 0.003062 326.580 294.289 325.328 1628
    18.280 0.003059 326.930 293.946 329.010 1629
    18.290 0.003013 331.950 293.604 333.132 1630
    18.300 0.002989 334.510 293.265 337.403 1631
    18.310 0.002958 338.120 292.926 341.410 1632
    18.320 0.002921 342.330 292.590 344.712 1633
    18.330 0.002904 344.350 292.255 347.036 1634
    18.340 0.002937 340.510 291.921 348.398 1635
    18.350 0.002893 345.690 291.590 348.921 1636
    18.360 0.002898 345.070 291.259 348.624 1637
    18.370 0.002898 345.120 290.931 347.440 1638
    18.380 0.002901 344.740 290.604 345.342 1639
    18.390 0.002930 341.250 290.279 342.465 1640
    18.400 0.002954 338.470 289.955 339.074 1641
    18.410 0.002946 339.400 289.633 335.499 1642
    18.420 0.002980 335.570 289.313 332.060 1643
    18.430 0.002985 334.970 288.994 328.989 1644
    18.440 0.003020 331.100 288.677 326.392 1645
    18.450 0.003008 332.420 288.361 324.259 1646
    18.460 0.003048 328.090 288.047 322.481 1647
    18.470 0.003060 326.750 287.735 320.844 1648
    18.480 0.003079 324.750 287.424 319.020 1649
    18.490 0.003081 324.600 287.115 316.690 1650
    18.500 0.003117 320.870 286.807 313.798 1651
    18.510 0.003148 317.680 286.501 310.627 1652
    18.520 0.003204 312.120 286.197 307.528 1653
    18.530 0.003243 308.360 285.894 304.737 1654
    18.540 0.003290 303.960 285.593 302.361 1655
    18.550 0.003266 306.140 285.294 300.429 1656
    18.560 0.003315 301.670 284.996 298.905 1657
    18.570 0.003339 299.470 284.700 297.714 1658
    18.580 0.003381 295.760 284.405 296.773 1659
    18.590 0.003370 296.700 284.112 296.016 1660
    18.600 0.003374 296.400 283.821 295.404 1661
    18.610 0.003376 296.190 283.531 294.934 1662
    18.620 0.003378 296.020 283.243 294.618 1663
    18.630 0.003364 297.270 282.956 294.490 1664
    18.640 0.003383 295.600 282.671 294.596 1665
    18.650 0.003343 299.130 282.388 294.988 1666
    18.660 0.003323 300.920 282.106 295.727 1667
    18.670 0.003290 303.930 281.826 296.866 1668
    18.680 0.003260 306.790 281.548 298.443 1669
    18.690 0.003227 309.840 281.271 300.474 1670
    18.700 0.003215 311.040 280.995 302.945 1671
    18.710 0.003157 316.720 280.722 305.791 1672
    18.720 0.003126 319.870 280.449 308.886 1673
    18.730 0.003075 325.200 280.179 312.064 1674
    18.740 0.003047 328.200 279.910 315.096 1675
    18.750 0.002996 333.780 279.643 317.752 1676
    18.760 0.003021 331.060 279.377 319.783 1677
    18.770 0.002990 334.450 279.113 320.894 1678
    18.780 0.003014 331.810 278.850 320.768 1679
    18.790 0.003025 330.590 278.589 319.243 1680
    18.800 0.003050 327.820 278.329 316.486 1681
    18.810 0.003117 320.840 278.072 312.928 1682
    18.820 0.003203 312.250 277.815 309.030 1683
    18.830 0.003219 310.690 277.561 305.157 1684
    18.840 0.003268 306.030 277.307 301.566 1685
    18.850 0.003288 304.100 277.056 298.423 1686
    18.860 0.003323 300.900 276.806 295.822 1687
    18.870 0.003341 299.350 276.557 293.812 1688
    18.880 0.003398 294.290 276.310 292.407 1689
    18.890 0.003383 295.600 276.065 291.597 1690
    18.900 0.003388 295.140 275.821 291.358 1691
    18.910 0.003371 296.660 275.579 291.652 1692
    18.920 0.003347 298.810 275.338 292.441 1693
    18.930 0.003367 297.030 275.099 293.699 1694
    18.940 0.003351 298.410 274.862 295.395 1695
    18.950 0.003319 301.300 274.626 297.496 1696
    18.960 0.003277 305.150 274.391 299.932 1697
    18.970 0.003245 308.140 274.159 302.606 1698
    18.980 0.003224 310.170 273.927 305.378 1699
    18.990 0.003175 314.980 273.697 308.049 1700
    19.000 0.003179 314.540 273.469 310.345 1701
    19.010 0.003154 317.080 273.242 311.939 1702
    19.020 0.003165 315.930 273.017 312.536 1703
    19.030 0.003137 318.750 272.793 311.992 1704
    19.040 0.003161 316.320 272.571 310.370 1705
    19.050 0.003174 315.020 272.350 307.891 1706
    19.060 0.003249 307.740 272.131 304.843 1707
    19.070 0.003241 308.520 271.913 301.500 1708
    19.080 0.003308 302.300 271.697 298.089 1709
    19.090 0.003344 299.070 271.483 294.776 1710
    19.100 0.003392 294.770 271.270 291.680 1711
    19.110 0.003442 290.560 271.058 288.887 1712
    19.120 0.003495 286.100 270.848 286.460 1713
    19.130 0.003529 283.380 270.639 284.437 1714
    19.140 0.003573 279.870 270.432 282.845 1715
    19.150 0.003549 281.800 270.226 281.699 1716
    19.160 0.003609 277.080 270.022 281.005 1717
    19.170 0.003608 277.160 269.819 280.762 1718
    19.180 0.003630 275.460 269.618 280.951 1719
    19.190 0.003592 278.370 269.418 281.552 1720
    19.200 0.003604 277.460 269.220 282.530 1721
    19.210 0.003571 280.010 269.023 283.834 1722
    19.220 0.003550 281.690 268.828 285.397 1723
    19.230 0.003565 280.500 268.634 287.120 1724
    19.240 0.003581 279.270 268.441 288.864 1725
    19.250 0.003598 277.920 268.250 290.441 1726
    19.260 0.003566 280.390 268.060 291.630 1727
    19.270 0.003556 281.190 267.872 292.253 1728
    19.280 0.003561 280.800 267.686 292.241 1729
    19.290 0.003575 279.700 267.500 291.651 1730
    19.300 0.003593 278.330 267.316 290.592 1731
    19.310 0.003574 279.780 267.134 289.160 1732
    19.320 0.003598 277.910 266.953 287.424 1733
    19.330 0.003604 277.440 266.773 285.454 1734
    19.340 0.003662 273.070 266.595 283.344 1735
    19.350 0.003656 273.540 266.418 281.210 1736
    19.360 0.003674 272.200 266.243 279.155 1737
    19.370 0.003671 272.420 266.069 277.250 1738
    19.380 0.003690 271.030 265.896 275.537 1739
    19.390 0.003694 270.720 265.725 274.030 1740
    19.400 0.003715 269.170 265.555 272.729 1741
    19.410 0.003714 269.250 265.387 271.627 1742
    19.420 0.003751 266.610 265.220 270.704 1743
    19.430 0.003729 268.190 265.054 269.943 1744
    19.440 0.003731 268.000 264.890 269.326 1745
    19.450 0.003715 269.190 264.727 268.831 1746
    19.460 0.003745 267.030 264.565 268.439 1747
    19.470 0.003738 267.540 264.405 268.137 1748
    19.480 0.003784 264.280 264.246 267.915 1749
    19.490 0.003735 267.720 264.088 267.765 1750
    19.500 0.003727 268.310 263.932 267.685 1751
    19.510 0.003718 268.970 263.777 267.675 1752
    19.520 0.003731 268.030 263.624 267.747 1753
    19.530 0.003712 269.380 263.471 267.913 1754
    19.540 0.003753 266.450 263.320 268.192 1755
    19.550 0.003725 268.480 263.171 268.617 1756
    19.560 0.003701 270.210 263.023 269.229 1757
    19.570 0.003649 274.040 262.876 270.082 1758
    19.580 0.003611 276.900 262.730 271.248 1759
    19.590 0.003604 277.480 262.585 272.807 1760
    19.600 0.003593 278.310 262.442 274.847 1761
    19.610 0.003517 284.350 262.301 277.446 1762
    19.620 0.003515 284.490 262.160 280.672 1763
    19.630 0.003439 290.790 262.021 284.584 1764
    19.640 0.003399 294.220 261.883 289.220 1765
    19.650 0.003364 297.300 261.746 294.579 1766
    19.660 0.003329 300.430 261.611 300.588 1767
    19.670 0.003231 309.460 261.476 307.067 1768
    19.680 0.003148 317.690 261.343 313.682 1769
    19.690 0.003095 323.060 261.212 319.901 1770
    19.700 0.003022 330.860 261.081 325.044 1771
    19.710 0.003001 333.260 260.952 328.431 1772
    19.720 0.003008 332.460 260.824 329.615 1773
    19.730 0.003002 333.120 260.697 328.504 1774
    19.740 0.003041 328.820 260.571 325.350 1775
    19.750 0.003080 324.680 260.447 320.681 1776
    19.760 0.003167 315.740 260.324 315.141 1777
    19.770 0.003243 308.380 260.202 309.310 1778
    19.780 0.003331 300.250 260.081 303.598 1779
    19.790 0.003386 295.330 259.961 298.228 1780
    19.800 0.003430 291.510 259.843 293.280 1781
    19.810 0.003483 287.150 259.726 288.776 1782
    19.820 0.003526 283.570 259.610 284.753 1783
    19.830 0.003583 279.130 259.495 281.278 1784
    19.840 0.003628 275.660 259.381 278.418 1785
    19.850 0.003640 274.760 259.268 276.203 1786
    19.860 0.003643 274.490 259.157 274.624 1787
    19.870 0.003621 276.160 259.047 273.647 1788
    19.880 0.003669 272.550 258.937 273.232 1789
    19.890 0.003655 273.570 258.829 273.330 1790
    19.900 0.003673 272.270 258.722 273.890 1791
    19.910 0.003641 274.640 258.617 274.855 1792
    19.920 0.003632 275.310 258.512 276.164 1793
    19.930 0.003590 278.560 258.408 277.741 1794
    19.940 0.003581 279.270 258.306 279.496 1795
    19.950 0.003566 280.420 258.204 281.311 1796
    19.960 0.003591 278.450 258.104 283.038 1797
    19.970 0.003558 281.090 258.005 284.516 1798
    19.980 0.003546 282.020 257.907 285.616 1799
    19.990 0.003541 282.370 257.809 286.304 1800
    20.000 0.003558 281.070 257.713 286.654 1801
    20.010 0.003535 282.870 257.618 286.802 1802
    20.020 0.003541 282.430 257.524 286.872 1803
    20.030 0.003511 284.820 257.432 286.925 1804
    20.040 0.003501 285.650 257.340 286.928 1805
    20.050 0.003508 285.090 257.249 286.749 1806
    20.060 0.003511 284.830 257.159 286.204 1807
    20.070 0.003493 286.290 257.070 285.217 1808
    20.080 0.003521 284.050 256.982 283.941 1809
    20.090 0.003524 283.800 256.895 282.658 1810
    20.100 0.003501 285.620 256.810 281.631 1811
    20.110 0.003502 285.570 256.725 281.062 1812
    20.120 0.003509 284.980 256.641 281.105 1813
    20.130 0.003484 286.990 256.558 281.867 1814
    20.140 0.003515 284.460 256.476 283.391 1815
    20.150 0.003458 289.180 256.395 285.674 1816
    20.160 0.003415 292.810 256.315 288.685 1817
    20.170 0.003361 297.490 256.236 292.406 1818
    20.180 0.003297 303.300 256.158 296.817 1819
    20.190 0.003248 307.850 256.081 301.844 1820
    20.200 0.003195 312.990 256.005 307.312 1821
    20.210 0.003137 318.740 255.929 312.928 1822
    20.220 0.003109 321.650 255.855 318.310 1823
    20.230 0.003066 326.190 255.781 323.056 1824
    20.240 0.003070 325.710 255.709 326.832 1825
    20.250 0.003102 322.390 255.637 329.397 1826
    20.260 0.003144 318.040 255.566 330.535 1827
    20.270 0.003163 316.180 255.496 330.103 1828
    20.280 0.003209 311.640 255.427 328.141 1829
    20.290 0.003215 311.060 255.358 324.918 1830
    20.300 0.003269 305.890 255.291 320.779 1831
    20.310 0.003317 301.510 255.224 316.006 1832
    20.320 0.003418 292.610 255.159 310.817 1833
    20.330 0.003432 291.370 255.094 305.409 1834
    20.340 0.003447 290.130 255.030 300.010 1835
    20.350 0.003467 288.460 254.966 294.843 1836
    20.360 0.003521 283.970 254.904 290.091 1837
    20.370 0.003541 282.420 254.842 285.880 1838
    20.380 0.003572 279.930 254.781 282.287 1839
    20.390 0.003569 280.180 254.721 279.349 1840
    20.400 0.003609 277.090 254.662 277.078 1841
    20.410 0.003579 279.420 254.603 275.467 1842
    20.420 0.003621 276.200 254.545 274.492 1843
    20.430 0.003585 278.910 254.488 274.119 1844
    20.440 0.003647 274.180 254.432 274.287 1845
    20.450 0.003620 276.210 254.376 274.924 1846
    20.460 0.003612 276.840 254.321 275.924 1847
    20.470 0.003579 279.390 254.267 277.156 1848
    20.480 0.003557 281.110 254.214 278.458 1849
    20.490 0.003558 281.050 254.161 279.645 1850
    20.500 0.003574 279.780 254.109 280.505 1851
    20.510 0.003540 282.460 254.058 280.825 1852
    20.520 0.003549 281.760 254.007 280.473 1853
    20.530 0.003519 284.200 253.957 279.466 1854
    20.540 0.003579 279.390 253.907 277.958 1855
    20.550 0.003635 275.090 253.859 276.145 1856
    20.560 0.003681 271.660 253.811 274.192 1857
    20.570 0.003689 271.090 253.763 272.238 1858
    20.580 0.003699 270.340 253.716 270.392 1859
    20.590 0.003721 268.770 253.670 268.731 1860
    20.600 0.003758 266.090 253.624 267.306 1861
    20.610 0.003755 266.330 253.579 266.140 1862
    20.620 0.003818 261.950 253.535 265.241 1863
    20.630 0.003776 264.800 253.491 264.603 1864
    20.640 0.003762 265.840 253.448 264.210 1865
    20.650 0.003761 265.920 253.405 264.037 1866
    20.660 0.003771 265.180 253.363 264.054 1867
    20.670 0.003754 266.390 253.321 264.232 1868
    20.680 0.003771 265.150 253.280 264.548 1869
    20.690 0.003742 267.230 253.240 264.982 1870
    20.700 0.003727 268.320 253.200 265.525 1871
    20.710 0.003735 267.760 253.160 266.165 1872
    20.720 0.003698 270.390 253.121 266.885 1873
    20.730 0.003689 271.070 253.083 267.657 1874
    20.740 0.003741 267.290 253.045 268.455 1875
    20.750 0.003704 269.990 253.007 269.273 1876
    20.760 0.003711 269.500 252.970 270.145 1877
    20.770 0.003689 271.040 252.934 271.137 1878
    20.780 0.003677 271.980 252.897 272.328 1879
    20.790 0.003672 272.310 252.862 273.784 1880
    20.800 0.003681 271.670 252.826 275.538 1881
    20.810 0.003620 276.270 252.792 277.595 1882
    20.820 0.003581 279.260 252.757 279.928 1883
    20.830 0.003536 282.820 252.723 282.480 1884
    20.840 0.003465 288.640 252.690 285.158 1885
    20.850 0.003422 292.190 252.656 287.832 1886
    20.860 0.003426 291.910 252.623 290.330 1887
    20.870 0.003377 296.100 252.591 292.437 1888
    20.880 0.003346 298.880 252.559 293.929 1889
    20.890 0.003316 301.580 252.527 294.642 1890
    20.900 0.003338 299.560 252.495 294.547 1891
    20.910 0.003345 298.910 252.464 293.787 1892
    20.920 0.003396 294.460 252.434 292.627 1893
    20.930 0.003379 295.950 252.403 291.355 1894
    20.940 0.003412 293.120 252.373 290.218 1895
    20.950 0.003393 294.710 252.343 289.387 1896
    20.960 0.003443 290.420 252.313 288.970 1897
    20.970 0.003443 290.410 252.284 289.027 1898
    20.980 0.003458 289.160 252.255 289.572 1899
    20.990 0.003462 288.880 252.226 290.572 1900
    21.000 0.003471 288.100 252.198 291.950 1901
    21.010 0.003454 289.490 252.169 293.555 1902
    21.020 0.003458 289.220 252.141 295.204 1903
    21.030 0.003425 292.010 252.114 296.723 1904
    21.040 0.003438 290.890 252.086 298.025 1905
    21.050 0.003392 294.790 252.058 299.133 1906
    21.060 0.003379 295.950 252.031 300.140 1907
    21.070 0.003332 300.100 252.004 301.128 1908
    21.080 0.003302 302.840 251.977 302.112 1909
    21.090 0.003313 301.800 251.951 303.019 1910
    21.100 0.003303 302.760 251.924 303.706 1911
    21.110 0.003258 306.970 251.898 304.011 1912
    21.120 0.003258 306.950 251.872 303.828 1913
    21.130 0.003220 310.520 251.845 303.163 1914
    21.140 0.003220 310.560 251.819 302.149 1915
    21.150 0.003229 309.680 251.794 300.981 1916
    21.160 0.003270 305.780 251.768 299.834 1917
    21.170 0.003270 305.770 251.742 298.827 1918
    21.180 0.003261 306.690 251.717 298.010 1919
    21.190 0.003271 305.730 251.691 297.379 1920
    21.200 0.003295 303.520 251.666 296.870 1921
    21.210 0.003264 306.350 251.640 296.354 1922
    21.220 0.003299 303.090 251.615 295.621 1923
    21.230 0.003316 301.590 251.590 294.427 1924
    21.240 0.003323 300.900 251.565 292.603 1925
    21.250 0.003323 300.900 251.539 290.158 1926
    21.260 0.003360 297.580 251.514 287.278 1927
    21.270 0.003403 293.850 251.489 284.209 1928
    21.280 0.003467 288.450 251.464 281.163 1929
    21.290 0.003492 286.380 251.439 278.295 1930
    21.300 0.003534 282.990 251.414 275.701 1931
    21.310 0.003533 283.020 251.389 273.428 1932
    21.320 0.003587 278.770 251.363 271.483 1933
    21.330 0.003609 277.050 251.338 269.865 1934
    21.340 0.003670 272.470 251.313 268.568 1935
    21.350 0.003666 272.740 251.287 267.599 1936
    21.360 0.003698 270.450 251.262 266.973 1937
    21.370 0.003685 271.340 251.237 266.706 1938
    21.380 0.003699 270.310 251.211 266.808 1939
    21.390 0.003729 268.160 251.185 267.284 1940
    21.400 0.003731 268.050 251.160 268.134 1941
    21.410 0.003693 270.780 251.134 269.350 1942
    21.420 0.003695 270.600 251.108 270.911 1943
    21.430 0.003640 274.760 251.082 272.774 1944
    21.440 0.003618 276.430 251.056 274.872 1945
    21.450 0.003627 275.720 251.029 277.096 1946
    21.460 0.003618 276.370 251.003 279.297 1947
    21.470 0.003581 279.270 250.976 281.302 1948
    21.480 0.003570 280.080 250.950 282.974 1949
    21.490 0.003545 282.070 250.923 284.255 1950
    21.500 0.003574 279.790 250.896 285.169 1951
    21.510 0.003559 280.990 250.869 285.755 1952
    21.520 0.003634 275.170 250.841 286.007 1953
    21.530 0.003620 276.250 250.814 285.871 1954
    21.540 0.003616 276.570 250.786 285.282 1955
    21.550 0.003617 276.500 250.758 284.208 1956
    21.560 0.003634 275.170 250.730 282.691 1957
    21.570 0.003647 274.230 250.701 280.844 1958
    21.580 0.003695 270.660 250.673 278.818 1959
    21.590 0.003672 272.340 250.644 276.751 1960
    21.600 0.003707 269.760 250.615 274.764 1961
    21.610 0.003709 269.610 250.585 272.941 1962
    21.620 0.003738 267.510 250.556 271.344 1963
    21.630 0.003739 267.450 250.526 270.010 1964
    21.640 0.003797 263.400 250.496 268.963 1965
    21.650 0.003725 268.430 250.466 268.213 1966
    21.660 0.003744 267.090 250.435 267.750 1967
    21.670 0.003759 266.010 250.404 267.555 1968
    21.680 0.003739 267.420 250.373 267.605 1969
    21.690 0.003762 265.790 250.342 267.876 1970
    21.700 0.003798 263.290 250.310 268.354 1971
    21.710 0.003770 265.250 250.278 269.007 1972
    21.720 0.003747 266.910 250.246 269.801 1973
    21.730 0.003726 268.350 250.213 270.701 1974
    21.740 0.003733 267.880 250.180 271.685 1975
    21.750 0.003718 268.990 250.147 272.758 1976
    21.760 0.003744 267.070 250.113 273.924 1977
    21.770 0.003722 268.690 250.080 275.186 1978
    21.780 0.003722 268.680 250.045 276.526 1979
    21.790 0.003682 271.570 250.011 277.937 1980
    21.800 0.003655 273.600 249.976 279.427 1981
    21.810 0.003629 275.540 249.941 281.035 1982
    21.820 0.003641 274.660 249.905 282.850 1983
    21.830 0.003593 278.300 249.869 285.007 1984
    21.840 0.003543 282.220 249.833 287.662 1985
    21.850 0.003518 284.270 249.797 290.958 1986
    21.860 0.003490 286.550 249.760 294.986 1987
    21.870 0.003461 288.970 249.723 299.747 1988
    21.880 0.003436 291.050 249.685 305.150 1989
    21.890 0.003379 295.980 249.647 310.947 1990
    21.900 0.003368 296.900 249.609 316.695 1991
    21.910 0.003295 303.510 249.570 321.686 1992
    21.920 0.003286 304.300 249.531 325.013 1993
    21.930 0.003241 308.540 249.491 325.982 1994
    21.940 0.003278 305.100 249.451 324.588 1995
    21.950 0.003230 309.610 249.411 321.473 1996
    21.960 0.003261 306.680 249.371 317.375 1997
    21.970 0.003257 307.040 249.330 312.785 1998
    21.980 0.003298 303.250 249.288 307.981 1999
    21.990 0.003307 302.430 249.247 303.174 2000
    22.000 0.003404 293.760 249.204 298.587 2001
    22.010 0.003399 294.190 249.162 294.422 2002
    22.020 0.003434 291.200 249.119 290.798 2003
    22.030 0.003439 290.780 249.076 287.723 2004
    22.040 0.003490 286.520 249.032 285.121 2005
    22.050 0.003506 285.250 248.987 282.878 2006
    22.060 0.003590 278.550 248.943 280.908 2007
    22.070 0.003552 281.540 248.898 279.181 2008
    22.080 0.003602 277.660 248.852 277.720 2009
    22.090 0.003591 278.510 248.806 276.559 2010
    22.100 0.003595 278.170 248.759 275.715 2011
    22.110 0.003574 279.810 248.712 275.179 2012
    22.120 0.003634 275.180 248.665 274.905 2013
    22.130 0.003604 277.450 248.617 274.819 2014
    22.140 0.003611 276.910 248.568 274.819 2015
    22.150 0.003606 277.350 248.520 274.795 2016
    22.160 0.003616 276.570 248.470 274.656 2017
    22.170 0.003650 274.000 248.421 274.344 2018
    22.180 0.003668 272.640 248.370 273.844 2019
    22.190 0.003668 272.620 248.320 273.182 2020
    22.200 0.003678 271.880 248.268 272.390 2021
    22.210 0.003676 272.040 248.217 271.505 2022
    22.220 0.003685 271.370 248.165 270.551 2023
    22.230 0.003718 268.970 248.112 269.528 2024
    22.240 0.003737 267.610 248.059 268.433 2025
    22.250 0.003753 266.460 248.006 267.283 2026
    22.260 0.003763 265.730 247.952 266.140 2027
    22.270 0.003742 267.240 247.898 265.098 2028
    22.280 0.003804 262.850 247.843 264.234 2029
    22.290 0.003796 263.450 247.788 263.604 2030
    22.300 0.003798 263.310 247.732 263.240 2031
    22.310 0.003800 263.150 247.676 263.152 2032
    22.320 0.003797 263.380 247.620 263.332 2033
    22.330 0.003745 267.030 247.563 263.760 2034
    22.340 0.003765 265.620 247.506 264.414 2035
    22.350 0.003760 265.990 247.448 265.271 2036
    22.360 0.003801 263.090 247.390 266.306 2037
    22.370 0.003747 266.860 247.331 267.497 2038
    22.380 0.003743 267.200 247.272 268.817 2039
    22.390 0.003680 271.770 247.213 270.238 2040
    22.400 0.003671 272.390 247.153 271.724 2041
    22.410 0.003645 274.370 247.092 273.239 2042
    22.420 0.003644 274.410 247.032 274.726 2043
    22.430 0.003595 278.180 246.971 276.113 2044
    22.440 0.003575 279.750 246.909 277.295 2045
    22.450 0.003535 282.850 246.847 278.199 2046
    22.460 0.003526 283.580 246.785 278.811 2047
    22.470 0.003525 283.650 246.722 279.188 2048
    22.480 0.003527 283.560 246.659 279.416 2049
    22.490 0.003522 283.960 246.596 279.585 2050
    22.500 0.003532 283.130 246.532 279.741 2051
    22.510 0.003497 285.920 246.468 279.904 2052
    22.520 0.003537 282.690 246.403 280.048 2053
    22.530 0.003557 281.100 246.339 280.125 2054
    22.540 0.003588 278.670 246.273 280.046 2055
    22.550 0.003566 280.430 246.208 279.709 2056
    22.560 0.003589 278.600 246.142 279.023 2057
    22.570 0.003607 277.270 246.075 277.989 2058
    22.580 0.003651 273.880 246.009 276.715 2059
    22.590 0.003677 271.960 245.942 275.352 2060
    22.600 0.003708 269.710 245.875 274.029 2061
    22.610 0.003726 268.420 245.807 272.824 2062
    22.620 0.003748 266.800 245.739 271.758 2063
    22.630 0.003764 265.650 245.671 270.813 2064
    22.640 0.003796 263.410 245.602 269.952 2065
    22.650 0.003806 262.730 245.533 269.142 2066
    22.660 0.003846 260.020 245.464 268.380 2067
    22.670 0.003835 260.740 245.395 267.684 2068
    22.680 0.003841 260.380 245.325 267.088 2069
    22.690 0.003824 261.520 245.255 266.614 2070
    22.700 0.003847 259.970 245.184 266.274 2071
    22.710 0.003861 259.010 245.114 266.063 2072
    22.720 0.003883 257.540 245.043 265.968 2073
    22.730 0.003845 260.080 244.972 265.970 2074
    22.740 0.003842 260.280 244.900 266.043 2075
    22.750 0.003828 261.240 244.829 266.169 2076
    22.760 0.003782 264.410 244.757 266.335 2077
    22.770 0.003770 265.230 244.685 266.547 2078
    22.780 0.003817 261.970 244.612 266.820 2079
    22.790 0.003751 266.570 244.540 267.156 2080
    22.800 0.003715 269.200 244.467 267.538 2081
    22.810 0.003695 270.660 244.394 267.948 2082
    22.820 0.003712 269.430 244.321 268.379 2083
    22.830 0.003680 271.720 244.247 268.841 2084
    22.840 0.003697 270.480 244.174 269.345 2085
    22.850 0.003661 273.180 244.100 269.895 2086
    22.860 0.003662 273.060 244.026 270.501 2087
    22.870 0.003655 273.600 243.951 271.205 2088
    22.880 0.003667 272.710 243.877 272.067 2089
    22.890 0.003609 277.110 243.802 273.147 2090
    22.900 0.003673 272.290 243.728 274.481 2091
    22.910 0.003621 276.180 243.653 276.072 2092
    22.920 0.003609 277.090 243.578 277.888 2093
    22.930 0.003590 278.560 243.502 279.892 2094
    22.940 0.003552 281.510 243.427 282.056 2095
    22.950 0.003548 281.870 243.352 284.345 2096
    22.960 0.003584 279.020 243.276 286.702 2097
    22.970 0.003526 283.640 243.200 289.017 2098
    22.980 0.003518 284.290 243.124 291.129 2099
    22.990 0.003459 289.060 243.048 292.854 2100
    23.000 0.003473 287.960 242.972 294.001 2101
    23.010 0.003436 291.050 242.896 294.382 2102
    23.020 0.003470 288.180 242.820 293.835 2103
    23.030 0.003449 289.900 242.743 292.279 2104
    23.040 0.003454 289.520 242.667 289.787 2105
    23.050 0.003494 286.220 242.590 286.572 2106
    23.060 0.003526 283.570 242.513 282.896 2107
    23.070 0.003558 281.040 242.437 279.008 2108
    23.080 0.003656 273.490 242.360 275.106 2109
    23.090 0.003694 270.710 242.283 271.341 2110
    23.100 0.003725 268.460 242.206 267.822 2111
    23.110 0.003736 267.680 242.129 264.628 2112
    23.120 0.003793 263.650 242.052 261.808 2113
    23.130 0.003820 261.800 241.975 259.392 2114
    23.140 0.003854 259.500 241.898 257.394 2115
    23.150 0.003826 261.380 241.820 255.822 2116
    23.160 0.003838 260.540 241.743 254.681 2117
    23.170 0.003818 261.910 241.666 253.980 2118
    23.180 0.003825 261.420 241.589 253.726 2119
    23.190 0.003830 261.090 241.511 253.936 2120
    23.200 0.003844 260.130 241.434 254.626 2121
    23.210 0.003791 263.760 241.357 255.813 2122
    23.220 0.003780 264.570 241.280 257.508 2123
    23.230 0.003732 267.970 241.202 259.705 2124
    23.240 0.003725 268.460 241.125 262.385 2125
    23.250 0.003705 269.900 241.048 265.503 2126
    23.260 0.003698 270.450 240.971 268.991 2127
    23.270 0.003668 272.650 240.893 272.755 2128
    23.280 0.003635 275.080 240.816 276.656 2129
    23.290 0.003585 278.950 240.739 280.480 2130
    23.300 0.003575 279.720 240.662 283.926 2131
    23.310 0.003578 279.460 240.585 286.639 2132
    23.320 0.003603 277.520 240.508 288.319 2133
    23.330 0.003560 280.870 240.431 288.849 2134
    23.340 0.003552 281.540 240.354 288.332 2135
    23.350 0.003582 279.200 240.277 287.023 2136
    23.360 0.003600 277.740 240.200 285.214 2137
    23.370 0.003586 278.900 240.124 283.137 2138
    23.380 0.003636 275.010 240.047 280.922 2139
    23.390 0.003669 272.520 239.970 278.636 2140
    23.400 0.003685 271.400 239.894 276.333 2141
    23.410 0.003703 270.070 239.817 274.093 2142
    23.420 0.003746 266.950 239.741 272.018 2143
    23.430 0.003746 266.940 239.665 270.180 2144
    23.440 0.003747 266.890 239.588 268.606 2145
    23.450 0.003762 265.800 239.512 267.258 2146
    23.460 0.003757 266.180 239.436 266.051 2147
    23.470 0.003741 267.330 239.360 264.898 2148
    23.480 0.003755 266.310 239.285 263.738 2149
    23.490 0.003745 267.010 239.209 262.566 2150
    23.500 0.003768 265.420 239.133 261.416 2151
    23.510 0.003777 264.730 239.058 260.353 2152
    23.520 0.003784 264.290 238.982 259.453 2153
    23.530 0.003777 264.770 238.907 258.783 2154
    23.540 0.003770 265.270 238.832 258.380 2155
    23.550 0.003766 265.500 238.757 258.249 2156
    23.560 0.003798 263.300 238.682 258.366 2157
    23.570 0.003750 266.680 238.607 258.682 2158
    23.580 0.003739 267.460 238.532 259.113 2159
    23.590 0.003691 270.950 238.458 259.542 2160
    23.600 0.003733 267.910 238.384 259.826 2161
    23.610 0.003734 267.840 238.309 259.830 2162
    23.620 0.003765 265.580 238.235 259.499 2163
    23.630 0.003773 265.020 238.161 258.886 2164
    23.640 0.003775 264.900 238.087 258.103 2165
    23.650 0.003789 263.930 238.014 257.264 2166
    23.660 0.003838 260.540 237.940 256.451 2167
    23.670 0.003828 261.230 237.867 255.723 2168
    23.680 0.003899 256.470 237.793 255.125 2169
    23.690 0.003883 257.520 237.720 254.682 2170
    23.700 0.003901 256.360 237.647 254.414 2171
    23.710 0.003883 257.500 237.575 254.339 2172
    23.720 0.003926 254.680 237.502 254.455 2173
    23.730 0.003924 254.840 237.429 254.758 2174
    23.740 0.003943 253.590 237.357 255.243 2175
    23.750 0.003914 255.520 237.285 255.891 2176
    23.760 0.003931 254.400 237.213 256.664 2177
    23.770 0.003938 253.940 237.141 257.489 2178
    23.780 0.003921 255.030 237.069 258.249 2179
    23.790 0.003893 256.860 236.998 258.792 2180
    23.800 0.003931 254.420 236.926 258.964 2181
    23.810 0.003895 256.750 236.855 258.679 2182
    23.820 0.003879 257.780 236.784 257.962 2183
    23.830 0.003879 257.780 236.713 256.926 2184
    23.840 0.003883 257.530 236.643 255.702 2185
    23.850 0.003883 257.550 236.572 254.409 2186
    23.860 0.003927 254.620 236.502 253.140 2187
    23.870 0.003931 254.390 236.432 251.986 2188
    23.880 0.003932 254.340 236.362 251.024 2189
    23.890 0.003895 256.750 236.292 250.327 2190
    23.900 0.003937 254.030 236.222 249.948 2191
    23.910 0.003979 251.310 236.153 249.932 2192
    23.920 0.003979 251.290 236.084 250.317 2193
    23.930 0.003943 253.590 236.015 251.116 2194
    23.940 0.003942 253.690 235.946 252.338 2195
    23.950 0.003903 256.210 235.877 253.975 2196
    23.960 0.003890 257.090 235.808 255.997 2197
    23.970 0.003872 258.270 235.740 258.354 2198
    23.980 0.003889 257.120 235.672 260.962 2199
    23.990 0.003833 260.880 235.604 263.678 2200
    24.000 0.003766 265.540 235.536 266.291 2201
    24.010 0.003728 268.210 235.468 268.526 2202
    24.020 0.003728 268.230 235.401 270.140 2203
    24.030 0.003732 267.920 235.334 271.031 2204
    24.040 0.003755 266.290 235.267 271.273 2205
    24.050 0.003684 271.420 235.200 271.007 2206
    24.060 0.003714 269.240 235.133 270.325 2207
    24.070 0.003688 271.140 235.066 269.243 2208
    24.080 0.003708 269.660 235.000 267.751 2209
    24.090 0.003742 267.270 234.934 265.875 2210
    24.100 0.003812 262.340 234.868 263.713 2211
    24.110 0.003810 262.470 234.802 261.418 2212
    24.120 0.003848 259.900 234.737 259.156 2213
    24.130 0.003854 259.440 234.671 257.059 2214
    24.140 0.003898 256.520 234.606 255.217 2215
    24.150 0.003896 256.690 234.541 253.680 2216
    24.160 0.003961 252.470 234.476 252.476 2217
    24.170 0.003960 252.520 234.411 251.615 2218
    24.180 0.003988 250.760 234.347 251.085 2219
    24.190 0.003939 253.890 234.283 250.865 2220
    24.200 0.003944 253.520 234.219 250.912 2221
    24.210 0.003955 252.830 234.155 251.160 2222
    24.220 0.003986 250.890 234.091 251.529 2223
    24.230 0.003919 255.170 234.028 251.923 2224
    24.240 0.003937 253.990 233.964 252.268 2225
    24.250 0.003907 255.970 233.901 252.541 2226
    24.260 0.003902 256.260 233.838 252.767 2227
    24.270 0.003894 256.780 233.776 253.000 2228
    24.280 0.003925 254.790 233.713 253.289 2229
    24.290 0.003891 257.020 233.651 253.667 2230
    24.300 0.003907 255.930 233.589 254.140 2231
    24.310 0.003865 258.720 233.527 254.699 2232
    24.320 0.003865 258.700 233.465 255.326 2233
    24.330 0.003867 258.620 233.403 255.997 2234
    24.340 0.003911 255.700 233.342 256.693 2235
    24.350 0.003881 257.640 233.281 257.394 2236
    24.360 0.003909 255.820 233.220 258.078 2237
    24.370 0.003879 257.800 233.159 258.708 2238
    24.380 0.003884 257.480 233.099 259.248 2239
    24.390 0.003872 258.250 233.038 259.663 2240
    24.400 0.003923 254.930 232.978 259.928 2241
    24.410 0.003885 257.430 232.918 260.037 2242
    24.420 0.003833 260.860 232.858 260.004 2243
    24.430 0.003833 260.910 232.799 259.855 2244
    24.440 0.003829 261.160 232.739 259.618 2245
    24.450 0.003841 260.330 232.680 259.312 2246
    24.460 0.003897 256.620 232.621 258.939 2247
    24.470 0.003861 258.970 232.563 258.483 2248
    24.480 0.003890 257.100 232.504 257.925 2249
    24.490 0.003889 257.160 232.446 257.247 2250
    24.500 0.003906 255.990 232.388 256.444 2251
    24.510 0.003904 256.120 232.330 255.519 2252
    24.520 0.003950 253.170 232.272 254.493 2253
    24.530 0.003947 253.330 232.215 253.397 2254
    24.540 0.003980 251.250 232.157 252.275 2255
    24.550 0.003967 252.110 232.100 251.186 2256
    24.560 0.003990 250.650 232.043 250.179 2257
    24.570 0.003990 250.600 231.987 249.296 2258
    24.580 0.004018 248.900 231.930 248.564 2259
    24.590 0.004045 247.230 231.874 248.003 2260
    24.600 0.004032 248.020 231.818 247.623 2261
    24.610 0.004018 248.870 231.762 247.429 2262
    24.620 0.004006 249.630 231.707 247.421 2263
    24.630 0.004002 249.870 231.651 247.603 2264
    24.640 0.004034 247.910 231.596 247.968 2265
    24.650 0.004007 249.550 231.541 248.524 2266
    24.660 0.003981 251.210 231.487 249.259 2267
    24.670 0.003960 252.550 231.432 250.155 2268
    24.680 0.003956 252.760 231.378 251.185 2269
    24.690 0.003930 254.450 231.324 252.319 2270
    24.700 0.003926 254.730 231.270 253.523 2271
    24.710 0.003842 260.280 231.217 254.773 2272
    24.720 0.003846 260.020 231.164 256.036 2273
    24.730 0.003823 261.590 231.111 257.280 2274
    24.740 0.003808 262.610 231.058 258.461 2275
    24.750 0.003798 263.290 231.005 259.540 2276
    24.760 0.003821 261.730 230.953 260.464 2277
    24.770 0.003783 264.370 230.901 261.185 2278
    24.780 0.003762 265.830 230.849 261.669 2279
    24.790 0.003742 267.260 230.797 261.910 2280
    24.800 0.003745 267.020 230.746 261.943 2281
    24.810 0.003749 266.760 230.695 261.839 2282
    24.820 0.003755 266.300 230.644 261.680 2283
    24.830 0.003765 265.630 230.593 261.547 2284
    24.840 0.003775 264.880 230.543 261.486 2285
    24.850 0.003748 266.840 230.492 261.513 2286
    24.860 0.003771 265.150 230.442 261.608 2287
    24.870 0.003768 265.380 230.393 261.737 2288
    24.880 0.003836 260.700 230.343 261.880 2289
    24.890 0.003797 263.390 230.294 262.036 2290
    24.900 0.003806 262.720 230.245 262.225 2291
    24.910 0.003791 263.800 230.197 262.453 2292
    24.920 0.003803 262.930 230.148 262.704 2293
    24.930 0.003818 261.910 230.100 262.919 2294
    24.940 0.003832 260.940 230.052 263.027 2295
    24.950 0.003844 260.170 230.005 262.960 2296
    24.960 0.003846 259.990 229.957 262.691 2297
    24.970 0.003795 263.510 229.910 262.252 2298
    24.980 0.003800 263.190 229.863 261.708 2299
    24.990 0.003789 263.930 229.817 261.129 2300
    25.000 0.003829 261.170 229.771 260.563 2301
    25.010 0.003806 262.770 229.725 260.039 2302
    25.020 0.003785 264.190 229.679 259.577 2303
    25.030 0.003724 268.520 229.633 259.182 2304
    25.040 0.003760 265.930 229.588 258.866 2305
    25.050 0.003743 267.130 229.543 258.622 2306
    25.060 0.003781 264.470 229.499 258.426 2307
    25.070 0.003758 266.070 229.454 258.241 2308
    25.080 0.003760 265.990 229.410 258.025 2309
    25.090 0.003732 267.940 229.367 257.743 2310
    25.100 0.003771 265.210 229.323 257.374 2311
    25.110 0.003838 260.530 229.280 256.918 2312
    25.120 0.003846 260.040 229.237 256.405 2313
    25.130 0.003889 257.110 229.194 255.887 2314
    25.140 0.003908 255.900 229.152 255.427 2315
    25.150 0.003921 255.010 229.110 255.072 2316
    25.160 0.003955 252.840 229.068 254.848 2317
    25.170 0.003979 251.330 229.027 254.764 2318
    25.180 0.004042 247.420 228.986 254.813 2319
    25.190 0.004011 249.330 228.945 254.969 2320
    25.200 0.004021 248.710 228.904 255.201 2321
    25.210 0.003992 250.490 228.864 255.467 2322
    25.220 0.003994 250.400 228.824 255.727 2323
    25.230 0.004008 249.470 228.785 255.951 2324
    25.240 0.004019 248.800 228.745 256.123 2325
    25.250 0.003965 252.230 228.706 256.253 2326
    25.260 0.004000 249.990 228.668 256.371 2327
    25.270 0.003943 253.590 228.629 256.513 2328
    25.280 0.003953 252.950 228.591 256.717 2329
    25.290 0.003949 253.220 228.553 257.008 2330
    25.300 0.003957 252.690 228.516 257.392 2331
    25.310 0.003901 256.340 228.479 257.866 2332
    25.320 0.003896 256.680 228.442 258.408 2333
    25.330 0.003853 259.530 228.405 258.995 2334
    25.340 0.003850 259.720 228.369 259.593 2335
    25.350 0.003807 262.660 228.333 260.169 2336
    25.360 0.003836 260.660 228.298 260.700 2337
    25.370 0.003791 263.800 228.263 261.181 2338
    25.380 0.003787 264.050 228.228 261.607 2339
    25.390 0.003743 267.160 228.193 261.957 2340
    25.400 0.003751 266.570 228.159 262.188 2341
    25.410 0.003745 266.990 228.125 262.251 2342
    25.420 0.003774 264.970 228.091 262.127 2343
    25.430 0.003791 263.770 228.058 261.850 2344
    25.440 0.003799 263.210 228.025 261.499 2345
    25.450 0.003787 264.070 227.992 261.176 2346
    25.460 0.003785 264.230 227.960 260.972 2347
    25.470 0.003819 261.820 227.928 260.934 2348
    25.480 0.003869 258.450 227.897 261.070 2349
    25.490 0.003862 258.960 227.865 261.343 2350
    25.500 0.003838 260.580 227.834 261.686 2351
    25.510 0.003847 259.970 227.804 262.027 2352
    25.520 0.003853 259.510 227.773 262.296 2353
    25.530 0.003858 259.190 227.744 262.441 2354
    25.540 0.003886 257.340 227.714 262.427 2355
    25.550 0.003877 257.950 227.685 262.224 2356
    25.560 0.003894 256.820 227.656 261.818 2357
    25.570 0.003857 259.260 227.627 261.204 2358
    25.580 0.003883 257.550 227.599 260.361 2359
    25.590 0.003889 257.150 227.571 259.263 2360
    25.600 0.003945 253.500 227.543 257.895 2361
    25.610 0.003964 252.300 227.516 256.275 2362
    25.620 0.003952 253.010 227.489 254.465 2363
    25.630 0.003967 252.110 227.463 252.551 2364
    25.640 0.003991 250.590 227.437 250.627 2365
    25.650 0.004031 248.100 227.411 248.765 2366
    25.660 0.004059 246.360 227.385 247.017 2367
    25.670 0.004079 245.150 227.360 245.415 2368
    25.680 0.004086 244.710 227.335 243.981 2369
    25.690 0.004068 245.820 227.311 242.739 2370
    25.700 0.004105 243.620 227.287 241.697 2371
    25.710 0.004101 243.840 227.263 240.873 2372
    25.720 0.004141 241.510 227.240 240.273 2373
    25.730 0.004120 242.740 227.217 239.898 2374
    25.740 0.004125 242.450 227.194 239.748 2375
    25.750 0.004088 244.620 227.172 239.819 2376
    25.760 0.004114 243.100 227.150 240.111 2377
    25.770 0.004050 246.940 227.128 240.617 2378
    25.780 0.004102 243.800 227.107 241.334 2379
    25.790 0.004056 246.570 227.086 242.256 2380
    25.800 0.004043 247.370 227.065 243.382 2381
    25.810 0.003983 251.070 227.045 244.703 2382
    25.820 0.003994 250.370 227.025 246.215 2383
    25.830 0.003998 250.140 227.006 247.906 2384
    25.840 0.004014 249.130 226.986 249.768 2385
    25.850 0.003965 252.200 226.967 251.786 2386
    25.860 0.003905 256.050 226.949 253.951 2387
    25.870 0.003877 257.950 226.931 256.247 2388
    25.880 0.003862 258.950 226.913 258.648 2389
    25.890 0.003844 260.150 226.896 261.113 2390
    25.900 0.003817 261.970 226.879 263.578 2391
    25.910 0.003755 266.310 226.862 265.956 2392
    25.920 0.003739 267.450 226.846 268.151 2393
    25.930 0.003713 269.340 226.830 270.098 2394
    25.940 0.003694 270.720 226.814 271.788 2395
    25.950 0.003696 270.560 226.799 273.272 2396
    25.960 0.003717 269.060 226.784 274.619 2397
    25.970 0.003672 272.320 226.769 275.872 2398
    25.980 0.003668 272.660 226.755 277.039 2399
    25.990 0.003630 275.450 226.741 278.115 2400
    26.000 0.003620 276.210 226.727 279.080 2401
    26.010 0.003602 277.610 226.714 279.923 2402
    26.020 0.003595 278.140 226.701 280.627 2403
    26.030 0.003584 279.030 226.689 281.173 2404
    26.040 0.003580 279.300 226.677 281.527 2405
    26.050 0.003583 279.070 226.665 281.631 2406
    26.060 0.003584 279.010 226.654 281.404 2407
    26.070 0.003596 278.060 226.642 280.746 2408
    26.080 0.003669 272.560 226.632 279.594 2409
    26.090 0.003658 273.370 226.621 277.965 2410
    26.100 0.003678 271.860 226.611 275.964 2411
    26.110 0.003659 273.280 226.602 273.750 2412
    26.120 0.003709 269.610 226.592 271.475 2413
    26.130 0.003734 267.830 226.583 269.259 2414
    26.140 0.003783 264.350 226.575 267.191 2415
    26.150 0.003777 264.730 226.566 265.323 2416
    26.160 0.003769 265.290 226.559 263.673 2417
    26.170 0.003766 265.540 226.551 262.227 2418
    26.180 0.003811 262.400 226.544 260.944 2419
    26.190 0.003806 262.730 226.537 259.773 2420
    26.200 0.003849 259.810 226.530 258.694 2421
    26.210 0.003816 262.070 226.524 257.718 2422
    26.220 0.003854 259.460 226.518 256.884 2423
    26.230 0.003802 263.020 226.513 256.237 2424
    26.240 0.003841 260.320 226.508 255.809 2425
    26.250 0.003821 261.740 226.503 255.604 2426
    26.260 0.003867 258.580 226.498 255.601 2427
    26.270 0.003838 260.570 226.494 255.753 2428
    26.280 0.003845 260.070 226.491 256.002 2429
    26.290 0.003812 262.320 226.487 256.294 2430
    26.300 0.003821 261.710 226.484 256.614 2431
    26.310 0.003789 263.910 226.481 256.977 2432
    26.320 0.003845 260.070 226.479 257.404 2433
    26.330 0.003806 262.730 226.477 257.911 2434
    26.340 0.003808 262.620 226.475 258.495 2435
    26.350 0.003782 264.390 226.474 259.142 2436
    26.360 0.003784 264.290 226.473 259.831 2437
    26.370 0.003807 262.650 226.472 260.509 2438
    26.380 0.003819 261.830 226.472 261.111 2439
    26.390 0.003798 263.280 226.472 261.545 2440
    26.400 0.003768 265.400 226.472 261.741 2441
    26.410 0.003754 266.400 226.473 261.666 2442
    26.420 0.003782 264.400 226.474 261.336 2443
    26.430 0.003752 266.510 226.475 260.800 2444
    26.440 0.003782 264.380 226.477 260.118 2445
    26.450 0.003767 265.470 226.479 259.340 2446
    26.460 0.003795 263.530 226.481 258.505 2447
    26.470 0.003794 263.540 226.484 257.628 2448
    26.480 0.003780 264.520 226.487 256.714 2449
    26.490 0.003811 262.420 226.490 255.769 2450
    26.500 0.003836 260.710 226.494 254.819 2451
    26.510 0.003833 260.900 226.498 253.908 2452
    26.520 0.003837 260.610 226.502 253.098 2453
    26.530 0.003814 262.180 226.507 252.467 2454
    26.540 0.003831 261.030 226.512 252.080 2455
    26.550 0.003840 260.400 226.517 251.996 2456
    26.560 0.003906 256.010 226.523 252.272 2457
    26.570 0.003873 258.220 226.529 252.950 2458
    26.580 0.003875 258.050 226.535 254.064 2459
    26.590 0.003863 258.880 226.542 255.639 2460
    26.600 0.003805 262.800 226.549 257.683 2461
    26.610 0.003786 264.100 226.556 260.190 2462
    26.620 0.003772 265.100 226.564 263.127 2463
    26.630 0.003719 268.870 226.572 266.438 2464
    26.640 0.003676 272.070 226.580 270.022 2465
    26.650 0.003611 276.960 226.588 273.749 2466
    26.660 0.003561 280.790 226.597 277.447 2467
    26.670 0.003557 281.140 226.607 280.914 2468
    26.680 0.003554 281.380 226.616 283.905 2469
    26.690 0.003475 287.810 226.626 286.173 2470
    26.700 0.003470 288.190 226.636 287.500 2471
    26.710 0.003452 289.700 226.647 287.791 2472
    26.720 0.003470 288.150 226.658 287.113 2473
    26.730 0.003479 287.450 226.669 285.637 2474
    26.740 0.003540 282.510 226.680 283.565 2475
    26.750 0.003553 281.430 226.692 281.060 2476
    26.760 0.003575 279.720 226.704 278.245 2477
    26.770 0.003575 279.730 226.716 275.224 2478
    26.780 0.003611 276.910 226.729 272.085 2479
    26.790 0.003671 272.400 226.742 268.913 2480
    26.800 0.003728 268.260 226.755 265.770 2481
    26.810 0.003784 264.250 226.769 262.706 2482
    26.820 0.003835 260.780 226.783 259.754 2483
    26.830 0.003871 258.310 226.797 256.952 2484
    26.840 0.003946 253.440 226.811 254.321 2485
    26.850 0.003985 250.950 226.826 251.886 2486
    26.860 0.004020 248.760 226.841 249.665 2487
    26.870 0.004064 246.040 226.857 247.661 2488
    26.880 0.004075 245.370 226.873 245.869 2489
    26.890 0.004114 243.090 226.889 244.279 2490
    26.900 0.004138 241.660 226.905 242.875 2491
    26.910 0.004203 237.950 226.922 241.644 2492
    26.920 0.004232 236.320 226.938 240.572 2493
    26.930 0.004205 237.810 226.956 239.643 2494
    26.940 0.004177 239.400 226.973 238.846 2495
    26.950 0.004198 238.220 226.991 238.169 2496
    26.960 0.004224 236.750 227.009 237.597 2497
    26.970 0.004237 236.020 227.027 237.124 2498
    26.980 0.004257 234.900 227.046 236.736 2499
    26.990 0.004236 236.070 227.065 236.429 2500
    27.000 0.004220 236.950 227.084 236.195 2501
    27.010 0.004237 236.030 227.104 236.026 2502
    27.020 0.004232 236.270 227.124 235.913 2503
    27.030 0.004223 236.790 227.144 235.850 2504
    27.040 0.004252 235.200 227.164 235.830 2505
    27.050 0.004253 235.120 227.185 235.844 2506
    27.060 0.004208 237.650 227.206 235.890 2507
    27.070 0.004176 239.440 227.227 235.967 2508
    27.080 0.004174 239.550 227.248 236.075 2509
    27.090 0.004174 239.570 227.270 236.224 2510
    27.100 0.004213 237.340 227.292 236.422 2511
    27.110 0.004174 239.560 227.314 236.671 2512
    27.120 0.004223 236.820 227.337 236.983 2513
    27.130 0.004136 241.760 227.360 237.359 2514
    27.140 0.004135 241.850 227.383 237.807 2515
    27.150 0.004132 242.000 227.406 238.335 2516
    27.160 0.004191 238.610 227.430 238.946 2517
    27.170 0.004161 240.350 227.454 239.645 2518
    27.180 0.004168 239.910 227.478 240.431 2519
    27.190 0.004099 243.970 227.502 241.297 2520
    27.200 0.004140 241.520 227.527 242.231 2521
    27.210 0.004140 241.550 227.552 243.211 2522
    27.220 0.004124 242.490 227.577 244.202 2523
    27.230 0.004112 243.220 227.603 245.157 2524
    27.240 0.004122 242.600 227.628 246.018 2525
    27.250 0.004113 243.160 227.654 246.730 2526
    27.260 0.004127 242.310 227.680 247.254 2527
    27.270 0.004119 242.760 227.707 247.574 2528
    27.280 0.004142 241.420 227.733 247.711 2529
    27.290 0.004116 242.950 227.760 247.707 2530
    27.300 0.004100 243.900 227.787 247.610 2531
    27.310 0.004077 245.250 227.815 247.466 2532
    27.320 0.004106 243.530 227.842 247.315 2533
    27.330 0.004094 244.270 227.870 247.191 2534
    27.340 0.004108 243.420 227.898 247.124 2535
    27.350 0.004101 243.860 227.927 247.127 2536
    27.360 0.004080 245.110 227.955 247.212 2537
    27.370 0.004028 248.290 227.984 247.370 2538
    27.380 0.004062 246.210 228.013 247.585 2539
    27.390 0.004081 245.030 228.042 247.829 2540
    27.400 0.004090 244.510 228.071 248.071 2541
    27.410 0.004035 247.830 228.101 248.274 2542
    27.420 0.004063 246.100 228.131 248.419 2543
    27.430 0.004020 248.770 228.161 248.495 2544
    27.440 0.004020 248.730 228.191 248.512 2545
    27.450 0.004023 248.570 228.222 248.495 2546
    27.460 0.004027 248.330 228.252 248.488 2547
    27.470 0.004028 248.240 228.283 248.529 2548
    27.480 0.004032 247.990 228.314 248.644 2549
    27.490 0.003989 250.700 228.345 248.845 2550
    27.500 0.004040 247.510 228.377 249.119 2551
    27.510 0.004016 248.990 228.408 249.447 2552
    27.520 0.004040 247.500 228.440 249.801 2553
    27.530 0.004021 248.680 228.472 250.156 2554
    27.540 0.004022 248.640 228.504 250.488 2555
    27.550 0.003973 251.680 228.537 250.767 2556
    27.560 0.003975 251.560 228.569 250.968 2557
    27.570 0.004000 249.980 228.602 251.067 2558
    27.580 0.004037 247.730 228.635 251.060 2559
    27.590 0.003996 250.240 228.668 250.948 2560
    27.600 0.003997 250.200 228.701 250.728 2561
    27.610 0.004013 249.220 228.734 250.390 2562
    27.620 0.003992 250.530 228.768 249.927 2563
    27.630 0.004023 248.560 228.801 249.345 2564
    27.640 0.004096 244.130 228.835 248.659 2565
    27.650 0.004055 246.630 228.869 247.903 2566
    27.660 0.004064 246.090 228.903 247.108 2567
    27.670 0.004058 246.450 228.937 246.302 2568
    27.680 0.004065 246.020 228.971 245.506 2569
    27.690 0.004095 244.210 229.006 244.736 2570
    27.700 0.004130 242.120 229.041 244.002 2571
    27.710 0.004130 242.160 229.075 243.318 2572
    27.720 0.004119 242.760 229.110 242.695 2573
    27.730 0.004109 243.360 229.145 242.141 2574
    27.740 0.004140 241.560 229.180 241.665 2575
    27.750 0.004168 239.900 229.215 241.269 2576
    27.760 0.004196 238.350 229.251 240.954 2577
    27.770 0.004154 240.760 229.286 240.711 2578
    27.780 0.004198 238.190 229.321 240.534 2579
    27.790 0.004193 238.520 229.357 240.408 2580
    27.800 0.004214 237.330 229.393 240.320 2581
    27.810 0.004182 239.140 229.428 240.255 2582
    27.820 0.004235 236.130 229.464 240.203 2583
    27.830 0.004199 238.180 229.500 240.159 2584
    27.840 0.004225 236.700 229.536 240.113 2585
    27.850 0.004196 238.300 229.572 240.072 2586
    27.860 0.004219 237.000 229.608 240.044 2587
    27.870 0.004185 238.970 229.644 240.035 2588
    27.880 0.004234 236.170 229.680 240.051 2589
    27.890 0.004188 238.780 229.717 240.088 2590
    27.900 0.004194 238.460 229.753 240.136 2591
    27.910 0.004160 240.370 229.789 240.190 2592
    27.920 0.004173 239.630 229.826 240.243 2593
    27.930 0.004141 241.480 229.862 240.288 2594
    27.940 0.004199 238.170 229.899 240.327 2595
    27.950 0.004145 241.250 229.935 240.363 2596
    27.960 0.004144 241.290 229.972 240.394 2597
    27.970 0.004111 243.230 230.008 240.428 2598
    27.980 0.004155 240.670 230.044 240.468 2599
    27.990 0.004147 241.130 230.081 240.517 2600
    28.000 0.004188 238.770 230.117 240.577 2601
    28.010 0.004140 241.540 230.154 240.646 2602
    28.020 0.004156 240.600 230.190 240.730 2603
    28.030 0.004093 244.330 230.227 240.835 2604
    28.040 0.004123 242.560 230.263 240.959 2605
    28.050 0.004110 243.290 230.300 241.100 2606
    28.060 0.004150 240.980 230.336 241.246 2607
    28.070 0.004093 244.310 230.373 241.379 2608
    28.080 0.004106 243.560 230.409 241.488 2609
    28.090 0.004122 242.600 230.445 241.569 2610
    28.100 0.004085 244.770 230.481 241.636 2611
    28.110 0.004086 244.750 230.518 241.713 2612
    28.120 0.004108 243.450 230.554 241.829 2613
    28.130 0.004079 245.140 230.590 242.010 2614
    28.140 0.004093 244.300 230.626 242.284 2615
    28.150 0.004049 246.970 230.661 242.675 2616
    28.160 0.004046 247.180 230.697 243.206 2617
    28.170 0.004030 248.110 230.733 243.899 2618
    28.180 0.004029 248.180 230.769 244.761 2619
    28.190 0.003993 250.430 230.804 245.801 2620
    28.200 0.003983 251.050 230.840 247.019 2621
    28.210 0.003948 253.320 230.875 248.406 2622
    28.220 0.003935 254.100 230.910 249.944 2623
    28.230 0.003906 256.010 230.945 251.606 2624
    28.240 0.003937 254.010 230.980 253.352 2625
    28.250 0.003876 257.990 231.015 255.122 2626
    28.260 0.003894 256.780 231.050 256.849 2627
    28.270 0.003859 259.150 231.084 258.459 2628
    28.280 0.003826 261.370 231.119 259.886 2629
    28.290 0.003832 260.940 231.153 261.088 2630
    28.300 0.003834 260.850 231.187 262.053 2631
    28.310 0.003799 263.250 231.221 262.777 2632
    28.320 0.003805 262.780 231.255 263.259 2633
    28.330 0.003744 267.120 231.289 263.506 2634
    28.340 0.003763 265.730 231.322 263.519 2635
    28.350 0.003747 266.860 231.355 263.327 2636
    28.360 0.003792 263.680 231.389 262.975 2637
    28.370 0.003768 265.370 231.422 262.526 2638
    28.380 0.003765 265.630 231.454 262.049 2639
    28.390 0.003745 267.040 231.487 261.607 2640
    28.400 0.003786 264.160 231.519 261.250 2641
    28.410 0.003743 267.150 231.551 261.015 2642
    28.420 0.003775 264.870 231.583 260.929 2643
    28.430 0.003761 265.860 231.615 261.001 2644
    28.440 0.003745 267.020 231.647 261.233 2645
    28.450 0.003706 269.820 231.678 261.613 2646
    28.460 0.003706 269.820 231.709 262.120 2647
    28.470 0.003695 270.600 231.740 262.718 2648
    28.480 0.003706 269.850 231.770 263.368 2649
    28.490 0.003678 271.870 231.801 264.022 2650
    28.500 0.003662 273.060 231.831 264.628 2651
    28.510 0.003626 275.820 231.861 265.137 2652
    28.520 0.003645 274.380 231.890 265.516 2653
    28.530 0.003628 275.670 231.920 265.749 2654
    28.540 0.003684 271.450 231.949 265.843 2655
    28.550 0.003662 273.110 231.978 265.820 2656
    28.560 0.003657 273.450 232.006 265.721 2657
    28.570 0.003679 271.810 232.035 265.591 2658
    28.580 0.003685 271.400 232.063 265.481 2659
    28.590 0.003696 270.550 232.091 265.434 2660
    28.600 0.003725 268.490 232.118 265.478 2661
    28.610 0.003747 266.870 232.145 265.617 2662
    28.620 0.003710 269.520 232.172 265.832 2663
    28.630 0.003696 270.580 232.199 266.079 2664
    28.640 0.003724 268.550 232.225 266.307 2665
    28.650 0.003717 269.010 232.252 266.470 2666
    28.660 0.003750 266.650 232.277 266.528 2667
    28.670 0.003715 269.210 232.303 266.440 2668
    28.680 0.003737 267.630 232.328 266.182 2669
    28.690 0.003731 267.990 232.353 265.739 2670
    28.700 0.003768 265.370 232.378 265.101 2671
    28.710 0.003775 264.920 232.402 264.263 2672
    28.720 0.003785 264.210 232.426 263.227 2673
    28.730 0.003768 265.420 232.450 262.003 2674
    28.740 0.003799 263.200 232.473 260.631 2675
    28.750 0.003788 264.010 232.496 259.173 2676
    28.760 0.003833 260.890 232.519 257.693 2677
    28.770 0.003885 257.410 232.541 256.258 2678
    28.780 0.003907 255.930 232.563 254.914 2679
    28.790 0.003910 255.730 232.585 253.697 2680
    28.800 0.003919 255.150 232.606 252.633 2681
    28.810 0.003906 256.020 232.628 251.732 2682
    28.820 0.003941 253.770 232.648 250.994 2683
    28.830 0.003927 254.640 232.669 250.414 2684
    28.840 0.003968 252.040 232.689 249.978 2685
    28.850 0.003954 252.930 232.709 249.674 2686
    28.860 0.003969 251.940 232.729 249.488 2687
    28.870 0.003963 252.360 232.748 249.420 2688
    28.880 0.003987 250.830 232.767 249.464 2689
    28.890 0.003984 251.000 232.785 249.621 2690
    28.900 0.004003 249.800 232.803 249.893 2691
    28.910 0.003987 250.840 232.821 250.273 2692
    28.920 0.003991 250.580 232.839 250.757 2693
    28.930 0.003951 253.080 232.856 251.329 2694
    28.940 0.003961 252.430 232.873 251.977 2695
    28.950 0.003954 252.890 232.890 252.674 2696
    28.960 0.003959 252.620 232.906 253.404 2697
    28.970 0.003943 253.620 232.922 254.145 2698
    28.980 0.003907 255.940 232.937 254.882 2699
    28.990 0.003901 256.320 232.953 255.600 2700
    29.000 0.003891 257.020 232.968 256.287 2701
    29.010 0.003867 258.630 232.982 256.929 2702
    29.020 0.003901 256.350 232.997 257.521 2703
    29.030 0.003886 257.330 233.011 258.073 2704
    29.040 0.003907 255.980 233.024 258.611 2705
    29.050 0.003839 260.480 233.038 259.170 2706
    29.060 0.003842 260.310 233.051 259.777 2707
    29.070 0.003888 257.210 233.064 260.461 2708
    29.080 0.003888 257.200 233.076 261.234 2709
    29.090 0.003878 257.890 233.088 262.106 2710
    29.100 0.003869 258.450 233.100 263.073 2711
    29.110 0.003811 262.390 233.112 264.132 2712
    29.120 0.003828 261.240 233.123 265.266 2713
    29.130 0.003802 263.050 233.134 266.452 2714
    29.140 0.003806 262.730 233.144 267.657 2715
    29.150 0.003763 265.740 233.155 268.835 2716
    29.160 0.003740 267.410 233.165 269.930 2717
    29.170 0.003717 269.020 233.174 270.854 2718
    29.180 0.003720 268.830 233.184 271.506 2719
    29.190 0.003709 269.630 233.193 271.771 2720
    29.200 0.003746 266.920 233.202 271.555 2721
    29.210 0.003733 267.890 233.210 270.812 2722
    29.220 0.003738 267.500 233.218 269.574 2723
    29.230 0.003759 266.060 233.226 267.928 2724
    29.240 0.003804 262.860 233.234 265.997 2725
    29.250 0.003831 261.030 233.242 263.906 2726
    29.260 0.003903 256.220 233.249 261.760 2727
    29.270 0.003895 256.760 233.256 259.652 2728
    29.280 0.003909 255.810 233.262 257.653 2729
    29.290 0.003920 255.110 233.268 255.816 2730
    29.300 0.003987 250.820 233.275 254.181 2731
    29.310 0.003972 251.790 233.280 252.775 2732
    29.320 0.004035 247.830 233.286 251.617 2733
    29.330 0.004007 249.560 233.291 250.716 2734
    29.340 0.003995 250.340 233.296 250.079 2735
    29.350 0.003972 251.750 233.301 249.701 2736
    29.360 0.003975 251.560 233.306 249.571 2737
    29.370 0.003979 251.330 233.310 249.674 2738
    29.380 0.004011 249.330 233.314 249.990 2739
    29.390 0.003969 251.930 233.318 250.498 2740
    29.400 0.003977 251.450 233.321 251.176 2741
    29.410 0.003946 253.400 233.325 251.994 2742
    29.420 0.003929 254.490 233.328 252.920 2743
    29.430 0.003962 252.370 233.331 253.921 2744
    29.440 0.003978 251.380 233.333 254.954 2745
    29.450 0.003920 255.130 233.336 255.969 2746
    29.460 0.003919 255.170 233.338 256.907 2747
    29.470 0.003917 255.320 233.340 257.695 2748
    29.480 0.003911 255.710 233.342 258.253 2749
    29.490 0.003925 254.790 233.343 258.506 2750
    29.500 0.003956 252.800 233.344 258.397 2751
    29.510 0.003912 255.620 233.346 257.916 2752
    29.520 0.003936 254.070 233.347 257.090 2753
    29.530 0.003945 253.490 233.347 255.998 2754
    29.540 0.003961 252.450 233.348 254.729 2755
    29.550 0.003999 250.060 233.348 253.380 2756
    29.560 0.004043 247.330 233.348 252.028 2757
    29.570 0.003989 250.690 233.348 250.736 2758
    29.580 0.004084 244.880 233.348 249.552 2759
    29.590 0.004043 247.370 233.347 248.513 2760
    29.600 0.004076 245.310 233.347 247.641 2761
    29.610 0.004064 246.060 233.346 246.951 2762
    29.620 0.004100 243.890 233.345 246.453 2763
    29.630 0.004098 244.050 233.344 246.146 2764
    29.640 0.004080 245.110 233.343 246.026 2765
    29.650 0.004048 247.030 233.341 246.074 2766
    29.660 0.004046 247.180 233.339 246.270 2767
    29.670 0.004059 246.380 233.338 246.588 2768
    29.680 0.004059 246.340 233.336 247.002 2769
    29.690 0.004050 246.940 233.333 247.486 2770
    29.700 0.004060 246.330 233.331 248.018 2771
    29.710 0.004017 248.930 233.329 248.580 2772
    29.720 0.004029 248.200 233.326 249.152 2773
    29.730 0.004012 249.280 233.323 249.708 2774
    29.740 0.004048 247.030 233.320 250.216 2775
    29.750 0.004008 249.490 233.317 250.643 2776
    29.760 0.004018 248.880 233.314 250.970 2777
    29.770 0.003976 251.500 233.310 251.189 2778
    29.780 0.003972 251.740 233.307 251.308 2779
    29.790 0.003967 252.100 233.303 251.355 2780
    29.800 0.003980 251.240 233.299 251.353 2781
    29.810 0.003995 250.300 233.295 251.330 2782
    29.820 0.003983 251.040 233.291 251.299 2783
    29.830 0.003968 251.990 233.287 251.268 2784
    29.840 0.003978 251.380 233.282 251.235 2785
    29.850 0.003961 252.460 233.278 251.187 2786
    29.860 0.004008 249.500 233.273 251.100 2787
    29.870 0.003983 251.070 233.268 250.954 2788
    29.880 0.003992 250.500 233.263 250.733 2789
    29.890 0.003967 252.060 233.258 250.436 2790
    29.900 0.003969 251.950 233.253 250.092 2791
    29.910 0.003979 251.330 233.248 249.737 2792
    29.920 0.004007 249.570 233.242 249.409 2793
    29.930 0.003965 252.210 233.237 249.145 2794
    29.940 0.003946 253.450 233.231 248.972 2795
    29.950 0.003967 252.110 233.225 248.899 2796
    29.960 0.003961 252.460 233.219 248.936 2797
    29.970 0.003945 253.480 233.213 249.080 2798
    29.980 0.003955 252.820 233.207 249.325 2799
    29.990 0.003946 253.390 233.200 249.659 2800
    30.000 0.003942 253.690 233.194 250.065 2801
    30.010 0.003910 255.770 233.187 250.520 2802
    30.020 0.003896 256.700 233.180 250.990 2803
    30.030 0.003911 255.660 233.174 251.428 2804
    30.040 0.003944 253.530 233.167 251.783 2805
    30.050 0.003923 254.890 233.160 252.001 2806
    30.060 0.003950 253.170 233.152 252.041 2807
    30.070 0.003904 256.120 233.145 251.893 2808
    30.080 0.003909 255.840 233.138 251.585 2809
    30.090 0.003927 254.670 233.130 251.158 2810
    30.100 0.003979 251.350 233.122 250.659 2811
    30.110 0.003986 250.870 233.115 250.120 2812
    30.120 0.003976 251.500 233.107 249.567 2813
    30.130 0.003976 251.490 233.099 249.006 2814
    30.140 0.003985 250.930 233.091 248.447 2815
    30.150 0.004003 249.810 233.082 247.889 2816
    30.160 0.004039 247.560 233.074 247.347 2817
    30.170 0.004023 248.600 233.065 246.829 2818
    30.180 0.004076 245.320 233.057 246.357 2819
    30.190 0.004077 245.300 233.048 245.938 2820
    30.200 0.004107 243.490 233.039 245.581 2821
    30.210 0.004092 244.390 233.030 245.294 2822
    30.220 0.004141 241.490 233.021 245.081 2823
    30.230 0.004095 244.220 233.012 244.945 2824
    30.240 0.004124 242.490 233.002 244.874 2825
    30.250 0.004120 242.710 232.993 244.869 2826
    30.260 0.004141 241.510 232.983 244.913 2827
    30.270 0.004111 243.240 232.974 244.992 2828
    30.280 0.004112 243.190 232.964 245.089 2829
    30.290 0.004129 242.200 232.954 245.184 2830
    30.300 0.004097 244.070 232.944 245.254 2831
    30.310 0.004095 244.200 232.934 245.281 2832
    30.320 0.004108 243.420 232.923 245.250 2833
    30.330 0.004100 243.890 232.913 245.158 2834
    30.340 0.004149 241.040 232.902 245.014 2835
    30.350 0.004121 242.670 232.891 244.835 2836
    30.360 0.004096 244.120 232.881 244.640 2837
    30.370 0.004089 244.540 232.870 244.450 2838
    30.380 0.004104 243.650 232.858 244.281 2839
    30.390 0.004098 244.050 232.847 244.145 2840
    30.400 0.004151 240.900 232.836 244.047 2841
    30.410 0.004121 242.670 232.824 243.986 2842
    30.420 0.004114 243.070 232.813 243.965 2843
    30.430 0.004101 243.850 232.801 243.985 2844
    30.440 0.004131 242.070 232.789 244.047 2845
    30.450 0.004098 244.030 232.777 244.159 2846
    30.460 0.004132 242.010 232.765 244.318 2847
    30.470 0.004084 244.830 232.752 244.524 2848
    30.480 0.004087 244.670 232.740 244.773 2849
    30.490 0.004049 246.980 232.727 245.059 2850
    30.500 0.004053 246.730 232.714 245.376 2851
    30.510 0.004039 247.580 232.701 245.718 2852
    30.520 0.004095 244.230 232.688 246.071 2853
    30.530 0.004010 249.380 232.675 246.421 2854
    30.540 0.004035 247.810 232.662 246.752 2855
    30.550 0.004001 249.950 232.648 247.046 2856
    30.560 0.004029 248.200 232.635 247.287 2857
    30.570 0.003993 250.460 232.621 247.461 2858
    30.580 0.004076 245.360 232.607 247.561 2859
    30.590 0.004039 247.560 232.593 247.581 2860
    30.600 0.004065 246.020 232.578 247.535 2861
    30.610 0.004023 248.560 232.564 247.425 2862
    30.620 0.004060 246.300 232.549 247.258 2863
    30.630 0.004049 246.980 232.535 247.047 2864
    30.640 0.004079 245.130 232.520 246.803 2865
    30.650 0.004044 247.260 232.505 246.552 2866
    30.660 0.004057 246.500 232.489 246.320 2867
    30.670 0.004018 248.850 232.474 246.140 2868
    30.680 0.004036 247.770 232.458 246.037 2869
    30.690 0.004031 248.090 232.443 246.032 2870
    30.700 0.004060 246.280 232.427 246.141 2871
    30.710 0.004028 248.290 232.411 246.366 2872
    30.720 0.004021 248.720 232.394 246.709 2873
    30.730 0.003982 251.120 232.378 247.162 2874
    30.740 0.003953 252.970 232.361 247.708 2875
    30.750 0.004005 249.680 232.345 248.324 2876
    30.760 0.003996 250.270 232.328 248.985 2877
    30.770 0.003938 253.940 232.311 249.663 2878
    30.780 0.003953 252.990 232.293 250.329 2879
    30.790 0.003906 256.020 232.276 250.953 2880
    30.800 0.003935 254.140 232.258 251.505 2881
    30.810 0.003918 255.210 232.240 251.955 2882
    30.820 0.003946 253.430 232.222 252.277 2883
    30.830 0.003918 255.200 232.204 252.454 2884
    30.840 0.003933 254.280 232.186 252.481 2885
    30.850 0.003921 255.010 232.167 252.366 2886
    30.860 0.003974 251.660 232.148 252.129 2887
    30.870 0.003942 253.680 232.130 251.808 2888
    30.880 0.003966 252.170 232.110 251.444 2889
    30.890 0.003946 253.450 232.091 251.074 2890
    30.900 0.003962 252.390 232.071 250.724 2891
    30.910 0.003940 253.830 232.052 250.408 2892
    30.920 0.003961 252.480 232.032 250.134 2893
    30.930 0.003951 253.120 232.012 249.906 2894
    30.940 0.003986 250.890 231.991 249.731 2895
    30.950 0.003955 252.840 231.971 249.616 2896
    30.960 0.003974 251.620 231.950 249.574 2897
    30.970 0.003945 253.480 231.929 249.620 2898
    30.980 0.003968 252.040 231.908 249.765 2899
    30.990 0.003938 253.920 231.887 250.013 2900
    31.000 0.003985 250.930 231.865 250.374 2901
    31.010 0.003918 255.200 231.844 250.845 2902
    31.020 0.003950 253.160 231.822 251.422 2903
    31.030 0.003937 254.000 231.800 252.082 2904
    31.040 0.003903 256.230 231.777 252.793 2905
    31.050 0.003939 253.870 231.755 253.517 2906
    31.060 0.003947 253.330 231.732 254.196 2907
    31.070 0.003938 253.910 231.709 254.780 2908
    31.080 0.003920 255.090 231.686 255.226 2909
    31.090 0.003909 255.840 231.662 255.498 2910
    31.100 0.003907 255.930 231.639 255.578 2911
    31.110 0.003931 254.360 231.615 255.456 2912
    31.120 0.003956 252.760 231.591 255.144 2913
    31.130 0.003929 254.530 231.567 254.664 2914
    31.140 0.003945 253.480 231.542 254.048 2915
    31.150 0.003950 253.150 231.517 253.318 2916
    31.160 0.003981 251.210 231.492 252.506 2917
    31.170 0.003996 250.230 231.467 251.631 2918
    31.180 0.004039 247.560 231.442 250.727 2919
    31.190 0.004026 248.380 231.416 249.813 2920
    31.200 0.004054 246.660 231.391 248.908 2921
    31.210 0.004066 245.950 231.365 248.021 2922
    31.220 0.004078 245.190 231.338 247.169 2923
    31.230 0.004071 245.650 231.312 246.359 2924
    31.240 0.004101 243.860 231.285 245.600 2925
    31.250 0.004092 244.400 231.258 244.909 2926
    31.260 0.004103 243.710 231.231 244.289 2927
    31.270 0.004122 242.600 231.204 243.746 2928
    31.280 0.004127 242.300 231.176 243.277 2929
    31.290 0.004086 244.710 231.149 242.876 2930
    31.300 0.004149 241.000 231.121 242.537 2931
    31.310 0.004135 241.820 231.092 242.258 2932
    31.320 0.004148 241.100 231.064 242.034 2933
    31.330 0.004103 243.720 231.035 241.868 2934
    31.340 0.004112 243.170 231.006 241.757 2935
    31.350 0.004103 243.710 230.977 241.710 2936
    31.360 0.004132 242.020 230.948 241.726 2937
    31.370 0.004127 242.300 230.918 241.808 2938
    31.380 0.004149 241.030 230.888 241.954 2939
    31.390 0.004085 244.820 230.858 242.160 2940
    31.400 0.004079 245.130 230.828 242.418 2941
    31.410 0.004105 243.610 230.797 242.724 2942
    31.420 0.004122 242.590 230.767 243.070 2943
    31.430 0.004096 244.160 230.736 243.446 2944
    31.440 0.004101 243.830 230.705 243.836 2945
    31.450 0.004047 247.100 230.673 244.230 2946
    31.460 0.004090 244.480 230.642 244.596 2947
    31.470 0.004056 246.550 230.610 244.908 2948
    31.480 0.004108 243.430 230.578 245.133 2949
    31.490 0.004085 244.810 230.545 245.244 2950
    31.500 0.004051 246.830 230.513 245.236 2951
    31.510 0.004067 245.900 230.480 245.115 2952
    31.520 0.004070 245.700 230.447 244.906 2953
    31.530 0.004083 244.920 230.414 244.635 2954
    31.540 0.004131 242.070 230.380 244.333 2955
    31.550 0.004108 243.440 230.347 244.017 2956
    31.560 0.004127 242.300 230.313 243.697 2957
    31.570 0.004116 242.960 230.279 243.378 2958
    31.580 0.004114 243.080 230.244 243.059 2959
    31.590 0.004146 241.210 230.210 242.739 2960
    31.600 0.004181 239.200 230.175 242.419 2961
    31.610 0.004171 239.750 230.140 242.095 2962
    31.620 0.004166 240.040 230.105 241.774 2963
    31.630 0.004182 239.130 230.070 241.455 2964
    31.640 0.004174 239.550 230.034 241.135 2965
    31.650 0.004155 240.650 229.998 240.813 2966
    31.660 0.004188 238.760 229.962 240.490 2967
    31.670 0.004175 239.500 229.926 240.163 2968
    31.680 0.004147 241.160 229.889 239.839 2969
    31.690 0.004137 241.720 229.853 239.524 2970
    31.700 0.004178 239.360 229.816 239.220 2971
    31.710 0.004188 238.770 229.778 238.930 2972
    31.720 0.004190 238.670 229.741 238.650 2973
    31.730 0.004158 240.510 229.703 238.372 2974
    31.740 0.004172 239.690 229.666 238.090 2975
    31.750 0.004170 239.810 229.628 237.798 2976
    31.760 0.004173 239.650 229.589 237.499 2977
    31.770 0.004163 240.230 229.551 237.196 2978
    31.780 0.004208 237.640 229.512 236.896 2979
    31.790 0.004220 236.960 229.473 236.601 2980
    31.800 0.004238 235.950 229.434 236.314 2981
    31.810 0.004189 238.700 229.395 236.036 2982
    31.820 0.004220 236.980 229.356 235.767 2983
    31.830 0.004219 237.000 229.316 235.508 2984
    31.840 0.004217 237.110 229.276 235.261 2985
    31.850 0.004234 236.200 229.236 235.033 2986
    31.860 0.004224 236.760 229.196 234.826 2987
    31.870 0.004226 236.650 229.155 234.654 2988
    31.880 0.004268 234.320 229.114 234.518 2989
    31.890 0.004222 236.830 229.074 234.429 2990
    31.900 0.004272 234.080 229.032 234.380 2991
    31.910 0.004253 235.120 228.991 234.375 2992
    31.920 0.004243 235.670 228.950 234.415 2993
    31.930 0.004229 236.470 228.908 234.496 2994
    31.940 0.004265 234.480 228.866 234.614 2995
    31.950 0.004266 234.410 228.824 234.763 2996
    31.960 0.004301 232.520 228.782 234.935 2997
    31.970 0.004282 233.560 228.739 235.118 2998
    31.980 0.004265 234.450 228.696 235.303 2999
    31.990 0.004217 237.120 228.654 235.476 3000
    32.000 0.004223 236.780 228.610 235.621 3001
    32.010 0.004255 235.030 228.567 235.732 3002
    32.020 0.004280 233.620 228.524 235.810 3003
    32.030 0.004242 235.720 228.480 235.855 3004
    32.040 0.004245 235.570 228.436 235.883 3005
    32.050 0.004229 236.470 228.392 235.904 3006
    32.060 0.004232 236.270 228.348 235.937 3007
    32.070 0.004219 237.000 228.304 235.992 3008
    32.080 0.004275 233.900 228.259 236.086 3009
    32.090 0.004235 236.110 228.215 236.233 3010
    32.100 0.004230 236.430 228.170 236.440 3011
    32.110 0.004233 236.230 228.125 236.714 3012
    32.120 0.004258 234.840 228.079 237.054 3013
    32.130 0.004209 237.600 228.034 237.455 3014
    32.140 0.004239 235.890 227.988 237.902 3015
    32.150 0.004204 237.850 227.943 238.379 3016
    32.160 0.004221 236.910 227.897 238.862 3017
    32.170 0.004192 238.550 227.851 239.314 3018
    32.180 0.004184 238.980 227.804 239.708 3019
    32.190 0.004225 236.710 227.758 240.013 3020
    32.200 0.004268 234.300 227.711 240.216 3021
    32.210 0.004230 236.430 227.664 240.301 3022
    32.220 0.004244 235.630 227.617 240.269 3023
    32.230 0.004217 237.150 227.570 240.137 3024
    32.240 0.004245 235.550 227.523 239.940 3025
    32.250 0.004256 234.940 227.476 239.710 3026
    32.260 0.004243 235.660 227.428 239.479 3027
    32.270 0.004246 235.530 227.380 239.266 3028
    32.280 0.004260 234.760 227.333 239.085 3029
    32.290 0.004212 237.440 227.285 238.944 3030
    32.300 0.004211 237.450 227.236 238.843 3031
    32.310 0.004219 237.000 227.188 238.774 3032
    32.320 0.004289 233.130 227.139 238.732 3033
    32.330 0.004253 235.120 227.091 238.707 3034
    32.340 0.004237 236.040 227.042 238.685 3035
    32.350 0.004223 236.810 226.993 238.656 3036
    32.360 0.004238 235.940 226.944 238.609 3037
    32.370 0.004217 237.160 226.895 238.546 3038
    32.380 0.004271 234.150 226.845 238.473 3039
    32.390 0.004237 236.000 226.796 238.400 3040
    32.400 0.004216 237.210 226.746 238.340 3041
    32.410 0.004168 239.920 226.696 238.307 3042
    32.420 0.004202 238.010 226.647 238.311 3043
    32.430 0.004173 239.610 226.596 238.358 3044
    32.440 0.004215 237.230 226.546 238.460 3045
    32.450 0.004209 237.590 226.496 238.619 3046
    32.460 0.004187 238.830 226.445 238.836 3047
    32.470 0.004175 239.510 226.395 239.108 3048
    32.480 0.004164 240.160 226.344 239.438 3049
    32.490 0.004159 240.470 226.293 239.819 3050
    32.500 0.004181 239.190 226.242 240.248 3051
    32.510 0.004122 242.630 226.191 240.719 3052
    32.520 0.004112 243.170 226.140 241.231 3053
    32.530 0.004080 245.100 226.089 241.776 3054
    32.540 0.004117 242.870 226.037 242.347 3055
    32.550 0.004077 245.270 225.985 242.938 3056
    32.560 0.004124 242.510 225.934 243.538 3057
    32.570 0.004082 244.960 225.882 244.135 3058
    32.580 0.004061 246.240 225.830 244.711 3059
    32.590 0.004029 248.190 225.778 245.241 3060
    32.600 0.004048 247.030 225.726 245.703 3061
    32.610 0.004023 248.590 225.673 246.064 3062
    32.620 0.004040 247.500 225.621 246.309 3063
    32.630 0.004022 248.610 225.568 246.432 3064
    32.640 0.004033 247.940 225.516 246.445 3065
    32.650 0.004011 249.300 225.463 246.369 3066
    32.660 0.004014 249.150 225.410 246.229 3067
    32.670 0.004014 249.140 225.357 246.052 3068
    32.680 0.004072 245.560 225.304 245.858 3069
    32.690 0.004032 248.030 225.251 245.668 3070
    32.700 0.004015 249.090 225.198 245.492 3071
    32.710 0.004043 247.340 225.144 245.331 3072
    32.720 0.004021 248.700 225.091 245.188 3073
    32.730 0.004018 248.900 225.037 245.046 3074
    32.740 0.004049 246.990 224.983 244.899 3075
    32.750 0.004048 247.050 224.930 244.729 3076
    32.760 0.004067 245.880 224.876 244.522 3077
    32.770 0.004043 247.320 224.822 244.273 3078
    32.780 0.004078 245.210 224.768 243.980 3079
    32.790 0.004088 244.600 224.714 243.656 3080
    32.800 0.004127 242.300 224.659 243.315 3081
    32.810 0.004062 246.180 224.605 242.978 3082
    32.820 0.004071 245.640 224.551 242.663 3083
    32.830 0.004073 245.540 224.496 242.388 3084
    32.840 0.004105 243.610 224.441 242.159 3085
    32.850 0.004077 245.260 224.387 241.981 3086
    32.860 0.004098 244.050 224.332 241.857 3087
    32.870 0.004109 243.360 224.277 241.785 3088
    32.880 0.004096 244.160 224.222 241.761 3089
    32.890 0.004094 244.260 224.167 241.775 3090
    32.900 0.004090 244.480 224.112 241.817 3091
    32.910 0.004126 242.370 224.057 241.878 3092
    32.920 0.004178 239.370 224.001 241.939 3093
    32.930 0.004138 241.650 223.946 241.984 3094
    32.940 0.004141 241.470 223.890 241.994 3095
    32.950 0.004101 243.850 223.835 241.946 3096
    32.960 0.004126 242.340 223.779 241.809 3097
    32.970 0.004113 243.120 223.724 241.557 3098
    32.980 0.004152 240.840 223.668 241.176 3099
    32.990 0.004127 242.320 223.612 240.666 3100
    33.000 0.004161 240.300 223.556 240.041 3101
    33.010 0.004131 242.050 223.500 239.337 3102
    33.020 0.004164 240.140 223.444 238.590 3103
    33.030 0.004152 240.820 223.388 237.828 3104
    33.040 0.004222 236.840 223.332 237.082 3105
    33.050 0.004214 237.320 223.275 236.367 3106
    33.060 0.004235 236.140 223.219 235.698 3107
    33.070 0.004208 237.630 223.163 235.080 3108
    33.080 0.004226 236.640 223.106 234.520 3109
    33.090 0.004251 235.260 223.050 234.020 3110
    33.100 0.004274 233.980 222.993 233.580 3111
    33.110 0.004271 234.130 222.936 233.199 3112
    33.120 0.004252 235.200 222.879 232.875 3113
    33.130 0.004291 233.070 222.823 232.598 3114
    33.140 0.004270 234.190 222.766 232.362 3115
    33.150 0.004254 235.100 222.709 232.164 3116
    33.160 0.004293 232.920 222.652 231.990 3117
    33.170 0.004255 235.000 222.595 231.830 3118
    33.180 0.004300 232.550 222.538 231.677 3119
    33.190 0.004280 233.670 222.481 231.527 3120
    33.200 0.004238 235.940 222.423 231.382 3121
    33.210 0.004284 233.400 222.366 231.236 3122
    33.220 0.004265 234.440 222.309 231.096 3123
    33.230 0.004289 233.130 222.251 230.967 3124
    33.240 0.004268 234.310 222.194 230.858 3125
    33.250 0.004290 233.110 222.136 230.772 3126
    33.260 0.004304 232.320 222.079 230.716 3127
    33.270 0.004282 233.510 222.021 230.691 3128
    33.280 0.004342 230.330 221.964 230.698 3129
    33.290 0.004290 233.110 221.906 230.733 3130
    33.300 0.004308 232.100 221.848 230.794 3131
    33.310 0.004306 232.220 221.790 230.871 3132
    33.320 0.004268 234.300 221.732 230.956 3133
    33.330 0.004278 233.730 221.675 231.038 3134
    33.340 0.004318 231.610 221.617 231.106 3135
    33.350 0.004271 234.130 221.559 231.146 3136
    33.360 0.004267 234.370 221.501 231.153 3137
    33.370 0.004265 234.440 221.443 231.124 3138
    33.380 0.004273 234.050 221.384 231.058 3139
    33.390 0.004249 235.340 221.326 230.966 3140
    33.400 0.004311 231.990 221.268 230.860 3141
    33.410 0.004284 233.400 221.210 230.757 3142
    33.420 0.004273 234.030 221.152 230.663 3143
    33.430 0.004244 235.600 221.093 230.597 3144
    33.440 0.004271 234.140 221.035 230.562 3145
    33.450 0.004274 233.950 220.977 230.569 3146
    33.460 0.004346 230.080 220.918 230.626 3147
    33.470 0.004308 232.140 220.860 230.733 3148
    33.480 0.004285 233.380 220.801 230.900 3149
    33.490 0.004277 233.810 220.743 231.123 3150
    33.500 0.004283 233.480 220.684 231.404 3151
    33.510 0.004274 233.960 220.626 231.738 3152
    33.520 0.004289 233.150 220.567 232.114 3153
    33.530 0.004281 233.580 220.509 232.524 3154
    33.540 0.004255 235.000 220.450 232.956 3155
    33.550 0.004254 235.070 220.391 233.392 3156
    33.560 0.004234 236.200 220.333 233.813 3157
    33.570 0.004263 234.550 220.274 234.205 3158
    33.580 0.004276 233.840 220.215 234.550 3159
    33.590 0.004224 236.740 220.156 234.846 3160
    33.600 0.004230 236.420 220.098 235.081 3161
    33.610 0.004214 237.290 220.039 235.254 3162
    33.620 0.004226 236.620 219.980 235.365 3163
    33.630 0.004235 236.110 219.921 235.417 3164
    33.640 0.004263 234.600 219.862 235.417 3165
    33.650 0.004292 232.980 219.804 235.372 3166
    33.660 0.004258 234.850 219.745 235.288 3167
    33.670 0.004249 235.360 219.686 235.174 3168
    33.680 0.004263 234.550 219.627 235.036 3169
    33.690 0.004270 234.210 219.568 234.879 3170
    33.700 0.004287 233.270 219.509 234.703 3171
    33.710 0.004296 232.780 219.450 234.514 3172
    33.720 0.004274 233.970 219.391 234.318 3173
    33.730 0.004268 234.320 219.332 234.117 3174
    33.740 0.004315 231.770 219.273 233.921 3175
    33.750 0.004295 232.850 219.214 233.733 3176
    33.760 0.004318 231.610 219.156 233.556 3177
    33.770 0.004311 231.950 219.097 233.395 3178
    33.780 0.004284 233.410 219.038 233.246 3179
    33.790 0.004275 233.900 218.979 233.117 3180
    33.800 0.004305 232.270 218.920 233.013 3181
    33.810 0.004284 233.450 218.861 232.933 3182
    33.820 0.004311 231.970 218.802 232.886 3183
    33.830 0.004279 233.700 218.743 232.873 3184
    33.840 0.004288 233.230 218.684 232.895 3185
    33.850 0.004264 234.500 218.625 232.948 3186
    33.860 0.004282 233.520 218.566 233.028 3187
    33.870 0.004282 233.550 218.508 233.130 3188
    33.880 0.004329 231.020 218.449 233.252 3189
    33.890 0.004299 232.620 218.390 233.389 3190
    33.900 0.004276 233.880 218.331 233.534 3191
    33.910 0.004264 234.540 218.272 233.676 3192
    33.920 0.004285 233.370 218.213 233.797 3193
    33.930 0.004290 233.110 218.155 233.876 3194
    33.940 0.004301 232.490 218.096 233.890 3195
    33.950 0.004278 233.780 218.037 233.825 3196
    33.960 0.004277 233.800 217.978 233.675 3197
    33.970 0.004243 235.710 217.920 233.452 3198
    33.980 0.004293 232.960 217.861 233.179 3199
    33.990 0.004262 234.610 217.802 232.881 3200
    34.000 0.004304 232.330 217.744 232.580 3201
    34.010 0.004294 232.890 217.685 232.299 3202
    34.020 0.004283 233.500 217.627 232.044 3203
    34.030 0.004230 236.430 217.568 231.821 3204
    34.040 0.004249 235.330 217.510 231.623 3205
    34.050 0.004261 234.690 217.451 231.454 3206
    34.060 0.004295 232.820 217.393 231.306 3207
    34.070 0.004269 234.230 217.334 231.175 3208
    34.080 0.004289 233.130 217.276 231.059 3209
    34.090 0.004256 234.990 217.218 230.955 3210
    34.100 0.004261 234.690 217.160 230.867 3211
    34.110 0.004266 234.400 217.101 230.795 3212
    34.120 0.004337 230.580 217.043 230.747 3213
    34.130 0.004285 233.350 216.985 230.731 3214
    34.140 0.004274 233.970 216.927 230.752 3215
    34.150 0.004236 236.060 216.869 230.816 3216
    34.160 0.004234 236.170 216.811 230.926 3217
    34.170 0.004283 233.470 216.753 231.083 3218
    34.180 0.004322 231.400 216.695 231.285 3219
    34.190 0.004287 233.270 216.637 231.526 3220
    34.200 0.004239 235.920 216.579 231.803 3221
    34.210 0.004247 235.470 216.522 232.103 3222
    34.220 0.004233 236.230 216.464 232.417 3223
    34.230 0.004238 235.940 216.406 232.741 3224
    34.240 0.004280 233.640 216.349 233.064 3225
    34.250 0.004274 233.970 216.291 233.365 3226
    34.260 0.004273 234.050 216.234 233.634 3227
    34.270 0.004271 234.130 216.177 233.849 3228
    34.280 0.004265 234.460 216.119 233.985 3229
    34.290 0.004299 232.630 216.062 234.020 3230
    34.300 0.004341 230.340 216.005 233.938 3231
    34.310 0.004291 233.070 215.948 233.731 3232
    34.320 0.004292 232.970 215.891 233.402 3233
    34.330 0.004296 232.770 215.834 232.958 3234
    34.340 0.004314 231.820 215.777 232.412 3235
    34.350 0.004311 231.940 215.720 231.774 3236
    34.360 0.004381 228.280 215.663 231.060 3237
    34.370 0.004375 228.590 215.606 230.287 3238
    34.380 0.004354 229.680 215.550 229.475 3239
    34.390 0.004372 228.730 215.493 228.644 3240
    34.400 0.004392 227.690 215.436 227.821 3241
    34.410 0.004401 227.240 215.380 227.019 3242
    34.420 0.004435 225.460 215.324 226.252 3243
    34.430 0.004443 225.090 215.267 225.530 3244
    34.440 0.004469 223.750 215.211 224.856 3245
    34.450 0.004440 225.220 215.155 224.235 3246
    34.460 0.004473 223.570 215.099 223.664 3247
    34.470 0.004459 224.250 215.043 223.141 3248
    34.480 0.004530 220.770 214.987 222.663 3249
    34.490 0.004509 221.800 214.931 222.218 3250
    34.500 0.004522 221.120 214.876 221.802 3251
    34.510 0.004525 221.010 214.820 221.410 3252
    34.520 0.004545 220.000 214.764 221.032 3253
    34.530 0.004514 221.510 214.709 220.673 3254
    34.540 0.004559 219.370 214.653 220.338 3255
    34.550 0.004558 219.410 214.598 220.033 3256
    34.560 0.004537 220.410 214.543 219.763 3257
    34.570 0.004536 220.470 214.488 219.531 3258
    34.580 0.004510 221.740 214.433 219.339 3259
    34.590 0.004527 220.910 214.378 219.190 3260
    34.600 0.004538 220.350 214.323 219.085 3261
    34.610 0.004541 220.210 214.268 219.023 3262
    34.620 0.004574 218.630 214.213 219.005 3263
    34.630 0.004529 220.800 214.159 219.029 3264
    34.640 0.004550 219.760 214.104 219.093 3265
    34.650 0.004583 218.180 214.050 219.195 3266
    34.660 0.004576 218.520 213.995 219.331 3267
    34.670 0.004543 220.140 213.941 219.499 3268
    34.680 0.004575 218.560 213.887 219.691 3269
    34.690 0.004569 218.880 213.833 219.898 3270
    34.700 0.004532 220.670 213.779 220.119 3271
    34.710 0.004532 220.630 213.725 220.339 3272
    34.720 0.004584 218.130 213.671 220.548 3273
    34.730 0.004501 222.160 213.617 220.735 3274
    34.740 0.004523 221.080 213.564 220.882 3275
    34.750 0.004499 222.250 213.510 220.975 3276
    34.760 0.004538 220.350 213.457 221.009 3277
    34.770 0.004536 220.460 213.403 220.980 3278
    34.780 0.004620 216.440 213.350 220.893 3279
    34.790 0.004552 219.680 213.297 220.766 3280
    34.800 0.004532 220.670 213.244 220.612 3281
    34.810 0.004543 220.140 213.191 220.445 3282
    34.820 0.004539 220.330 213.138 220.282 3283
    34.830 0.004528 220.870 213.085 220.134 3284
    34.840 0.004567 218.970 213.032 220.009 3285
    34.850 0.004550 219.800 212.980 219.911 3286
    34.860 0.004506 221.940 212.927 219.848 3287
    34.870 0.004521 221.210 212.875 219.821 3288
    34.880 0.004535 220.530 212.822 219.829 3289
    34.890 0.004566 219.020 212.770 219.868 3290
    34.900 0.004582 218.260 212.718 219.935 3291
    34.910 0.004547 219.940 212.666 220.027 3292
    34.920 0.004567 218.950 212.614 220.136 3293
    34.930 0.004514 221.530 212.562 220.260 3294
    34.940 0.004510 221.750 212.510 220.395 3295
    34.950 0.004517 221.390 212.458 220.535 3296
    34.960 0.004546 219.960 212.407 220.678 3297
    34.970 0.004532 220.670 212.355 220.821 3298
    34.980 0.004535 220.530 212.304 220.963 3299
    34.990 0.004503 222.060 212.252 221.100 3300
    35.000 0.004522 221.160 212.201 221.231 3301
    35.010 0.004495 222.470 212.150 221.354 3302
    35.020 0.004523 221.090 212.099 221.471 3303
    35.030 0.004519 221.290 212.048 221.577 3304
    35.040 0.004516 221.430 211.997 221.672 3305
    35.050 0.004467 223.840 211.946 221.753 3306
    35.060 0.004515 221.460 211.895 221.813 3307
    35.070 0.004522 221.130 211.845 221.857 3308
    35.080 0.004541 220.220 211.794 221.886 3309
    35.090 0.004489 222.790 211.743 221.903 3310
    35.100 0.004507 221.880 211.693 221.916 3311
    35.110 0.004495 222.480 211.643 221.931 3312
    35.120 0.004508 221.830 211.593 221.952 3313
    35.130 0.004499 222.270 211.542 221.988 3314
    35.140 0.004554 219.580 211.492 222.039 3315
    35.150 0.004535 220.530 211.442 222.103 3316
    35.160 0.004539 220.330 211.392 222.181 3317
    35.170 0.004489 222.750 211.343 222.270 3318
    35.180 0.004475 223.450 211.293 222.365 3319
    35.190 0.004507 221.860 211.243 222.454 3320
    35.200 0.004556 219.500 211.194 222.528 3321
    35.210 0.004527 220.910 211.144 222.571 3322
    35.220 0.004553 219.650 211.095 222.568 3323
    35.230 0.004528 220.860 211.045 222.496 3324
    35.240 0.004559 219.330 210.996 222.343 3325
    35.250 0.004520 221.220 210.947 222.100 3326
    35.260 0.004589 217.890 210.898 221.766 3327
    35.270 0.004592 217.770 210.848 221.358 3328
    35.280 0.004583 218.190 210.799 220.896 3329
    35.290 0.004572 218.720 210.751 220.401 3330
    35.300 0.004546 219.950 210.702 219.899 3331
    35.310 0.004584 218.150 210.653 219.403 3332
    35.320 0.004579 218.400 210.604 218.929 3333
    35.330 0.004584 218.160 210.555 218.490 3334
    35.340 0.004580 218.360 210.507 218.093 3335
    35.350 0.004588 217.960 210.458 217.742 3336
    35.360 0.004598 217.470 210.410 217.444 3337
    35.370 0.004587 217.990 210.362 217.199 3338
    35.380 0.004641 215.490 210.313 217.010 3339
    35.390 0.004604 217.200 210.265 216.875 3340
    35.400 0.004584 218.150 210.217 216.792 3341
    35.410 0.004581 218.300 210.169 216.760 3342
    35.420 0.004609 216.950 210.121 216.773 3343
    35.430 0.004624 216.270 210.073 216.833 3344
    35.440 0.004619 216.500 210.025 216.939 3345
    35.450 0.004603 217.250 209.977 217.079 3346
    35.460 0.004614 216.750 209.929 217.258 3347
    35.470 0.004608 217.000 209.881 217.466 3348
    35.480 0.004566 219.030 209.833 217.708 3349
    35.490 0.004554 219.610 209.786 217.972 3350
    35.500 0.004596 217.590 209.738 218.258 3351
    35.510 0.004574 218.640 209.691 218.557 3352
    35.520 0.004562 219.180 209.643 218.857 3353
    35.530 0.004588 217.980 209.596 219.158 3354
    35.540 0.004570 218.810 209.548 219.445 3355
    35.550 0.004574 218.620 209.501 219.711 3356
    35.560 0.004600 217.400 209.454 219.953 3357
    35.570 0.004548 219.880 209.406 220.171 3358
    35.580 0.004552 219.660 209.359 220.358 3359
    35.590 0.004520 221.250 209.312 220.515 3360
    35.600 0.004505 221.970 209.265 220.640 3361
    35.610 0.004498 222.330 209.218 220.734 3362
    35.620 0.004546 219.950 209.171 220.793 3363
    35.630 0.004527 220.890 209.124 220.812 3364
    35.640 0.004506 221.910 209.077 220.785 3365
    35.650 0.004491 222.680 209.030 220.706 3366
    35.660 0.004508 221.830 208.984 220.574 3367
    35.670 0.004494 222.520 208.937 220.392 3368
    35.680 0.004544 220.060 208.890 220.162 3369
    35.690 0.004523 221.110 208.843 219.891 3370
    35.700 0.004529 220.810 208.797 219.590 3371
    35.710 0.004521 221.190 208.750 219.270 3372
    35.720 0.004540 220.270 208.704 218.935 3373
    35.730 0.004559 219.360 208.657 218.587 3374
    35.740 0.004592 217.780 208.611 218.235 3375
    35.750 0.004592 217.790 208.564 217.882 3376
    35.760 0.004603 217.260 208.518 217.532 3377
    35.770 0.004592 217.780 208.472 217.192 3378
    35.780 0.004578 218.440 208.425 216.863 3379
    35.790 0.004602 217.290 208.379 216.551 3380
    35.800 0.004666 214.310 208.333 216.256 3381
    35.810 0.004644 215.310 208.287 215.985 3382
    35.820 0.004632 215.870 208.240 215.740 3383
    35.830 0.004620 216.450 208.194 215.523 3384
    35.840 0.004638 215.630 208.148 215.338 3385
    35.850 0.004639 215.570 208.102 215.190 3386
    35.860 0.004662 214.480 208.056 215.077 3387
    35.870 0.004657 214.750 208.010 215.002 3388
    35.880 0.004662 214.510 207.964 214.958 3389
    35.890 0.004630 215.980 207.919 214.945 3390
    35.900 0.004633 215.820 207.873 214.956 3391
    35.910 0.004682 213.570 207.827 214.986 3392
    35.920 0.004702 212.680 207.781 215.028 3393
    35.930 0.004669 214.160 207.735 215.068 3394
    35.940 0.004644 215.310 207.690 215.096 3395
    35.950 0.004628 216.080 207.644 215.102 3396
    35.960 0.004652 214.950 207.599 215.075 3397
    35.970 0.004616 216.650 207.553 215.012 3398
    35.980 0.004643 215.400 207.507 214.916 3399
    35.990 0.004626 216.190 207.462 214.789 3400
    36.000 0.004649 215.100 207.417 214.641 3401
    36.010 0.004598 217.470 207.371 214.485 3402
    36.020 0.004636 215.710 207.326 214.332 3403
    36.030 0.004606 217.090 207.280 214.187 3404
    36.040 0.004677 213.820 207.235 214.058 3405
    36.050 0.004636 215.720 207.190 213.950 3406
    36.060 0.004609 216.980 207.145 213.863 3407
    36.070 0.004587 217.990 207.100 213.798 3408
    36.080 0.004588 217.960 207.055 213.750 3409
    36.090 0.004594 217.680 207.009 213.727 3410
    36.100 0.004666 214.300 206.964 213.720 3411
    36.110 0.004613 216.770 206.919 213.729 3412
    36.120 0.004600 217.380 206.874 213.749 3413
    36.130 0.004568 218.910 206.830 213.780 3414
    36.140 0.004591 217.810 206.785 213.813 3415
    36.150 0.004562 219.220 206.740 213.854 3416
    36.160 0.004615 216.690 206.695 213.900 3417
    36.170 0.004595 217.620 206.650 213.947 3418
    36.180 0.004654 214.880 206.606 213.996 3419
    36.190 0.004584 218.140 206.561 214.045 3420
    36.200 0.004607 217.060 206.517 214.097 3421
    36.210 0.004573 218.680 206.472 214.151 3422
    36.220 0.004664 214.420 206.428 214.202 3423
    36.230 0.004607 217.050 206.383 214.251 3424
    36.240 0.004599 217.420 206.339 214.301 3425
    36.250 0.004581 218.310 206.294 214.349 3426
    36.260 0.004602 217.300 206.250 214.398 3427
    36.270 0.004636 215.700 206.206 214.450 3428
    36.280 0.004684 213.490 206.162 214.508 3429
    36.290 0.004642 215.420 206.118 214.571 3430
    36.300 0.004668 214.220 206.073 214.643 3431
    36.310 0.004656 214.760 206.029 214.725 3432
    36.320 0.004657 214.750 205.986 214.816 3433
    36.330 0.004652 214.970 205.942 214.915 3434
    36.340 0.004692 213.150 205.898 215.024 3435
    36.350 0.004637 215.660 205.854 215.140 3436
    36.360 0.004610 216.910 205.810 215.258 3437
    36.370 0.004630 215.970 205.767 215.379 3438
    36.380 0.004608 217.010 205.723 215.496 3439
    36.390 0.004614 216.750 205.679 215.606 3440
    36.400 0.004686 213.390 205.636 215.710 3441
    36.410 0.004681 213.610 205.593 215.801 3442
    36.420 0.004687 213.340 205.549 215.884 3443
    36.430 0.004631 215.920 205.506 215.948 3444
    36.440 0.004648 215.160 205.463 215.995 3445
    36.450 0.004610 216.900 205.419 216.029 3446
    36.460 0.004687 213.350 205.376 216.046 3447
    36.470 0.004623 216.320 205.333 216.047 3448
    36.480 0.004645 215.270 205.290 216.034 3449
    36.490 0.004629 216.020 205.247 216.013 3450
    36.500 0.004626 216.170 205.205 215.984 3451
    36.510 0.004620 216.430 205.162 215.952 3452
    36.520 0.004688 213.330 205.119 215.918 3453
    36.530 0.004651 215.020 205.077 215.884 3454
    36.540 0.004618 216.540 205.034 215.848 3455
    36.550 0.004591 217.800 204.992 215.808 3456
    36.560 0.004626 216.150 204.949 215.761 3457
    36.570 0.004644 215.350 204.907 215.710 3458
    36.580 0.004647 215.170 204.864 215.652 3459
    36.590 0.004601 217.360 204.822 215.586 3460
    36.600 0.004655 214.810 204.780 215.514 3461
    36.610 0.004614 216.740 204.738 215.439 3462
    36.620 0.004640 215.510 204.696 215.358 3463
    36.630 0.004632 215.880 204.654 215.273 3464
    36.640 0.004684 213.470 204.612 215.180 3465
    36.650 0.004632 215.890 204.571 215.081 3466
    36.660 0.004640 215.540 204.529 214.970 3467
    36.670 0.004642 215.420 204.487 214.846 3468
    36.680 0.004642 215.430 204.446 214.710 3469
    36.690 0.004640 215.500 204.405 214.560 3470
    36.700 0.004657 214.750 204.363 214.395 3471
    36.710 0.004615 216.680 204.322 214.222 3472
    36.720 0.004650 215.040 204.281 214.041 3473
    36.730 0.004604 217.180 204.240 213.857 3474
    36.740 0.004594 217.660 204.199 213.671 3475
    36.750 0.004620 216.450 204.158 213.489 3476
    36.760 0.004652 214.970 204.117 213.307 3477
    36.770 0.004652 214.980 204.076 213.130 3478
    36.780 0.004646 215.220 204.035 212.959 3479
    36.790 0.004636 215.690 203.994 212.799 3480
    36.800 0.004637 215.650 203.954 212.650 3481
    36.810 0.004617 216.610 203.913 212.517 3482
    36.820 0.004713 212.200 203.873 212.398 3483
    36.830 0.004719 211.900 203.833 212.295 3484
    36.840 0.004721 211.830 203.792 212.209 3485
    36.850 0.004652 214.980 203.752 212.144 3486
    36.860 0.004712 212.210 203.712 212.097 3487
    36.870 0.004693 213.090 203.672 212.066 3488
    36.880 0.004719 211.900 203.632 212.049 3489
    36.890 0.004696 212.950 203.592 212.049 3490
    36.900 0.004704 212.580 203.553 212.060 3491
    36.910 0.004664 214.420 203.513 212.081 3492
    36.920 0.004681 213.630 203.473 212.104 3493
    36.930 0.004664 214.420 203.434 212.129 3494
    36.940 0.004788 208.850 203.394 212.145 3495
    36.950 0.004712 212.230 203.355 212.150 3496
    36.960 0.004733 211.290 203.315 212.133 3497
    36.970 0.004699 212.820 203.276 212.095 3498
    36.980 0.004709 212.380 203.237 212.028 3499
    36.990 0.004724 211.700 203.198 211.932 3500
    37.000 0.004794 208.600 203.159 211.809 3501
    37.010 0.004759 210.110 203.120 211.665 3502
    37.020 0.004715 212.070 203.081 211.508 3503
    37.030 0.004709 212.360 203.042 211.342 3504
    37.040 0.004713 212.180 203.003 211.178 3505
    37.050 0.004746 210.720 202.965 211.024 3506
    37.060 0.004717 211.980 202.926 210.883 3507
    37.070 0.004752 210.450 202.887 210.755 3508
    37.080 0.004783 209.060 202.849 210.643 3509
    37.090 0.004745 210.760 202.811 210.551 3510
    37.100 0.004738 211.070 202.772 210.476 3511
    37.110 0.004721 211.800 202.734 210.417 3512
    37.120 0.004765 209.870 202.696 210.377 3513
    37.130 0.004753 210.410 202.657 210.347 3514
    37.140 0.004750 210.510 202.619 210.332 3515
    37.150 0.004732 211.330 202.581 210.327 3516
    37.160 0.004723 211.720 202.543 210.335 3517
    37.170 0.004745 210.730 202.505 210.354 3518
    37.180 0.004729 211.470 202.467 210.386 3519
    37.190 0.004727 211.540 202.429 210.435 3520
    37.200 0.004755 210.290 202.392 210.501 3521
    37.210 0.004744 210.790 202.354 210.591 3522
    37.220 0.004747 210.680 202.316 210.708 3523
    37.230 0.004744 210.790 202.278 210.849 3524
    37.240 0.004787 208.920 202.241 211.015 3525
    37.250 0.004722 211.790 202.203 211.208 3526
    37.260 0.004760 210.070 202.166 211.425 3527
    37.270 0.004722 211.770 202.128 211.664 3528
    37.280 0.004709 212.380 202.091 211.920 3529
    37.290 0.004691 213.160 202.053 212.190 3530
    37.300 0.004738 211.080 202.016 212.463 3531
    37.310 0.004719 211.910 201.978 212.736 3532
    37.320 0.004708 212.390 201.941 212.991 3533
    37.330 0.004688 213.320 201.904 213.211 3534
    37.340 0.004742 210.900 201.867 213.382 3535
    37.350 0.004704 212.580 201.829 213.483 3536
    37.360 0.004760 210.090 201.792 213.502 3537
    37.370 0.004723 211.720 201.755 213.422 3538
    37.380 0.004735 211.190 201.718 213.242 3539
    37.390 0.004679 213.720 201.680 212.965 3540
    37.400 0.004705 212.560 201.643 212.603 3541
    37.410 0.004718 211.970 201.606 212.176 3542
    37.420 0.004746 210.710 201.569 211.703 3543
    37.430 0.004725 211.640 201.532 211.202 3544
    37.440 0.004723 211.730 201.495 210.689 3545
    37.450 0.004742 210.900 201.458 210.178 3546
    37.460 0.004745 210.750 201.421 209.671 3547
    37.470 0.004755 210.320 201.384 209.180 3548
    37.480 0.004797 208.450 201.346 208.709 3549
    37.490 0.004789 208.810 201.309 208.259 3550
    37.500 0.004821 207.430 201.272 207.830 3551
    37.510 0.004775 209.440 201.235 207.434 3552
    37.520 0.004788 208.850 201.198 207.069 3553
    37.530 0.004797 208.450 201.161 206.735 3554
    37.540 0.004830 207.030 201.124 206.434 3555
    37.550 0.004813 207.790 201.087 206.168 3556
    37.560 0.004854 206.000 201.049 205.930 3557
    37.570 0.004811 207.860 201.012 205.720 3558
    37.580 0.004848 206.270 200.975 205.534 3559
    37.590 0.004832 206.970 200.938 205.371 3560
    37.600 0.004861 205.700 200.901 205.225 3561
    37.610 0.004787 208.910 200.863 205.095 3562
    37.620 0.004825 207.270 200.826 204.983 3563
    37.630 0.004790 208.790 200.789 204.888 3564
    37.640 0.004827 207.150 200.751 204.812 3565
    37.650 0.004864 205.590 200.714 204.751 3566
    37.660 0.004869 205.370 200.676 204.708 3567
    37.670 0.004809 207.940 200.639 204.683 3568
    37.680 0.004858 205.860 200.601 204.675 3569
    37.690 0.004832 206.950 200.564 204.681 3570
    37.700 0.004842 206.520 200.526 204.703 3571
    37.710 0.004791 208.730 200.488 204.739 3572
    37.720 0.004866 205.520 200.451 204.790 3573
    37.730 0.004818 207.540 200.413 204.857 3574
    37.740 0.004834 206.870 200.375 204.939 3575
    37.750 0.004830 207.060 200.337 205.031 3576
    37.760 0.004806 208.070 200.299 205.136 3577
    37.770 0.004790 208.780 200.261 205.251 3578
    37.780 0.004840 206.610 200.223 205.373 3579
    37.790 0.004784 209.050 200.185 205.498 3580
    37.800 0.004795 208.550 200.147 205.620 3581
    37.810 0.004804 208.140 200.108 205.734 3582
    37.820 0.004801 208.270 200.070 205.838 3583
    37.830 0.004798 208.440 200.031 205.937 3584
    37.840 0.004797 208.470 199.993 206.026 3585
    37.850 0.004775 209.440 199.954 206.109 3586
    37.860 0.004796 208.510 199.916 206.192 3587
    37.870 0.004781 209.140 199.877 206.274 3588
    37.880 0.004811 207.850 199.838 206.361 3589
    37.890 0.004775 209.420 199.799 206.454 3590
    37.900 0.004843 206.480 199.760 206.555 3591
    37.910 0.004806 208.060 199.721 206.667 3592
    37.920 0.004853 206.070 199.681 206.793 3593
    37.930 0.004853 206.040 199.642 206.930 3594
    37.940 0.004842 206.520 199.602 207.080 3595
    37.950 0.004825 207.240 199.563 207.237 3596
    37.960 0.004852 206.090 199.523 207.398 3597
    37.970 0.004858 205.840 199.483 207.557 3598
    37.980 0.004836 206.800 199.443 207.710 3599
    37.990 0.004794 208.610 199.403 207.850 3600
    38.000 0.004833 206.930 199.363 207.972 3601
    38.010 0.004824 207.300 199.323 208.077 3602
    38.020 0.004899 204.120 199.282 208.163 3603
    38.030 0.004863 205.640 199.242 208.230 3604
    38.040 0.004842 206.530 199.201 208.275 3605
    38.050 0.004826 207.210 199.161 208.301 3606
    38.060 0.004856 205.910 199.120 208.309 3607
    38.070 0.004859 205.820 199.079 208.304 3608
    38.080 0.004881 204.890 199.037 208.286 3609
    38.090 0.004866 205.490 198.996 208.258 3610
    38.100 0.004878 205.000 198.955 208.214 3611
    38.110 0.004882 204.850 198.913 208.154 3612
    38.120 0.004857 205.890 198.871 208.074 3613
    38.130 0.004854 206.020 198.829 207.967 3614
    38.140 0.004885 204.700 198.787 207.834 3615
    38.150 0.004882 204.850 198.745 207.673 3616
    38.160 0.004866 205.510 198.703 207.480 3617
    38.170 0.004856 205.950 198.660 207.260 3618
    38.180 0.004910 203.670 198.618 207.017 3619
    38.190 0.004845 206.410 198.575 206.760 3620
    38.200 0.004935 202.630 198.532 206.497 3621
    38.210 0.004898 204.160 198.489 206.232 3622
    38.220 0.004855 205.960 198.445 205.965 3623
    38.230 0.004868 205.430 198.402 205.703 3624
    38.240 0.004907 203.790 198.358 205.452 3625
    38.250 0.004922 203.170 198.315 205.212 3626
    38.260 0.004924 203.090 198.271 204.988 3627
    38.270 0.004895 204.290 198.227 204.779 3628
    38.280 0.004911 203.640 198.182 204.584 3629
    38.290 0.004868 205.410 198.138 204.404 3630
    38.300 0.004912 203.590 198.093 204.239 3631
    38.310 0.004887 204.620 198.048 204.085 3632
    38.320 0.004902 204.000 198.003 203.945 3633
    38.330 0.004901 204.060 197.958 203.810 3634
    38.340 0.004918 203.350 197.912 203.679 3635
    38.350 0.004896 204.230 197.867 203.550 3636
    38.360 0.004904 203.900 197.821 203.423 3637
    38.370 0.004875 205.140 197.775 203.300 3638
    38.380 0.004963 201.510 197.729 203.183 3639
    38.390 0.004946 202.170 197.683 203.069 3640
    38.400 0.004920 203.240 197.636 202.965 3641
    38.410 0.004879 204.980 197.589 202.874 3642
    38.420 0.004899 204.120 197.542 202.796 3643
    38.430 0.004939 202.480 197.495 202.739 3644
    38.440 0.004945 202.240 197.448 202.705 3645
    38.450 0.004937 202.550 197.400 202.692 3646
    38.460 0.004956 201.780 197.352 202.704 3647
    38.470 0.004919 203.310 197.304 202.737 3648
    38.480 0.004943 202.300 197.256 202.793 3649
    38.490 0.004908 203.730 197.208 202.866 3650
    38.500 0.004963 201.480 197.159 202.959 3651
    38.510 0.004937 202.570 197.110 203.072 3652
    38.520 0.004934 202.660 197.061 203.200 3653
    38.530 0.004864 205.610 197.012 203.340 3654
    38.540 0.004901 204.040 196.963 203.489 3655
    38.550 0.004903 203.950 196.913 203.647 3656
    38.560 0.004967 201.320 196.863 203.805 3657
    38.570 0.004933 202.700 196.813 203.964 3658
    38.580 0.004911 203.640 196.763 204.116 3659
    38.590 0.004888 204.590 196.712 204.256 3660
    38.600 0.004884 204.770 196.661 204.377 3661
    38.610 0.004907 203.780 196.610 204.471 3662
    38.620 0.004937 202.550 196.559 204.534 3663
    38.630 0.004914 203.490 196.507 204.559 3664
    38.640 0.004914 203.500 196.456 204.547 3665
    38.650 0.004928 202.910 196.404 204.505 3666
    38.660 0.004914 203.520 196.352 204.426 3667
    38.670 0.004906 203.850 196.299 204.322 3668
    38.680 0.004961 201.560 196.247 204.194 3669
    38.690 0.004950 202.000 196.194 204.055 3670
    38.700 0.004922 203.160 196.141 203.903 3671
    38.710 0.004899 204.130 196.088 203.745 3672
    38.720 0.004926 202.990 196.034 203.581 3673
    38.730 0.004957 201.750 195.980 203.418 3674
    38.740 0.004977 200.940 195.926 203.259 3675
    38.750 0.004963 201.510 195.872 203.108 3676
    38.760 0.004927 202.960 195.818 202.973 3677
    38.770 0.004904 203.920 195.763 202.856 3678
    38.780 0.004950 202.000 195.708 202.758 3679
    38.790 0.004959 201.650 195.653 202.683 3680
    38.800 0.005000 199.990 195.597 202.635 3681
    38.810 0.004950 202.040 195.542 202.616 3682
    38.820 0.004953 201.910 195.486 202.625 3683
    38.830 0.004955 201.830 195.430 202.665 3684
    38.840 0.004933 202.710 195.374 202.732 3685
    38.850 0.004940 202.430 195.317 202.828 3686
    38.860 0.004985 200.590 195.260 202.947 3687
    38.870 0.005046 198.170 195.203 203.084 3688
    38.880 0.005005 199.800 195.146 203.237 3689
    38.890 0.004955 201.800 195.089 203.398 3690
    38.900 0.004957 201.720 195.031 203.561 3691
    38.910 0.004918 203.340 194.973 203.726 3692
    38.920 0.004947 202.150 194.915 203.888 3693
    38.930 0.004933 202.720 194.856 204.045 3694
    38.940 0.004923 203.110 194.798 204.198 3695
    38.950 0.004866 205.500 194.739 204.348 3696
    38.960 0.004902 203.980 194.680 204.497 3697
    38.970 0.004885 204.690 194.621 204.634 3698
    38.980 0.004929 202.880 194.562 204.759 3699
    38.990 0.004893 204.380 194.502 204.865 3700
    39.000 0.004911 203.620 194.443 204.948 3701
    39.010 0.004886 204.680 194.383 204.999 3702
    39.020 0.004888 204.570 194.323 205.020 3703
    39.030 0.004884 204.750 194.263 205.002 3704
    39.040 0.004943 202.310 194.202 204.951 3705
    39.050 0.004891 204.440 194.142 204.868 3706
    39.060 0.004933 202.730 194.081 204.757 3707
    39.070 0.004909 203.720 194.020 204.627 3708
    39.080 0.004904 203.920 193.959 204.480 3709
    39.090 0.004905 203.860 193.898 204.320 3710
    39.100 0.004977 200.940 193.837 204.152 3711
    39.110 0.004920 203.250 193.775 203.978 3712
    39.120 0.004950 202.000 193.713 203.802 3713
    39.130 0.004915 203.470 193.651 203.623 3714
    39.140 0.004956 201.760 193.589 203.449 3715
    39.150 0.004948 202.100 193.527 203.278 3716
    39.160 0.004968 201.300 193.464 203.110 3717
    39.170 0.004979 200.850 193.402 202.947 3718
    39.180 0.004952 201.950 193.339 202.788 3719
    39.190 0.004923 203.120 193.276 202.633 3720
    39.200 0.004932 202.770 193.213 202.478 3721
    39.210 0.004977 200.920 193.149 202.322 3722
    39.220 0.005011 199.570 193.086 202.167 3723
    39.230 0.004925 203.040 193.022 202.017 3724
    39.240 0.004984 200.660 192.958 201.869 3725
    39.250 0.004930 202.860 192.894 201.726 3726
    39.260 0.004973 201.100 192.830 201.586 3727
    39.270 0.004957 201.720 192.766 201.458 3728
    39.280 0.005022 199.110 192.701 201.341 3729
    39.290 0.004964 201.450 192.636 201.239 3730
    39.300 0.004976 200.950 192.571 201.152 3731
    39.310 0.004934 202.660 192.506 201.088 3732
    39.320 0.004930 202.860 192.441 201.046 3733
    39.330 0.004977 200.910 192.376 201.030 3734
    39.340 0.005022 199.130 192.310 201.043 3735
    39.350 0.004958 201.690 192.245 201.080 3736
    39.360 0.004990 200.400 192.179 201.142 3737
    39.370 0.004921 203.220 192.113 201.229 3738
    39.380 0.004950 202.020 192.047 201.336 3739
    39.390 0.004966 201.350 191.980 201.460 3740
    39.400 0.004995 200.220 191.914 201.592 3741
    39.410 0.004936 202.590 191.847 201.730 3742
    39.420 0.004969 201.230 191.781 201.858 3743
    39.430 0.004942 202.360 191.714 201.974 3744
    39.440 0.004956 201.770 191.646 202.075 3745
    39.450 0.004950 202.030 191.579 202.154 3746
    39.460 0.004979 200.850 191.512 202.213 3747
    39.470 0.005005 199.810 191.444 202.250 3748
    39.480 0.004961 201.580 191.377 202.266 3749
    39.490 0.004920 203.270 191.309 202.264 3750
    39.500 0.005002 199.910 191.241 202.241 3751
    39.510 0.004987 200.530 191.172 202.199 3752
    39.520 0.005052 197.940 191.104 202.139 3753
    39.530 0.004964 201.470 191.036 202.055 3754
    39.540 0.004988 200.500 190.967 201.945 3755
    39.550 0.004970 201.200 190.898 201.803 3756
    39.560 0.005025 199.000 190.829 201.627 3757
    39.570 0.005033 198.700 190.760 201.412 3758
    39.580 0.005064 197.490 190.691 201.158 3759
    39.590 0.004999 200.050 190.621 200.869 3760
    39.600 0.005061 197.580 190.552 200.549 3761
    39.610 0.005040 198.430 190.482 200.213 3762
    39.620 0.005062 197.560 190.412 199.864 3763
    39.630 0.005052 197.940 190.342 199.513 3764
    39.640 0.005092 196.400 190.272 199.171 3765
    39.650 0.005073 197.130 190.202 198.836 3766
    39.660 0.005081 196.830 190.132 198.517 3767
    39.670 0.005063 197.530 190.061 198.212 3768
    39.680 0.005072 197.160 189.990 197.930 3769
    39.690 0.005086 196.600 189.919 197.666 3770
    39.700 0.005154 194.020 189.848 197.424 3771
    39.710 0.005142 194.480 189.777 197.199 3772
    39.720 0.005133 194.810 189.706 196.992 3773
    39.730 0.005113 195.590 189.634 196.799 3774
    39.740 0.005133 194.820 189.563 196.616 3775
    39.750 0.005095 196.270 189.491 196.442 3776
    39.760 0.005189 192.720 189.419 196.272 3777
    39.770 0.005116 195.480 189.347 196.106 3778
    39.780 0.005118 195.380 189.275 195.943 3779
    39.790 0.005092 196.390 189.203 195.784 3780
    39.800 0.005060 197.610 189.130 195.629 3781
    39.810 0.005124 195.170 189.057 195.484 3782
    39.820 0.005122 195.230 188.985 195.354 3783
    39.830 0.005108 195.790 188.912 195.236 3784
    39.840 0.005144 194.410 188.839 195.134 3785
    39.850 0.005107 195.810 188.765 195.051 3786
    39.860 0.005138 194.630 188.692 194.988 3787
    39.870 0.005084 196.680 188.618 194.938 3788
    39.880 0.005186 192.820 188.545 194.906 3789
    39.890 0.005121 195.260 188.471 194.887 3790
    39.900 0.005106 195.840 188.397 194.883 3791
    39.910 0.005057 197.740 188.323 194.885 3792
    39.920 0.005061 197.580 188.248 194.890 3793
    39.930 0.005070 197.250 188.174 194.897 3794
    39.940 0.005155 194.000 188.099 194.895 3795
    39.950 0.005118 195.400 188.025 194.885 3796
    39.960 0.005159 193.830 187.950 194.865 3797
    39.970 0.005150 194.160 187.875 194.832 3798
    39.980 0.005165 193.600 187.800 194.787 3799
    39.990 0.005140 194.550 187.724 194.728 3800
    40.000 0.005162 193.740 187.649 194.655 3801
    40.010 0.005126 195.100 187.573 194.569 3802
    40.020 0.005151 194.140 187.497 194.475 3803
    40.030 0.005156 193.960 187.421 194.369 3804
    40.040 0.005116 195.470 187.345 194.255 3805
    40.050 0.005174 193.280 187.269 194.134 3806
    40.060 0.005167 193.550 187.193 194.012 3807
    40.070 0.005208 192.010 187.116 193.894 3808
    40.080 0.005149 194.210 187.039 193.782 3809
    40.090 0.005147 194.280 186.962 193.679 3810
    40.100 0.005170 193.420 186.885 193.592 3811
    40.110 0.005158 193.870 186.808 193.523 3812
    40.120 0.005220 191.570 186.731 193.475 3813
    40.130 0.005138 194.610 186.653 193.446 3814
    40.140 0.005203 192.180 186.576 193.439 3815
    40.150 0.005135 194.740 186.498 193.454 3816
    40.160 0.005171 193.380 186.420 193.492 3817
    40.170 0.005164 193.640 186.342 193.546 3818
    40.180 0.005205 192.130 186.263 193.615 3819
    40.190 0.005172 193.350 186.185 193.690 3820
    40.200 0.005171 193.390 186.106 193.770 3821
    40.210 0.005163 193.690 186.027 193.851 3822
    40.220 0.005164 193.630 185.948 193.927 3823
    40.230 0.005167 193.550 185.869 193.998 3824
    40.240 0.005201 192.270 185.790 194.055 3825
    40.250 0.005184 192.910 185.710 194.100 3826
    40.260 0.005167 193.530 185.631 194.135 3827
    40.270 0.005140 194.560 185.551 194.154 3828
    40.280 0.005188 192.750 185.471 194.157 3829
    40.290 0.005174 193.260 185.391 194.137 3830
    40.300 0.005217 191.670 185.311 194.095 3831
    40.310 0.005206 192.070 185.230 194.020 3832
    40.320 0.005233 191.090 185.150 193.912 3833
    40.330 0.005142 194.480 185.069 193.766 3834
    40.340 0.005234 191.060 184.988 193.583 3835
    40.350 0.005194 192.540 184.907 193.362 3836
    40.360 0.005239 190.880 184.826 193.110 3837
    40.370 0.005247 190.570 184.745 192.828 3838
    40.380 0.005217 191.670 184.663 192.526 3839
    40.390 0.005199 192.360 184.581 192.207 3840
    40.400 0.005195 192.490 184.499 191.879 3841
    40.410 0.005217 191.670 184.417 191.544 3842
    40.420 0.005252 190.400 184.335 191.209 3843
    40.430 0.005244 190.690 184.253 190.877 3844
    40.440 0.005218 191.650 184.170 190.553 3845
    40.450 0.005186 192.820 184.088 190.243 3846
    40.460 0.005219 191.590 184.005 189.951 3847
    40.470 0.005213 191.840 183.922 189.677 3848
    40.480 0.005265 189.920 183.839 189.428 3849
    40.490 0.005220 191.570 183.756 189.202 3850
    40.500 0.005269 189.800 183.672 188.998 3851
    40.510 0.005193 192.560 183.589 188.820 3852
    40.520 0.005230 191.220 183.505 188.666 3853
    40.530 0.005208 192.010 183.421 188.532 3854
    40.540 0.005293 188.940 183.337 188.421 3855
    40.550 0.005248 190.550 183.253 188.334 3856
    40.560 0.005245 190.640 183.168 188.267 3857
    40.570 0.005219 191.610 183.084 188.219 3858
    40.580 0.005265 189.950 182.999 188.186 3859
    40.590 0.005229 191.250 182.914 188.171 3860
    40.600 0.005305 188.500 182.829 188.167 3861
    40.610 0.005277 189.510 182.744 188.180 3862
    40.620 0.005263 190.010 182.659 188.206 3863
    40.630 0.005213 191.810 182.574 188.250 3864
    40.640 0.005185 192.870 182.488 188.301 3865
    40.650 0.005159 193.850 182.402 188.363 3866
    40.660 0.005254 190.320 182.317 188.437 3867
    40.670 0.005283 189.300 182.231 188.522 3868
    40.680 0.005229 191.240 182.144 188.609 3869
    40.690 0.005200 192.320 182.058 188.698 3870
    40.700 0.005297 188.770 181.972 188.792 3871
    40.710 0.005268 189.830 181.885 188.884 3872
    40.720 0.005287 189.150 181.799 188.969 3873
    40.730 0.005282 189.310 181.712 189.051 3874
    40.740 0.005290 189.030 181.625 189.122 3875
    40.750 0.005230 191.200 181.538 189.182 3876
    40.760 0.005255 190.300 181.451 189.229 3877
    40.770 0.005246 190.610 181.364 189.260 3878
    40.780 0.005322 187.890 181.277 189.273 3879
    40.790 0.005231 191.150 181.189 189.267 3880
    40.800 0.005237 190.940 181.102 189.236 3881
    40.810 0.005244 190.710 181.014 189.189 3882
    40.820 0.005276 189.540 180.926 189.120 3883
    40.830 0.005259 190.140 180.838 189.033 3884
    40.840 0.005289 189.060 180.750 188.930 3885
    40.850 0.005277 189.510 180.662 188.814 3886
    40.860 0.005306 188.460 180.574 188.685 3887
    40.870 0.005272 189.680 180.486 188.546 3888
    40.880 0.005288 189.120 180.397 188.398 3889
    40.890 0.005303 188.590 180.309 188.242 3890
    40.900 0.005349 186.940 180.220 188.080 3891
    40.910 0.005305 188.510 180.131 187.909 3892
    40.920 0.005307 188.420 180.043 187.736 3893
    40.930 0.005280 189.400 179.954 187.560 3894
    40.940 0.005283 189.270 179.865 187.381 3895
    40.950 0.005303 188.590 179.776 187.204 3896
    40.960 0.005329 187.660 179.687 187.029 3897
    40.970 0.005285 189.230 179.598 186.859 3898
    40.980 0.005306 188.460 179.508 186.695 3899
    40.990 0.005279 189.430 179.419 186.536 3900
    41.000 0.005307 188.440 179.330 186.391 3901
    41.010 0.005309 188.360 179.240 186.254 3902
    41.020 0.005343 187.150 179.151 186.129 3903
    41.030 0.005297 188.770 179.061 186.016 3904
    41.040 0.005326 187.770 178.972 185.913 3905
    41.050 0.005320 187.980 178.882 185.822 3906
    41.060 0.005264 189.980 178.793 185.742 3907
    41.070 0.005293 188.920 178.703 185.668 3908
    41.080 0.005337 187.360 178.613 185.604 3909
    41.090 0.005319 187.990 178.523 185.548 3910
    41.100 0.005328 187.690 178.433 185.498 3911
    41.110 0.005302 188.600 178.343 185.455 3912
    41.120 0.005296 188.830 178.254 185.419 3913
    41.130 0.005341 187.240 178.164 185.388 3914
    41.140 0.005382 185.820 178.074 185.364 3915
    41.150 0.005384 185.750 177.984 185.340 3916
    41.160 0.005336 187.420 177.894 185.313 3917
    41.170 0.005325 187.800 177.804 185.287 3918
    41.180 0.005308 188.390 177.714 185.251 3919
    41.190 0.005354 186.780 177.624 185.210 3920
    41.200 0.005353 186.810 177.534 185.162 3921
    41.210 0.005372 186.160 177.444 185.099 3922
    41.220 0.005385 185.700 177.354 185.025 3923
    41.230 0.005381 185.830 177.263 184.942 3924
    41.240 0.005378 185.950 177.173 184.848 3925
    41.250 0.005386 185.680 177.083 184.749 3926
    41.260 0.005444 183.680 176.993 184.647 3927
    41.270 0.005396 185.320 176.903 184.543 3928
    41.280 0.005402 185.110 176.813 184.442 3929
    41.290 0.005425 184.330 176.723 184.348 3930
    41.300 0.005401 185.150 176.633 184.257 3931
    41.310 0.005361 186.530 176.543 184.171 3932
    41.320 0.005509 181.520 176.454 184.088 3933
    41.330 0.005416 184.650 176.364 184.005 3934
    41.340 0.005464 183.000 176.274 183.923 3935
    41.350 0.005391 185.510 176.184 183.845 3936
    41.360 0.005420 184.510 176.094 183.770 3937
    41.370 0.005464 183.000 176.005 183.701 3938
    41.380 0.005486 182.290 175.915 183.630 3939
    41.390 0.005419 184.540 175.825 183.566 3940
    41.400 0.005481 182.460 175.736 183.505 3941
    41.410 0.005485 182.300 175.646 183.445 3942
    41.420 0.005437 183.940 175.557 183.385 3943
    41.430 0.005448 183.560 175.467 183.318 3944
    41.440 0.005477 182.590 175.378 183.251 3945
    41.450 0.005486 182.280 175.289 183.178 3946
    41.460 0.005438 183.890 175.200 183.098 3947
    41.470 0.005453 183.390 175.110 183.015 3948
    41.480 0.005424 184.370 175.021 182.928 3949
    41.490 0.005447 183.600 174.932 182.838 3950
    41.500 0.005489 182.170 174.843 182.747 3951
    41.510 0.005459 183.190 174.755 182.658 3952
    41.520 0.005489 182.180 174.666 182.572 3953
    41.530 0.005437 183.910 174.577 182.491 3954
    41.540 0.005491 182.110 174.488 182.419 3955
    41.550 0.005475 182.650 174.400 182.354 3956
    41.560 0.005525 181.000 174.312 182.299 3957
    41.570 0.005476 182.630 174.223 182.253 3958
    41.580 0.005497 181.930 174.135 182.215 3959
    41.590 0.005482 182.410 174.047 182.181 3960
    41.600 0.005519 181.190 173.959 182.146 3961
    41.610 0.005498 181.900 173.871 182.105 3962
    41.620 0.005559 179.880 173.783 182.052 3963
    41.630 0.005523 181.070 173.695 181.987 3964
    41.640 0.005510 181.500 173.608 181.906 3965
    41.650 0.005476 182.630 173.520 181.802 3966
    41.660 0.005520 181.160 173.433 181.677 3967
    41.670 0.005502 181.740 173.346 181.525 3968
    41.680 0.005565 179.680 173.258 181.348 3969
    41.690 0.005548 180.260 173.171 181.148 3970
    41.700 0.005546 180.300 173.084 180.927 3971
    41.710 0.005539 180.540 172.998 180.683 3972
    41.720 0.005574 179.390 172.911 180.424 3973
    41.730 0.005599 178.610 172.824 180.151 3974
    41.740 0.005634 177.500 172.738 179.868 3975
    41.750 0.005594 178.760 172.652 179.577 3976
    41.760 0.005559 179.900 172.565 179.280 3977
    41.770 0.005536 180.640 172.479 178.983 3978
    41.780 0.005605 178.410 172.394 178.685 3979
    41.790 0.005588 178.950 172.308 178.390 3980
    41.800 0.005663 176.580 172.222 178.097 3981
    41.810 0.005608 178.330 172.137 177.802 3982
    41.820 0.005618 177.990 172.051 177.507 3983
    41.830 0.005598 178.620 171.966 177.214 3984
    41.840 0.005627 177.710 171.881 176.922 3985
    41.850 0.005655 176.850 171.796 176.633 3986
    41.860 0.005699 175.480 171.711 176.350 3987
    41.870 0.005726 174.640 171.627 176.075 3988
    41.880 0.005712 175.080 171.542 175.808 3989
    41.890 0.005724 174.710 171.458 175.555 3990
    41.900 0.005717 174.920 171.374 175.316 3991
    41.910 0.005703 175.350 171.290 175.091 3992
    41.920 0.005733 174.420 171.206 174.877 3993
    41.930 0.005721 174.790 171.122 174.677 3994
    41.940 0.005741 174.180 171.039 174.496 3995
    41.950 0.005678 176.130 170.955 174.329 3996
    41.960 0.005760 173.600 170.872 174.176 3997
    41.970 0.005755 173.750 170.789 174.037 3998
    41.980 0.005796 172.520 170.706 173.910 3999
    41.990 0.005721 174.780 170.623 173.794 4000
    42.000 0.005739 174.240 170.541 173.689 4001
    42.010 0.005715 174.990 170.458 173.592 4002
    42.020 0.005723 174.730 170.376 173.502 4003
    42.030 0.005739 174.250 170.294 173.416 4004
    42.040 0.005829 171.570 170.212 173.332 4005
    42.050 0.005785 172.850 170.131 173.251 4006
    42.060 0.005752 173.860 170.049 173.173 4007
    42.070 0.005763 173.510 169.968 173.090 4008
    42.080 0.005747 173.990 169.886 173.005 4009
    42.090 0.005733 174.430 169.805 172.920 4010
    42.100 0.005774 173.180 169.725 172.830 4011
    42.110 0.005793 172.620 169.644 172.746 4012
    42.120 0.005778 173.080 169.563 172.659 4013
    42.130 0.005784 172.890 169.483 172.576 4014
    42.140 0.005755 173.750 169.403 172.494 4015
    42.150 0.005786 172.830 169.323 172.414 4016
    42.160 0.005819 171.850 169.243 172.333 4017
    42.170 0.005803 172.330 169.164 172.252 4018
    42.180 0.005780 173.020 169.084 172.174 4019
    42.190 0.005756 173.720 169.005 172.096 4020
    42.200 0.005740 174.210 168.926 172.024 4021
    42.210 0.005766 173.430 168.847 171.952 4022
    42.220 0.005799 172.430 168.769 171.886 4023
    42.230 0.005769 173.330 168.690 171.830 4024
    42.240 0.005770 173.300 168.612 171.778 4025
    42.250 0.005744 174.080 168.534 171.735 4026
    42.260 0.005797 172.500 168.456 171.703 4027
    42.270 0.005794 172.580 168.378 171.678 4028
    42.280 0.005837 171.320 168.301 171.665 4029
    42.290 0.005781 172.970 168.224 171.662 4030
    42.300 0.005852 170.870 168.147 171.669 4031
    42.310 0.005772 173.260 168.070 171.683 4032
    42.320 0.005754 173.800 167.993 171.707 4033
    42.330 0.005814 172.000 167.917 171.739 4034
    42.340 0.005875 170.210 167.840 171.782 4035
    42.350 0.005826 171.650 167.764 171.833 4036
    42.360 0.005787 172.790 167.688 171.892 4037
    42.370 0.005783 172.910 167.613 171.957 4038
    42.380 0.005745 174.050 167.537 172.031 4039
    42.390 0.005800 172.410 167.462 172.112 4040
    42.400 0.005855 170.780 167.387 172.203 4041
    42.410 0.005800 172.400 167.312 172.301 4042
    42.420 0.005793 172.620 167.237 172.404 4043
    42.430 0.005758 173.670 167.163 172.512 4044
    42.440 0.005783 172.920 167.089 172.624 4045
    42.450 0.005794 172.600 167.015 172.737 4046
    42.460 0.005819 171.860 166.941 172.848 4047
    42.470 0.005755 173.750 166.867 172.959 4048
    42.480 0.005719 174.860 166.794 173.066 4049
    42.490 0.005668 176.420 166.721 173.165 4050
    42.500 0.005727 174.610 166.648 173.254 4051
    42.510 0.005715 174.970 166.575 173.335 4052
    42.520 0.005766 173.420 166.503 173.403 4053
    42.530 0.005741 174.180 166.430 173.463 4054
    42.540 0.005778 173.060 166.358 173.518 4055
    42.550 0.005757 173.710 166.287 173.565 4056
    42.560 0.005784 172.880 166.215 173.605 4057
    42.570 0.005705 175.280 166.144 173.639 4058
    42.580 0.005779 173.030 166.072 173.665 4059
    42.590 0.005788 172.780 166.001 173.683 4060
    42.600 0.005818 171.890 165.931 173.692 4061
    42.610 0.005705 175.300 165.860 173.691 4062
    42.620 0.005752 173.860 165.790 173.669 4063
    42.630 0.005773 173.220 165.720 173.632 4064
    42.640 0.005825 171.660 165.650 173.572 4065
    42.650 0.005758 173.660 165.580 173.481 4066
    42.660 0.005786 172.830 165.511 173.360 4067
    42.670 0.005748 173.960 165.442 173.206 4068
    42.680 0.005797 172.510 165.373 173.022 4069
    42.690 0.005803 172.330 165.304 172.808 4070
    42.700 0.005834 171.410 165.236 172.572 4071
    42.710 0.005846 171.050 165.168 172.319 4072
    42.720 0.005807 172.220 165.100 172.056 4073
    42.730 0.005837 171.320 165.032 171.791 4074
    42.740 0.005824 171.700 164.965 171.529 4075
    42.750 0.005885 169.910 164.897 171.273 4076
    42.760 0.005911 169.170 164.830 171.021 4077
    42.770 0.005867 170.450 164.764 170.777 4078
    42.780 0.005853 170.840 164.697 170.544 4079
    42.790 0.005816 171.940 164.631 170.321 4080
    42.800 0.005891 169.750 164.565 170.104 4081
    42.810 0.005875 170.220 164.499 169.894 4082
    42.820 0.005921 168.880 164.433 169.694 4083
    42.830 0.005896 169.600 164.368 169.498 4084
    42.840 0.005884 169.940 164.303 169.308 4085
    42.850 0.005864 170.540 164.238 169.123 4086
    42.860 0.005865 170.490 164.174 168.948 4087
    42.870 0.005887 169.870 164.109 168.783 4088
    42.880 0.005933 168.560 164.045 168.625 4089
    42.890 0.005925 168.770 163.981 168.480 4090
    42.900 0.005910 169.200 163.918 168.347 4091
    42.910 0.005893 169.690 163.854 168.227 4092
    42.920 0.005919 168.960 163.791 168.121 4093
    42.930 0.005890 169.780 163.728 168.026 4094
    42.940 0.005920 168.930 163.666 167.944 4095
    42.950 0.005937 168.440 163.604 167.875 4096
    42.960 0.005942 168.300 163.541 167.818 4097
    42.970 0.005916 169.020 163.480 167.776 4098
    42.980 0.005883 169.970 163.418 167.747 4099
    42.990 0.005940 168.350 163.357 167.731 4100
    43.000 0.005946 168.180 163.296 167.731 4101
    43.010 0.005970 167.500 163.235 167.737 4102
    43.020 0.005955 167.940 163.174 167.753 4103
    43.030 0.005955 167.930 163.114 167.777 4104
    43.040 0.005917 169.000 163.054 167.805 4105
    43.050 0.005927 168.730 162.994 167.833 4106
    43.060 0.005958 167.830 162.934 167.862 4107
    43.070 0.005933 168.550 162.875 167.890 4108
    43.080 0.005921 168.890 162.816 167.911 4109
    43.090 0.005925 168.790 162.757 167.924 4110
    43.100 0.005907 169.300 162.699 167.923 4111
    43.110 0.005931 168.610 162.641 167.912 4112
    43.120 0.005998 166.720 162.583 167.890 4113
    43.130 0.005929 168.660 162.525 167.854 4114
    43.140 0.005933 168.560 162.468 167.807 4115
    43.150 0.005920 168.920 162.410 167.751 4116
    43.160 0.005922 168.870 162.353 167.683 4117
    43.170 0.005938 168.420 162.297 167.605 4118
    43.180 0.006008 166.450 162.240 167.518 4119
    43.190 0.005938 168.400 162.184 167.420 4120
    43.200 0.006007 166.480 162.128 167.316 4121
    43.210 0.005931 168.610 162.073 167.204 4122
    43.220 0.005984 167.120 162.017 167.081 4123
    43.230 0.005923 168.840 161.962 166.953 4124
    43.240 0.006038 165.630 161.908 166.819 4125
    43.250 0.005984 167.120 161.853 166.677 4126
    43.260 0.005993 166.860 161.799 166.531 4127
    43.270 0.005986 167.050 161.745 166.386 4128
    43.280 0.006000 166.660 161.691 166.240 4129
    43.290 0.005968 167.560 161.637 166.096 4130
    43.300 0.006075 164.620 161.584 165.955 4131
    43.310 0.006015 166.240 161.531 165.823 4132
    43.320 0.006051 165.260 161.479 165.695 4133
    43.330 0.006068 164.790 161.426 165.574 4134
    43.340 0.006024 166.010 161.374 165.463 4135
    43.350 0.006073 164.660 161.322 165.360 4136
    43.360 0.006072 164.690 161.271 165.265 4137
    43.370 0.006047 165.360 161.219 165.178 4138
    43.380 0.006078 164.540 161.168 165.095 4139
    43.390 0.006018 166.170 161.117 165.020 4140
    43.400 0.006099 163.960 161.067 164.950 4141
    43.410 0.006063 164.930 161.017 164.878 4142
    43.420 0.006126 163.230 160.967 164.811 4143
    43.430 0.006109 163.700 160.917 164.744 4144
    43.440 0.006052 165.240 160.868 164.675 4145
    43.450 0.006056 165.120 160.818 164.605 4146
    43.460 0.006063 164.930 160.769 164.534 4147
    43.470 0.006062 164.950 160.721 164.462 4148
    43.480 0.006054 165.170 160.672 164.391 4149
    43.490 0.006076 164.590 160.624 164.320 4150
    43.500 0.006092 164.160 160.576 164.252 4151
    43.510 0.006045 165.420 160.529 164.188 4152
    43.520 0.006036 165.680 160.482 164.128 4153
    43.530 0.006047 165.370 160.435 164.073 4154
    43.540 0.006152 162.540 160.388 164.022 4155
    43.550 0.006105 163.810 160.341 163.977 4156
    43.560 0.006106 163.770 160.295 163.939 4157
    43.570 0.006059 165.040 160.249 163.907 4158
    43.580 0.006132 163.090 160.204 163.878 4159
    43.590 0.006130 163.130 160.158 163.854 4160
    43.600 0.006105 163.810 160.113 163.834 4161
    43.610 0.006123 163.310 160.068 163.818 4162
    43.620 0.006147 162.680 160.024 163.808 4163
    43.630 0.006046 165.410 159.979 163.797 4164
    43.640 0.006131 163.100 159.935 163.791 4165
    43.650 0.006150 162.600 159.891 163.782 4166
    43.660 0.006149 162.630 159.848 163.777 4167
    43.670 0.006089 164.220 159.805 163.769 4168
    43.680 0.006144 162.750 159.762 163.758 4169
    43.690 0.006075 164.610 159.719 163.747 4170
    43.700 0.006151 162.580 159.676 163.733 4171
    43.710 0.006096 164.040 159.634 163.715 4172
    43.720 0.006150 162.590 159.592 163.697 4173
    43.730 0.006107 163.740 159.551 163.673 4174
    43.740 0.006106 163.770 159.509 163.646 4175
    43.750 0.006086 164.300 159.468 163.612 4176
    43.760 0.006131 163.100 159.427 163.576 4177
    43.770 0.006117 163.470 159.387 163.540 4178
    43.780 0.006192 161.500 159.347 163.500 4179
    43.790 0.006179 161.830 159.306 163.458 4180
    43.800 0.006186 161.660 159.267 163.413 4181
    43.810 0.006084 164.370 159.227 163.366 4182
    43.820 0.006124 163.290 159.188 163.319 4183
    43.830 0.006059 165.050 159.149 163.269 4184
    43.840 0.006139 162.900 159.110 163.219 4185
    43.850 0.006158 162.380 159.072 163.169 4186
    43.860 0.006116 163.510 159.033 163.116 4187
    43.870 0.006148 162.650 158.996 163.062 4188
    43.880 0.006130 163.130 158.958 163.007 4189
    43.890 0.006132 163.070 158.920 162.953 4190
    43.900 0.006199 161.320 158.883 162.900 4191
    43.910 0.006174 161.960 158.846 162.844 4192
    43.920 0.006148 162.650 158.810 162.792 4193
    43.930 0.006089 164.220 158.773 162.739 4194
    43.940 0.006122 163.340 158.737 162.688 4195
    43.950 0.006084 164.360 158.701 162.639 4196
    43.960 0.006184 161.720 158.666 162.591 4197
    43.970 0.006126 163.240 158.630 162.548 4198
    43.980 0.006108 163.720 158.595 162.509 4199
    43.990 0.006066 164.860 158.560 162.472 4200
    44.000 0.006139 162.890 158.526 162.441 4201
    44.010 0.006103 163.850 158.491 162.407 4202
    44.020 0.006147 162.690 158.457 162.377 4203
    44.030 0.006127 163.220 158.424 162.350 4204
    44.040 0.006125 163.270 158.390 162.328 4205
    44.050 0.006114 163.570 158.357 162.308 4206
    44.060 0.006111 163.650 158.324 162.293 4207
    44.070 0.006118 163.450 158.291 162.279 4208
    44.080 0.006184 161.720 158.258 162.271 4209
    44.090 0.006144 162.770 158.226 162.270 4210
    44.100 0.006131 163.110 158.194 162.278 4211
    44.110 0.006129 163.150 158.162 162.291 4212
    44.120 0.006189 161.590 158.130 162.310 4213
    44.130 0.006065 164.870 158.099 162.335 4214
    44.140 0.006175 161.940 158.068 162.364 4215
    44.150 0.006069 164.770 158.037 162.394 4216
    44.160 0.006141 162.840 158.006 162.426 4217
    44.170 0.006078 164.520 157.976 162.456 4218
    44.180 0.006111 163.650 157.946 162.489 4219
    44.190 0.006112 163.620 157.916 162.518 4220
    44.200 0.006152 162.560 157.886 162.545 4221
    44.210 0.006091 164.170 157.857 162.571 4222
    44.220 0.006133 163.060 157.828 162.598 4223
    44.230 0.006133 163.050 157.799 162.619 4224
    44.240 0.006113 163.590 157.770 162.642 4225
    44.250 0.006147 162.690 157.742 162.663 4226
    44.260 0.006193 161.470 157.713 162.684 4227
    44.270 0.006118 163.450 157.685 162.707 4228
    44.280 0.006121 163.370 157.658 162.734 4229
    44.290 0.006149 162.640 157.630 162.762 4230
    44.300 0.006135 162.990 157.603 162.790 4231
    44.310 0.006089 164.220 157.576 162.817 4232
    44.320 0.006205 161.160 157.549 162.839 4233
    44.330 0.006169 162.110 157.522 162.860 4234
    44.340 0.006153 162.530 157.496 162.873 4235
    44.350 0.006156 162.440 157.469 162.876 4236
    44.360 0.006126 163.240 157.443 162.870 4237
    44.370 0.006114 163.550 157.418 162.858 4238
    44.380 0.006194 161.450 157.392 162.836 4239
    44.390 0.006152 162.560 157.367 162.805 4240
    44.400 0.006149 162.620 157.342 162.769 4241
    44.410 0.006151 162.570 157.317 162.726 4242
    44.420 0.006144 162.750 157.292 162.679 4243
    44.430 0.006111 163.640 157.268 162.630 4244
    44.440 0.006209 161.060 157.243 162.580 4245
    44.450 0.006156 162.450 157.219 162.532 4246
    44.460 0.006170 162.080 157.195 162.482 4247
    44.470 0.006207 161.110 157.172 162.434 4248
    44.480 0.006148 162.650 157.148 162.390 4249
    44.490 0.006133 163.060 157.125 162.342 4250
    44.500 0.006200 161.290 157.102 162.295 4251
    44.510 0.006183 161.730 157.079 162.249 4252
    44.520 0.006190 161.540 157.056 162.199 4253
    44.530 0.006133 163.040 157.034 162.150 4254
    44.540 0.006169 162.090 157.012 162.099 4255
    44.550 0.006192 161.510 156.989 162.049 4256
    44.560 0.006240 160.260 156.967 162.000 4257
    44.570 0.006211 161.010 156.946 161.950 4258
    44.580 0.006213 160.960 156.924 161.900 4259
    44.590 0.006148 162.650 156.903 161.851 4260
    44.600 0.006149 162.620 156.882 161.802 4261
    44.610 0.006208 161.090 156.861 161.755 4262
    44.620 0.006235 160.390 156.840 161.711 4263
    44.630 0.006179 161.850 156.819 161.668 4264
    44.640 0.006173 162.000 156.799 161.633 4265
    44.650 0.006181 161.790 156.778 161.601 4266
    44.660 0.006193 161.470 156.758 161.577 4267
    44.670 0.006191 161.530 156.738 161.557 4268
    44.680 0.006233 160.440 156.718 161.547 4269
    44.690 0.006225 160.650 156.699 161.544 4270
    44.700 0.006210 161.040 156.679 161.544 4271
    44.710 0.006173 161.990 156.660 161.552 4272
    44.720 0.006227 160.600 156.641 161.563 4273
    44.730 0.006175 161.940 156.622 161.578 4274
    44.740 0.006258 159.800 156.603 161.595 4275
    44.750 0.006245 160.130 156.584 161.613 4276
    44.760 0.006209 161.060 156.565 161.627 4277
    44.770 0.006209 161.060 156.547 161.650 4278
    44.780 0.006203 161.210 156.528 161.668 4279
    44.790 0.006219 160.790 156.510 161.687 4280
    44.800 0.006284 159.140 156.492 161.705 4281
    44.810 0.006255 159.870 156.474 161.722 4282
    44.820 0.006227 160.600 156.456 161.738 4283
    44.830 0.006211 161.000 156.439 161.748 4284
    44.840 0.006213 160.940 156.421 161.756 4285
    44.850 0.006177 161.890 156.404 161.754 4286
    44.860 0.006254 159.910 156.386 161.744 4287
    44.870 0.006267 159.570 156.369 161.722 4288
    44.880 0.006202 161.230 156.352 161.687 4289
    44.890 0.006174 161.970 156.335 161.643 4290
    44.900 0.006218 160.830 156.318 161.592 4291
    44.910 0.006202 161.230 156.301 161.531 4292
    44.920 0.006342 157.690 156.284 161.469 4293
    44.930 0.006189 161.570 156.268 161.407 4294
    44.940 0.006237 160.340 156.251 161.347 4295
    44.950 0.006233 160.440 156.235 161.289 4296
    44.960 0.006186 161.660 156.219 161.240 4297
    44.970 0.006174 161.970 156.202 161.197 4298
    44.980 0.006245 160.120 156.186 161.163 4299
    44.990 0.006185 161.670 156.170 161.137 4300
    45.000 0.006190 161.550 156.154 161.118 4301
    45.010 0.006169 162.090 156.138 161.112 4302
    45.020 0.006197 161.360 156.122 161.114 4303
    45.030 0.006213 160.940 156.106 161.127 4304
    45.040 0.006208 161.080 156.091 161.149 4305
    45.050 0.006161 162.310 156.075 161.183 4306
    45.060 0.006138 162.920 156.059 161.228 4307
    45.070 0.006179 161.830 156.044 161.282 4308
    45.080 0.006150 162.610 156.028 161.348 4309
    45.090 0.006114 163.560 156.013 161.420 4310
    45.100 0.006235 160.390 155.997 161.500 4311
    45.110 0.006226 160.610 155.982 161.581 4312
    45.120 0.006160 162.340 155.966 161.664 4313
    45.130 0.006107 163.750 155.951 161.744 4314
    45.140 0.006105 163.790 155.936 161.818 4315
    45.150 0.006161 162.300 155.920 161.888 4316
    45.160 0.006136 162.960 155.905 161.950 4317
    45.170 0.006172 162.010 155.890 162.011 4318
    45.180 0.006143 162.800 155.874 162.064 4319
    45.190 0.006100 163.930 155.859 162.112 4320
    45.200 0.006153 162.510 155.844 162.161 4321
    45.210 0.006163 162.250 155.829 162.210 4322
    45.220 0.006174 161.980 155.813 162.257 4323
    45.230 0.006142 162.820 155.798 162.305 4324
    45.240 0.006167 162.160 155.783 162.357 4325
    45.250 0.006133 163.040 155.768 162.409 4326
    45.260 0.006093 164.130 155.752 162.461 4327
    45.270 0.006067 164.820 155.737 162.517 4328
    45.280 0.006137 162.940 155.722 162.572 4329
    45.290 0.006108 163.720 155.706 162.634 4330
    45.300 0.006129 163.160 155.691 162.696 4331
    45.310 0.006111 163.630 155.676 162.760 4332
    45.320 0.006131 163.100 155.660 162.822 4333
    45.330 0.006104 163.820 155.645 162.880 4334
    45.340 0.006159 162.370 155.629 162.936 4335
    45.350 0.006135 163.010 155.614 162.986 4336
    45.360 0.006175 161.940 155.598 163.026 4337
    45.370 0.006100 163.930 155.582 163.052 4338
    45.380 0.006140 162.870 155.567 163.064 4339
    45.390 0.006121 163.360 155.551 163.058 4340
    45.400 0.006170 162.080 155.535 163.034 4341
    45.410 0.006105 163.790 155.519 162.997 4342
    45.420 0.006065 164.870 155.503 162.946 4343
    45.430 0.006080 164.470 155.487 162.888 4344
    45.440 0.006148 162.660 155.471 162.818 4345
    45.450 0.006121 163.380 155.455 162.736 4346
    45.460 0.006184 161.720 155.438 162.647 4347
    45.470 0.006201 161.260 155.422 162.550 4348
    45.480 0.006155 162.470 155.406 162.445 4349
    45.490 0.006185 161.690 155.389 162.334 4350
    45.500 0.006188 161.600 155.372 162.217 4351
    45.510 0.006202 161.240 155.356 162.091 4352
    45.520 0.006238 160.320 155.339 161.959 4353
    45.530 0.006145 162.730 155.322 161.825 4354
    45.540 0.006210 161.030 155.305 161.690 4355
    45.550 0.006202 161.230 155.288 161.556 4356
    45.560 0.006163 162.250 155.270 161.422 4357
    45.570 0.006251 159.970 155.253 161.293 4358
    45.580 0.006237 160.340 155.235 161.168 4359
    45.590 0.006204 161.180 155.218 161.051 4360
    45.600 0.006222 160.710 155.200 160.940 4361
    45.610 0.006201 161.270 155.182 160.839 4362
    45.620 0.006229 160.550 155.164 160.741 4363
    45.630 0.006234 160.400 155.146 160.648 4364
    45.640 0.006270 159.480 155.128 160.558 4365
    45.650 0.006249 160.020 155.110 160.471 4366
    45.660 0.006268 159.530 155.091 160.385 4367
    45.670 0.006227 160.590 155.072 160.302 4368
    45.680 0.006248 160.040 155.054 160.216 4369
    45.690 0.006174 161.980 155.035 160.136 4370
    45.700 0.006236 160.370 155.016 160.056 4371
    45.710 0.006231 160.480 154.996 159.982 4372
    45.720 0.006265 159.620 154.977 159.912 4373
    45.730 0.006256 159.850 154.957 159.848 4374
    45.740 0.006254 159.890 154.938 159.790 4375
    45.750 0.006224 160.670 154.918 159.739 4376
    45.760 0.006307 158.550 154.898 159.694 4377
    45.770 0.006249 160.020 154.878 159.655 4378
    45.780 0.006290 158.990 154.858 159.622 4379
    45.790 0.006181 161.780 154.837 159.596 4380
    45.800 0.006253 159.920 154.817 159.580 4381
    45.810 0.006259 159.760 154.796 159.570 4382
    45.820 0.006287 159.050 154.775 159.567 4383
    45.830 0.006239 160.270 154.754 159.572 4384
    45.840 0.006232 160.470 154.733 159.582 4385
    45.850 0.006158 162.390 154.711 159.600 4386
    45.860 0.006223 160.700 154.690 159.623 4387
    45.870 0.006179 161.840 154.668 159.655 4388
    45.880 0.006289 159.000 154.646 159.692 4389
    45.890 0.006262 159.690 154.624 159.732 4390
    45.900 0.006270 159.500 154.601 159.769 4391
    45.910 0.006258 159.790 154.579 159.806 4392
    45.920 0.006260 159.750 154.556 159.843 4393
    45.930 0.006217 160.840 154.534 159.871 4394
    45.940 0.006281 159.210 154.511 159.887 4395
    45.950 0.006205 161.160 154.488 159.899 4396
    45.960 0.006291 158.950 154.464 159.905 4397
    45.970 0.006225 160.630 154.441 159.901 4398
    45.980 0.006172 162.010 154.417 159.889 4399
    45.990 0.006183 161.740 154.394 159.869 4400
    46.000 0.006242 160.200 154.370 159.841 4401
    46.010 0.006253 159.920 154.346 159.808 4402
    46.020 0.006209 161.060 154.321 159.764 4403
    46.030 0.006273 159.410 154.297 159.713 4404
    46.040 0.006205 161.170 154.272 159.657 4405
    46.050 0.006246 160.090 154.247 159.595 4406
    46.060 0.006274 159.400 154.222 159.520 4407
    46.070 0.006289 159.010 154.197 159.438 4408
    46.080 0.006247 160.080 154.172 159.345 4409
    46.090 0.006210 161.040 154.147 159.242 4410
    46.100 0.006223 160.690 154.121 159.131 4411
    46.110 0.006264 159.640 154.095 159.017 4412
    46.120 0.006304 158.630 154.069 158.897 4413
    46.130 0.006322 158.180 154.043 158.773 4414
    46.140 0.006308 158.520 154.017 158.646 4415
    46.150 0.006313 158.410 153.990 158.518 4416
    46.160 0.006333 157.900 153.964 158.387 4417
    46.170 0.006282 159.180 153.937 158.257 4418
    46.180 0.006358 157.290 153.910 158.128 4419
    46.190 0.006333 157.910 153.883 158.002 4420
    46.200 0.006320 158.220 153.856 157.876 4421
    46.210 0.006324 158.140 153.829 157.752 4422
    46.220 0.006324 158.140 153.801 157.633 4423
    46.230 0.006348 157.520 153.773 157.515 4424
    46.240 0.006400 156.260 153.746 157.405 4425
    46.250 0.006392 156.440 153.718 157.300 4426
    46.260 0.006391 156.470 153.690 157.198 4427
    46.270 0.006328 158.040 153.661 157.107 4428
    46.280 0.006405 156.130 153.633 157.019 4429
    46.290 0.006323 158.150 153.605 156.943 4430
    46.300 0.006373 156.910 153.576 156.874 4431
    46.310 0.006329 158.000 153.547 156.811 4432
    46.320 0.006402 156.200 153.518 156.759 4433
    46.330 0.006375 156.870 153.489 156.718 4434
    46.340 0.006363 157.170 153.460 156.684 4435
    46.350 0.006363 157.150 153.431 156.656 4436
    46.360 0.006449 155.060 153.402 156.633 4437
    46.370 0.006371 156.960 153.372 156.612 4438
    46.380 0.006336 157.840 153.343 156.598 4439
    46.390 0.006387 156.570 153.313 156.585 4440
    46.400 0.006382 156.700 153.283 156.573 4441
    46.410 0.006384 156.650 153.253 156.562 4442
    46.420 0.006418 155.810 153.223 156.550 4443
    46.430 0.006369 157.010 153.193 156.540 4444
    46.440 0.006395 156.360 153.163 156.524 4445
    46.450 0.006363 157.170 153.132 156.507 4446
    46.460 0.006402 156.190 153.102 156.481 4447
    46.470 0.006369 157.020 153.071 156.453 4448
    46.480 0.006506 153.700 153.041 156.416 4449
    46.490 0.006423 155.680 153.010 156.375 4450
    46.500 0.006361 157.200 152.979 156.329 4451
    46.510 0.006361 157.220 152.948 156.281 4452
    46.520 0.006387 156.560 152.917 156.229 4453
    46.530 0.006437 155.340 152.886 156.176 4454
    46.540 0.006376 156.840 152.855 156.119 4455
    46.550 0.006371 156.970 152.824 156.060 4456
    46.560 0.006415 155.880 152.792 155.999 4457
    46.570 0.006334 157.880 152.761 155.938 4458
    46.580 0.006361 157.210 152.730 155.875 4459
    46.590 0.006352 157.440 152.698 155.816 4460
    46.600 0.006491 154.060 152.667 155.757 4461
    46.610 0.006365 157.110 152.635 155.697 4462
    46.620 0.006453 154.970 152.603 155.641 4463
    46.630 0.006444 155.190 152.572 155.590 4464
    46.640 0.006483 154.240 152.540 155.538 4465
    46.650 0.006408 156.050 152.508 155.493 4466
    46.660 0.006523 153.300 152.476 155.447 4467
    46.670 0.006447 155.110 152.444 155.403 4468
    46.680 0.006507 153.670 152.412 155.358 4469
    46.690 0.006436 155.380 152.380 155.317 4470
    46.700 0.006439 155.300 152.348 155.279 4471
    46.710 0.006429 155.550 152.316 155.237 4472
    46.720 0.006496 153.950 152.284 155.197 4473
    46.730 0.006413 155.940 152.252 155.164 4474
    46.740 0.006472 154.510 152.220 155.127 4475
    46.750 0.006433 155.450 152.188 155.092 4476
    46.760 0.006442 155.220 152.156 155.056 4477
    46.770 0.006356 157.330 152.123 155.024 4478
    46.780 0.006451 155.010 152.091 154.992 4479
    46.790 0.006435 155.390 152.059 154.966 4480
    46.800 0.006484 154.230 152.027 154.939 4481
    46.810 0.006430 155.510 151.994 154.917 4482
    46.820 0.006428 155.580 151.962 154.898 4483
    46.830 0.006405 156.130 151.930 154.885 4484
    46.840 0.006448 155.080 151.898 154.876 4485
    46.850 0.006440 155.290 151.865 154.874 4486
    46.860 0.006437 155.350 151.833 154.882 4487
    46.870 0.006465 154.690 151.801 154.891 4488
    46.880 0.006450 155.050 151.768 154.904 4489
    46.890 0.006441 155.250 151.736 154.920 4490
    46.900 0.006461 154.770 151.704 154.943 4491
    46.910 0.006420 155.760 151.672 154.967 4492
    46.920 0.006436 155.370 151.639 154.992 4493
    46.930 0.006418 155.810 151.607 155.020 4494
    46.940 0.006442 155.230 151.575 155.048 4495
    46.950 0.006368 157.030 151.543 155.074 4496
    46.960 0.006496 153.950 151.511 155.096 4497
    46.970 0.006443 155.200 151.478 155.118 4498
    46.980 0.006465 154.690 151.446 155.139 4499
    46.990 0.006390 156.490 151.414 155.157 4500
    47.000 0.006422 155.710 151.382 155.179 4501
    47.010 0.006428 155.570 151.350 155.193 4502
    47.020 0.006476 154.420 151.318 155.207 4503
    47.030 0.006404 156.150 151.286 155.216 4504
    47.040 0.006439 155.300 151.254 155.228 4505
    47.050 0.006400 156.260 151.222 155.236 4506
    47.060 0.006420 155.760 151.191 155.240 4507
    47.070 0.006406 156.100 151.159 155.242 4508
    47.080 0.006507 153.690 151.127 155.241 4509
    47.090 0.006451 155.010 151.095 155.235 4510
    47.100 0.006484 154.220 151.064 155.224 4511
    47.110 0.006375 156.860 151.032 155.208 4512
    47.120 0.006415 155.880 151.000 155.183 4513
    47.130 0.006407 156.070 150.969 155.151 4514
    47.140 0.006475 154.450 150.937 155.115 4515
    47.150 0.006436 155.380 150.906 155.066 4516
    47.160 0.006450 155.050 150.875 155.009 4517
    47.170 0.006377 156.820 150.843 154.944 4518
    47.180 0.006467 154.630 150.812 154.870 4519
    47.190 0.006448 155.090 150.781 154.788 4520
    47.200 0.006524 153.290 150.750 154.697 4521
    47.210 0.006460 154.800 150.718 154.600 4522
    47.220 0.006455 154.920 150.687 154.498 4523
    47.230 0.006450 155.050 150.656 154.391 4524
    47.240 0.006438 155.320 150.625 154.287 4525
    47.250 0.006468 154.600 150.595 154.183 4526
    47.260 0.006552 152.630 150.564 154.081 4527
    47.270 0.006499 153.880 150.533 153.981 4528
    47.280 0.006445 155.150 150.502 153.887 4529
    47.290 0.006498 153.900 150.472 153.799 4530
    47.300 0.006529 153.160 150.441 153.716 4531
    47.310 0.006487 154.150 150.411 153.638 4532
    47.320 0.006551 152.640 150.380 153.568 4533
    47.330 0.006524 153.270 150.350 153.503 4534
    47.340 0.006500 153.850 150.320 153.445 4535
    47.350 0.006477 154.400 150.290 153.395 4536
    47.360 0.006494 153.980 150.259 153.353 4537
    47.370 0.006520 153.380 150.229 153.316 4538
    47.380 0.006539 152.930 150.199 153.289 4539
    47.390 0.006500 153.840 150.169 153.267 4540
    47.400 0.006574 152.110 150.140 153.255 4541
    47.410 0.006504 153.750 150.110 153.252 4542
    47.420 0.006530 153.130 150.080 153.262 4543
    47.430 0.006525 153.250 150.051 153.279 4544
    47.440 0.006579 151.990 150.021 153.304 4545
    47.450 0.006513 153.540 149.992 153.340 4546
    47.460 0.006459 154.820 149.962 153.383 4547
    47.470 0.006497 153.920 149.933 153.438 4548
    47.480 0.006513 153.530 149.904 153.498 4549
    47.490 0.006472 154.500 149.874 153.569 4550
    47.500 0.006511 153.590 149.845 153.645 4551
    47.510 0.006414 155.910 149.816 153.727 4552
    47.520 0.006475 154.440 149.787 153.816 4553
    47.530 0.006443 155.200 149.759 153.907 4554
    47.540 0.006433 155.440 149.730 154.000 4555
    47.550 0.006482 154.280 149.701 154.086 4556
    47.560 0.006536 152.990 149.673 154.174 4557
    47.570 0.006492 154.040 149.644 154.257 4558
    47.580 0.006460 154.790 149.616 154.333 4559
    47.590 0.006440 155.280 149.587 154.402 4560
    47.600 0.006434 155.430 149.559 154.458 4561
    47.610 0.006510 153.610 149.531 154.506 4562
    47.620 0.006448 155.080 149.503 154.544 4563
    47.630 0.006436 155.380 149.474 154.569 4564
    47.640 0.006481 154.290 149.447 154.586 4565
    47.650 0.006439 155.300 149.419 154.591 4566
    47.660 0.006430 155.530 149.391 154.583 4567
    47.670 0.006417 155.830 149.363 154.570 4568
    47.680 0.006538 152.960 149.335 154.543 4569
    47.690 0.006489 154.100 149.308 154.511 4570
    47.700 0.006479 154.350 149.280 154.470 4571
    47.710 0.006453 154.970 149.253 154.423 4572
    47.720 0.006427 155.590 149.226 154.368 4573
    47.730 0.006461 154.770 149.198 154.314 4574
    47.740 0.006473 154.490 149.171 154.256 4575
    47.750 0.006474 154.470 149.144 154.193 4576
    47.760 0.006492 154.040 149.117 154.128 4577
    47.770 0.006453 154.960 149.090 154.062 4578
    47.780 0.006490 154.080 149.063 153.995 4579
    47.790 0.006483 154.240 149.036 153.929 4580
    47.800 0.006532 153.090 149.010 153.865 4581
    47.810 0.006437 155.360 148.983 153.804 4582
    47.820 0.006440 155.270 148.957 153.743 4583
    47.830 0.006442 155.220 148.930 153.684 4584
    47.840 0.006533 153.070 148.904 153.627 4585
    47.850 0.006473 154.480 148.877 153.568 4586
    47.860 0.006598 151.560 148.851 153.513 4587
    47.870 0.006530 153.140 148.825 153.455 4588
    47.880 0.006550 152.680 148.799 153.394 4589
    47.890 0.006502 153.810 148.773 153.335 4590
    47.900 0.006511 153.580 148.747 153.277 4591
    47.910 0.006502 153.800 148.721 153.214 4592
    47.920 0.006565 152.330 148.695 153.150 4593
    47.930 0.006475 154.440 148.670 153.087 4594
    47.940 0.006532 153.090 148.644 153.021 4595
    47.950 0.006508 153.650 148.618 152.957 4596
    47.960 0.006541 152.880 148.593 152.894 4597
    47.970 0.006527 153.210 148.567 152.834 4598
    47.980 0.006604 151.430 148.542 152.774 4599
    47.990 0.006531 153.120 148.517 152.717 4600
    48.000 0.006595 151.630 148.492 152.663 4601
    48.010 0.006522 153.330 148.467 152.612 4602
    48.020 0.006596 151.600 148.441 152.562 4603
    48.030 0.006490 154.090 148.416 152.511 4604
    48.040 0.006532 153.090 148.392 152.460 4605
    48.050 0.006551 152.640 148.367 152.411 4606
    48.060 0.006515 153.500 148.342 152.361 4607
    48.070 0.006520 153.380 148.317 152.311 4608
    48.080 0.006586 151.840 148.293 152.259 4609
    48.090 0.006569 152.220 148.268 152.208 4610
    48.100 0.006582 151.920 148.244 152.152 4611
    48.110 0.006551 152.640 148.219 152.097 4612
    48.120 0.006621 151.030 148.195 152.042 4613
    48.130 0.006528 153.190 148.170 151.982 4614
    48.140 0.006566 152.310 148.146 151.924 4615
    48.150 0.006595 151.640 148.122 151.867 4616
    48.160 0.006672 149.880 148.098 151.807 4617
    48.170 0.006590 151.740 148.074 151.745 4618
    48.180 0.006563 152.380 148.050 151.683 4619
    48.190 0.006562 152.400 148.026 151.622 4620
    48.200 0.006560 152.450 148.002 151.562 4621
    48.210 0.006604 151.420 147.978 151.506 4622
    48.220 0.006599 151.540 147.955 151.452 4623
    48.230 0.006632 150.780 147.931 151.405 4624
    48.240 0.006612 151.250 147.908 151.360 4625
    48.250 0.006558 152.480 147.884 151.315 4626
    48.260 0.006637 150.660 147.861 151.273 4627
    48.270 0.006632 150.790 147.837 151.234 4628
    48.280 0.006633 150.750 147.814 151.197 4629
    48.290 0.006536 152.990 147.791 151.158 4630
    48.300 0.006580 151.980 147.767 151.121 4631
    48.310 0.006536 152.990 147.744 151.084 4632
    48.320 0.006565 152.320 147.721 151.044 4633
    48.330 0.006564 152.350 147.698 151.006 4634
    48.340 0.006650 150.380 147.675 150.965 4635
    48.350 0.006620 151.050 147.652 150.929 4636
    48.360 0.006656 150.230 147.629 150.889 4637
    48.370 0.006574 152.120 147.606 150.853 4638
    48.380 0.006637 150.660 147.584 150.816 4639
    48.390 0.006588 151.800 147.561 150.778 4640
    48.400 0.006682 149.650 147.538 150.740 4641
    48.410 0.006634 150.740 147.516 150.700 4642
    48.420 0.006696 149.340 147.493 150.660 4643
    48.430 0.006629 150.850 147.471 150.623 4644
    48.440 0.006689 149.510 147.448 150.585 4645
    48.450 0.006664 150.070 147.426 150.547 4646
    48.460 0.006732 148.550 147.404 150.509 4647
    48.470 0.006641 150.570 147.381 150.468 4648
    48.480 0.006665 150.030 147.359 150.431 4649
    48.490 0.006630 150.820 147.337 150.392 4650
    48.500 0.006663 150.090 147.315 150.354 4651
    48.510 0.006656 150.230 147.293 150.313 4652
    48.520 0.006697 149.320 147.271 150.275 4653
    48.530 0.006688 149.530 147.249 150.237 4654
    48.540 0.006664 150.050 147.227 150.195 4655
    48.550 0.006609 151.310 147.205 150.155 4656
    48.560 0.006597 151.580 147.183 150.116 4657
    48.570 0.006684 149.610 147.161 150.078 4658
    48.580 0.006695 149.360 147.139 150.041 4659
    48.590 0.006685 149.590 147.118 150.008 4660
    48.600 0.006689 149.510 147.096 149.974 4661
    48.610 0.006668 149.960 147.075 149.943 4662
    48.620 0.006630 150.830 147.053 149.913 4663
    48.630 0.006658 150.190 147.031 149.885 4664
    48.640 0.006725 148.690 147.010 149.860 4665
    48.650 0.006744 148.290 146.989 149.836 4666
    48.660 0.006721 148.790 146.967 149.816 4667
    48.670 0.006669 149.950 146.946 149.794 4668
    48.680 0.006665 150.040 146.925 149.773 4669
    48.690 0.006682 149.650 146.903 149.752 4670
    48.700 0.006719 148.840 146.882 149.731 4671
    48.710 0.006670 149.920 146.861 149.709 4672
    48.720 0.006699 149.270 146.840 149.686 4673
    48.730 0.006636 150.690 146.819 149.661 4674
    48.740 0.006659 150.180 146.798 149.635 4675
    48.750 0.006676 149.800 146.777 149.609 4676
    48.760 0.006771 147.680 146.756 149.584 4677
    48.770 0.006746 148.230 146.735 149.556 4678
    48.780 0.006696 149.340 146.714 149.529 4679
    48.790 0.006667 150.000 146.693 149.502 4680
    48.800 0.006689 149.500 146.672 149.479 4681
    48.810 0.006633 150.760 146.651 149.456 4682
    48.820 0.006704 149.160 146.631 149.431 4683
    48.830 0.006652 150.320 146.610 149.409 4684
    48.840 0.006709 149.060 146.589 149.387 4685
    48.850 0.006658 150.200 146.568 149.362 4686
    48.860 0.006671 149.900 146.548 149.336 4687
    48.870 0.006648 150.410 146.527 149.311 4688
    48.880 0.006720 148.800 146.507 149.287 4689
    48.890 0.006679 149.730 146.486 149.266 4690
    48.900 0.006704 149.160 146.466 149.243 4691
    48.910 0.006644 150.520 146.445 149.218 4692
    48.920 0.006672 149.870 146.425 149.196 4693
    48.930 0.006608 151.340 146.405 149.175 4694
    48.940 0.006706 149.110 146.384 149.151 4695
    48.950 0.006695 149.370 146.364 149.126 4696
    48.960 0.006770 147.700 146.344 149.099 4697
    48.970 0.006676 149.790 146.323 149.069 4698
    48.980 0.006656 150.240 146.303 149.039 4699
    48.990 0.006676 149.800 146.283 149.009 4700
    49.000 0.006811 146.820 146.263 148.979 4701
    49.010 0.006704 149.170 146.243 148.950 4702
    49.020 0.006731 148.570 146.223 148.920 4703
    49.030 0.006657 150.210 146.203 148.889 4704
    49.040 0.006653 150.300 146.183 148.858 4705
    49.050 0.006706 149.130 146.163 148.827 4706
    49.060 0.006776 147.590 146.143 148.797 4707
    49.070 0.006740 148.360 146.123 148.766 4708
    49.080 0.006690 149.480 146.103 148.739 4709
    49.090 0.006686 149.570 146.083 148.712 4710
    49.100 0.006751 148.130 146.063 148.685 4711
    49.110 0.006697 149.330 146.044 148.660 4712
    49.120 0.006774 147.620 146.024 148.640 4713
    49.130 0.006720 148.810 146.004 148.622 4714
    49.140 0.006708 149.080 145.984 148.605 4715
    49.150 0.006696 149.350 145.965 148.589 4716
    49.160 0.006765 147.820 145.945 148.577 4717
    49.170 0.006746 148.240 145.925 148.564 4718
    49.180 0.006758 147.970 145.906 148.557 4719
    49.190 0.006786 147.370 145.886 148.550 4720
    49.200 0.006704 149.170 145.867 148.545 4721
    49.210 0.006705 149.150 145.847 148.543 4722
    49.220 0.006688 149.530 145.827 148.542 4723
    49.230 0.006702 149.220 145.808 148.539 4724
    49.240 0.006841 146.180 145.788 148.543 4725
    49.250 0.006730 148.590 145.769 148.547 4726
    49.260 0.006717 148.880 145.750 148.549 4727
    49.270 0.006660 150.140 145.730 148.551 4728
    49.280 0.006650 150.370 145.711 148.557 4729
    49.290 0.006666 150.020 145.691 148.560 4730
    49.300 0.006724 148.730 145.672 148.564 4731
    49.310 0.006718 148.860 145.653 148.566 4732
    49.320 0.006747 148.220 145.633 148.567 4733
    49.330 0.006714 148.940 145.614 148.570 4734
    49.340 0.006699 149.280 145.595 148.573 4735
    49.350 0.006707 149.100 145.576 148.579 4736
    49.360 0.006775 147.600 145.556 148.585 4737
    49.370 0.006700 149.250 145.537 148.591 4738
    49.380 0.006725 148.690 145.518 148.601 4739
    49.390 0.006729 148.610 145.499 148.610 4740
    49.400 0.006739 148.380 145.480 148.621 4741
    49.410 0.006692 149.430 145.460 148.627 4742
    49.420 0.006759 147.940 145.441 148.638 4743
    49.430 0.006802 147.010 145.422 148.647 4744
    49.440 0.006713 148.960 145.403 148.658 4745
    49.450 0.006675 149.810 145.384 148.670 4746
    49.460 0.006749 148.170 145.365 148.678 4747
    49.470 0.006714 148.950 145.346 148.687 4748
    49.480 0.006794 147.180 145.327 148.695 4749
    49.490 0.006707 149.100 145.308 148.699 4750
    49.500 0.006727 148.660 145.289 148.699 4751
    49.510 0.006730 148.590 145.270 148.697 4752
    49.520 0.006731 148.570 145.251 148.691 4753
    49.530 0.006726 148.680 145.232 148.681 4754
    49.540 0.006811 146.820 145.213 148.666 4755
    49.550 0.006786 147.360 145.194 148.648 4756
    49.560 0.006763 147.870 145.175 148.625 4757
    49.570 0.006672 149.870 145.156 148.598 4758
    49.580 0.006758 147.980 145.137 148.568 4759
    49.590 0.006767 147.770 145.118 148.532 4760
    49.600 0.006777 147.550 145.099 148.491 4761
    49.610 0.006715 148.930 145.081 148.443 4762
    49.620 0.006711 149.000 145.062 148.390 4763
    49.630 0.006652 150.320 145.043 148.328 4764
    49.640 0.006786 147.360 145.024 148.261 4765
    49.650 0.006722 148.760 145.005 148.189 4766
    49.660 0.006797 147.130 144.986 148.111 4767
    49.670 0.006750 148.140 144.967 148.029 4768
    49.680 0.006720 148.810 144.949 147.942 4769
    49.690 0.006726 148.670 144.930 147.849 4770
    49.700 0.006775 147.600 144.911 147.758 4771
    49.710 0.006705 149.150 144.892 147.667 4772
    49.720 0.006812 146.800 144.873 147.575 4773
    49.730 0.006716 148.890 144.855 147.487 4774
    49.740 0.006774 147.620 144.836 147.400 4775
    49.750 0.006725 148.690 144.817 147.314 4776
    49.760 0.006773 147.640 144.798 147.233 4777
    49.770 0.006788 147.320 144.780 147.157 4778
    49.780 0.006870 145.570 144.761 147.082 4779
    49.790 0.006765 147.830 144.742 147.013 4780
    49.800 0.006830 146.420 144.724 146.944 4781
    49.810 0.006786 147.370 144.705 146.880 4782
    49.820 0.006747 148.210 144.686 146.815 4783
    49.830 0.006740 148.360 144.667 146.754 4784
    49.840 0.006794 147.180 144.649 146.693 4785
    49.850 0.006802 147.010 144.630 146.631 4786
    49.860 0.006708 149.070 144.611 146.568 4787
    49.870 0.006740 148.370 144.593 146.501 4788
    49.880 0.006731 148.560 144.574 146.432 4789
    49.890 0.006719 148.830 144.555 146.359 4790
    49.900 0.006827 146.470 144.537 146.284 4791
    49.910 0.006751 148.120 144.518 146.203 4792
    49.920 0.006690 149.470 144.499 146.120 4793
    49.930 0.006687 149.540 144.481 146.034 4794
    49.940 0.006779 147.520 144.462 145.947 4795
    49.950 0.006683 149.640 144.444 145.858 4796
    49.960 0.006823 146.560 144.425 145.768 4797
    49.970 0.006738 148.410 144.406 145.680 4798
    49.980 0.006743 148.300 144.388 145.589 4799
    49.990 0.006724 148.730 144.369 145.500 4800
    50.000 0.006775 147.600 144.350 145.413 4801
