# Supplementary material for: Crystal structure of (Z)-1-(ferrocenylethyn­yl)-10-(phenyl­imino)­anthracen-9(10H)-one from synchrotron X-ray powder diffraction
Source: Acta Crystallogr Sect E Struct Rep Online. 2014 Nov 26;70(Pt 12):573–6. doi: 10.1107/S1600536814025252 (PMC4257377; doi:10.1107/S1600536814025252)
Supplement: Supplementary file 2 [file e-70-00573-Isup2.rtv]

data_I
_publcif_datablock.id '{177444a1-a6c5-4c12-9000-1fb1c46d0d4b}'

_pd_block_id 2014-10-22T19:00|1FcAqPHI-100|E._Nishibori|LDScamera.BL02B2.SPring8

_pd_proc_2theta_range_min         2.000  
_pd_proc_2theta_range_max         50.00

loop_
_pd_proc_2theta_corrected   
_pd_proc_intensity_total
_pd_calc_intensity_total
_pd_proc_intensity_bkg_calc
_pd_proc_ls_weight    
_pd_proc_point_id

   2.000    327.840    326.907    326.820  0.003050 1
   2.010    327.470    326.760    326.672  0.003054 2
   2.020    326.020    326.612    326.524  0.003067 3
   2.030    327.090    326.466    326.376  0.003057 4
   2.040    328.250    326.319    326.229  0.003046 5
   2.050    329.230    326.173    326.082  0.003037 6
   2.060    327.240    326.027    325.935  0.003056 7
   2.070    327.150    325.882    325.789  0.003057 8
   2.080    324.450    325.737    325.643  0.003082 9
   2.090    327.420    325.592    325.498  0.003054 10
   2.100    325.420    325.448    325.352  0.003073 11
   2.110    326.620    325.304    325.207  0.003062 12
   2.120    326.310    325.160    325.063  0.003065 13
   2.130    327.210    325.017    324.919  0.003056 14
   2.140    323.740    324.875    324.775  0.003089 15
   2.150    326.130    324.732    324.632  0.003066 16
   2.160    326.780    324.590    324.489  0.003060 17
   2.170    326.430    324.449    324.346  0.003063 18
   2.180    326.200    324.307    324.204  0.003066 19
   2.190    326.810    324.166    324.062  0.003060 20
   2.200    322.160    324.026    323.920  0.003104 21
   2.210    327.030    323.886    323.779  0.003058 22
   2.220    325.710    323.746    323.638  0.003070 23
   2.230    326.260    323.607    323.497  0.003065 24
   2.240    325.090    323.468    323.357  0.003076 25
   2.250    325.390    323.330    323.218  0.003073 26
   2.260    322.850    323.192    323.078  0.003097 27
   2.270    322.890    323.054    322.939  0.003097 28
   2.280    322.640    322.917    322.801  0.003099 29
   2.290    325.820    322.780    322.663  0.003069 30
   2.300    324.740    322.644    322.525  0.003079 31
   2.310    324.510    322.508    322.387  0.003082 32
   2.320    322.030    322.372    322.250  0.003105 33
   2.330    324.190    322.237    322.114  0.003085 34
   2.340    321.630    322.102    321.978  0.003109 35
   2.350    322.840    321.968    321.842  0.003098 36
   2.360    323.800    321.834    321.706  0.003088 37
   2.370    325.310    321.700    321.571  0.003074 38
   2.380    321.600    321.567    321.437  0.003109 39
   2.390    323.390    321.435    321.302  0.003092 40
   2.400    324.230    321.315    321.169  0.003084 41
   2.410    323.530    321.184    321.035  0.003091 42
   2.420    323.750    321.052    320.902  0.003089 43
   2.430    322.930    320.922    320.769  0.003097 44
   2.440    322.500    320.791    320.637  0.003101 45
   2.450    320.760    320.661    320.505  0.003118 46
   2.460    320.390    320.532    320.374  0.003121 47
   2.470    322.320    320.403    320.243  0.003103 48
   2.480    320.800    320.274    320.112  0.003117 49
   2.490    320.650    320.146    319.982  0.003119 50
   2.500    319.560    320.019    319.853  0.003129 51
   2.510    320.360    319.892    319.723  0.003121 52
   2.520    321.630    319.765    319.594  0.003109 53
   2.530    323.950    319.639    319.466  0.003087 54
   2.540    320.090    319.513    319.338  0.003124 55
   2.550    323.390    319.388    319.210  0.003092 56
   2.560    318.160    319.263    319.083  0.003143 57
   2.570    317.880    319.139    318.956  0.003146 58
   2.580    320.910    319.015    318.830  0.003116 59
   2.590    322.400    318.892    318.704  0.003102 60
   2.600    323.610    318.769    318.578  0.003090 61
   2.610    319.870    318.647    318.453  0.003126 62
   2.620    319.160    318.525    318.329  0.003133 63
   2.630    319.390    318.404    318.204  0.003131 64
   2.640    319.360    318.283    318.081  0.003131 65
   2.650    320.370    318.163    317.957  0.003121 66
   2.660    320.470    318.043    317.835  0.003120 67
   2.670    319.730    317.924    317.712  0.003128 68
   2.680    316.990    317.805    317.590  0.003155 69
   2.690    317.240    317.687    317.469  0.003152 70
   2.700    318.080    317.570    317.347  0.003144 71
   2.710    320.590    317.453    317.227  0.003119 72
   2.720    319.890    317.336    317.107  0.003126 73
   2.730    318.670    317.220    316.987  0.003138 74
   2.740    317.050    317.105    316.868  0.003154 75
   2.750    318.780    316.990    316.749  0.003137 76
   2.760    318.120    316.876    316.630  0.003143 77
   2.770    320.320    316.764    316.512  0.003122 78
   2.780    318.240    316.651    316.395  0.003142 79
   2.790    318.520    316.538    316.278  0.003140 80
   2.800    316.190    316.426    316.161  0.003163 81
   2.810    318.030    316.315    316.045  0.003144 82
   2.820    316.300    316.205    315.930  0.003162 83
   2.830    318.580    316.095    315.814  0.003139 84
   2.840    317.890    315.986    315.700  0.003146 85
   2.850    318.790    315.877    315.586  0.003137 86
   2.860    314.820    315.769    315.472  0.003176 87
   2.870    315.140    315.662    315.359  0.003173 88
   2.880    316.270    315.555    315.246  0.003162 89
   2.890    317.350    315.450    315.133  0.003151 90
   2.900    319.160    315.344    315.022  0.003133 91
   2.910    317.460    315.240    314.910  0.003150 92
   2.920    315.550    315.136    314.799  0.003169 93
   2.930    317.470    315.033    314.689  0.003150 94
   2.940    315.270    314.931    314.579  0.003172 95
   2.950    317.690    314.830    314.469  0.003148 96
   2.960    315.880    314.729    314.361  0.003166 97
   2.970    316.200    314.633    314.252  0.003163 98
   2.980    313.290    314.534    314.144  0.003192 99
   2.990    314.920    314.436    314.037  0.003175 100
   3.000    316.170    314.339    313.930  0.003163 101
   3.010    317.460    314.243    313.823  0.003150 102
   3.020    315.500    314.147    313.717  0.003170 103
   3.030    314.490    314.053    313.611  0.003180 104
   3.040    313.180    313.960    313.506  0.003193 105
   3.050    314.180    313.867    313.402  0.003183 106
   3.060    313.320    313.776    313.298  0.003192 107
   3.070    315.610    313.686    313.194  0.003168 108
   3.080    313.660    313.597    313.091  0.003188 109
   3.090    311.030    313.509    312.989  0.003215 110
   3.100    310.900    313.423    312.887  0.003216 111
   3.110    313.200    313.337    312.785  0.003193 112
   3.120    312.110    313.261    312.684  0.003204 113
   3.130    314.880    313.179    312.584  0.003176 114
   3.140    314.130    313.098    312.484  0.003183 115
   3.150    313.870    313.018    312.384  0.003186 116
   3.160    312.170    312.940    312.286  0.003203 117
   3.170    312.620    312.864    312.187  0.003199 118
   3.180    313.370    312.790    312.089  0.003191 119
   3.190    314.040    312.717    311.992  0.003184 120
   3.200    314.830    312.647    311.895  0.003176 121
   3.210    313.820    312.578    311.799  0.003187 122
   3.220    312.050    312.512    311.703  0.003205 123
   3.230    313.080    312.449    311.608  0.003194 124
   3.240    312.030    312.388    311.513  0.003205 125
   3.250    314.010    312.329    311.419  0.003185 126
   3.260    312.290    312.274    311.325  0.003202 127
   3.270    311.820    312.222    311.232  0.003207 128
   3.280    310.580    312.174    311.139  0.003220 129
   3.290    310.440    312.129    311.047  0.003221 130
   3.300    311.080    312.088    310.956  0.003215 131
   3.310    311.740    312.052    310.865  0.003208 132
   3.320    311.850    312.021    310.774  0.003207 133
   3.330    311.420    311.995    310.684  0.003211 134
   3.340    309.300    311.975    310.595  0.003233 135
   3.350    312.210    311.962    310.506  0.003203 136
   3.360    309.430    311.956    310.418  0.003232 137
   3.370    312.350    311.959    310.330  0.003202 138
   3.380    310.290    311.970    310.243  0.003223 139
   3.390    310.660    311.992    310.156  0.003219 140
   3.400    309.340    312.028    310.070  0.003233 141
   3.410    310.170    312.074    309.984  0.003224 142
   3.420    311.070    312.136    309.899  0.003215 143
   3.430    311.890    312.215    309.815  0.003206 144
   3.440    309.050    312.313    309.731  0.003236 145
   3.450    308.750    312.435    309.648  0.003239 146
   3.460    308.630    312.584    309.565  0.003240 147
   3.470    310.070    312.764    309.483  0.003225 148
   3.480    310.680    312.982    309.401  0.003219 149
   3.490    315.210    313.244    309.320  0.003172 150
   3.500    313.640    313.560    309.240  0.003188 151
   3.510    313.110    313.941    309.160  0.003194 152
   3.520    310.470    314.401    309.081  0.003221 153
   3.530    311.810    314.961    309.002  0.003207 154
   3.540    311.370    315.644    308.924  0.003212 155
   3.550    315.400    316.486    308.846  0.003171 156
   3.560    315.250    317.537    308.769  0.003172 157
   3.570    317.270    318.880    308.693  0.003152 158
   3.580    315.880    320.673    308.617  0.003166 159
   3.590    323.420    323.302    308.541  0.003092 160
   3.600    330.160    327.466    308.467  0.003029 161
   3.610    336.380    334.840    308.393  0.002973 162
   3.620    347.420    348.465    308.319  0.002878 163
   3.630    369.290    373.118    308.246  0.002708 164
   3.640    402.440    414.766    308.174  0.002485 165
   3.650    463.880    478.593    308.102  0.002156 166
   3.660    559.970    565.862    308.031  0.001786 167
   3.670    692.420    670.606    307.960  0.001444 168
   3.680    819.470    775.012    307.890  0.001220 169
   3.690    894.260    841.069    307.821  0.001118 170
   3.700    858.330    820.089    307.752  0.001165 171
   3.710    741.950    713.780    307.684  0.001348 172
   3.720    602.560    589.187    307.616  0.001660 173
   3.730    485.110    483.806    307.549  0.002061 174
   3.740    398.510    409.600    307.483  0.002509 175
   3.750    354.770    364.764    307.417  0.002819 176
   3.760    331.080    340.839    307.352  0.003020 177
   3.770    324.690    328.946    307.287  0.003080 178
   3.780    317.480    322.927    307.223  0.003150 179
   3.790    316.470    319.511    307.160  0.003160 180
   3.800    313.960    317.261    307.097  0.003185 181
   3.810    312.840    315.607    307.035  0.003197 182
   3.820    310.670    314.318    306.974  0.003219 183
   3.830    308.800    313.283    306.913  0.003238 184
   3.840    309.720    312.434    306.853  0.003229 185
   3.850    310.580    311.728    306.793  0.003220 186
   3.860    307.510    311.133    306.734  0.003252 187
   3.870    306.540    310.625    306.675  0.003262 188
   3.880    304.680    310.186    306.618  0.003282 189
   3.890    306.770    309.804    306.561  0.003260 190
   3.900    307.300    309.468    306.504  0.003254 191
   3.910    309.600    309.171    306.448  0.003230 192
   3.920    307.810    308.905    306.393  0.003249 193
   3.930    307.040    308.666    306.338  0.003257 194
   3.940    306.650    308.449    306.284  0.003261 195
   3.950    304.290    308.252    306.231  0.003286 196
   3.960    306.240    308.072    306.178  0.003265 197
   3.970    309.920    307.906    306.126  0.003227 198
   3.980    308.980    307.753    306.075  0.003236 199
   3.990    306.500    307.610    306.024  0.003263 200
   4.000    306.530    307.478    305.974  0.003262 201
   4.010    305.570    307.354    305.924  0.003273 202
   4.020    305.140    307.238    305.875  0.003277 203
   4.030    307.930    307.129    305.827  0.003247 204
   4.040    305.730    307.026    305.779  0.003271 205
   4.050    306.770    306.929    305.732  0.003260 206
   4.060    304.290    306.837    305.686  0.003286 207
   4.070    304.890    306.750    305.640  0.003280 208
   4.080    304.640    306.668    305.595  0.003283 209
   4.090    306.530    306.590    305.551  0.003262 210
   4.100    305.460    306.515    305.507  0.003274 211
   4.110    304.860    306.445    305.464  0.003280 212
   4.120    302.490    306.378    305.422  0.003306 213
   4.130    306.650    306.314    305.380  0.003261 214
   4.140    305.960    306.254    305.339  0.003268 215
   4.150    307.140    306.198    305.299  0.003256 216
   4.160    307.120    306.145    305.259  0.003256 217
   4.170    308.240    306.096    305.220  0.003244 218
   4.180    303.800    306.051    305.181  0.003292 219
   4.190    306.980    306.011    305.144  0.003258 220
   4.200    305.730    305.975    305.106  0.003271 221
   4.210    307.600    305.948    305.070  0.003251 222
   4.220    307.150    305.933    305.034  0.003256 223
   4.230    304.670    305.937    304.999  0.003282 224
   4.240    304.130    305.979    304.965  0.003288 225
   4.250    305.230    306.090    304.931  0.003276 226
   4.260    303.330    306.318    304.898  0.003297 227
   4.270    307.390    306.723    304.865  0.003253 228
   4.280    305.980    307.362    304.834  0.003268 229
   4.290    304.570    308.264    304.803  0.003283 230
   4.300    303.930    309.401    304.772  0.003290 231
   4.310    306.030    310.655    304.742  0.003268 232
   4.320    308.960    311.759    304.713  0.003237 233
   4.330    308.650    312.245    304.685  0.003240 234
   4.340    307.070    311.690    304.657  0.003257 235
   4.350    308.290    310.366    304.630  0.003244 236
   4.360    304.860    308.900    304.604  0.003280 237
   4.370    306.450    307.625    304.578  0.003263 238
   4.380    306.430    306.665    304.553  0.003263 239
   4.390    306.870    306.023    304.529  0.003259 240
   4.400    305.070    305.632    304.506  0.003278 241
   4.410    305.100    305.406    304.483  0.003278 242
   4.420    303.910    305.275    304.460  0.003290 243
   4.430    304.660    305.193    304.439  0.003282 244
   4.440    305.580    305.133    304.418  0.003272 245
   4.450    307.580    305.086    304.398  0.003251 246
   4.460    306.280    305.047    304.378  0.003265 247
   4.470    305.020    305.012    304.360  0.003278 248
   4.480    303.490    304.981    304.342  0.003295 249
   4.490    306.070    304.953    304.324  0.003267 250
   4.500    307.020    304.927    304.307  0.003257 251
   4.510    305.960    304.904    304.291  0.003268 252
   4.520    305.040    304.883    304.276  0.003278 253
   4.530    306.810    304.864    304.261  0.003259 254
   4.540    302.610    304.846    304.248  0.003305 255
   4.550    304.150    304.830    304.234  0.003288 256
   4.560    305.730    304.815    304.222  0.003271 257
   4.570    307.460    304.801    304.210  0.003252 258
   4.580    303.670    304.789    304.199  0.003293 259
   4.590    304.080    304.778    304.188  0.003289 260
   4.600    301.860    304.780    304.179  0.003313 261
   4.610    303.560    304.772    304.169  0.003294 262
   4.620    303.510    304.764    304.161  0.003295 263
   4.630    305.500    304.758    304.153  0.003273 264
   4.640    304.500    304.752    304.146  0.003284 265
   4.650    305.350    304.748    304.140  0.003275 266
   4.660    302.460    304.745    304.135  0.003306 267
   4.670    304.870    304.742    304.130  0.003280 268
   4.680    304.140    304.741    304.126  0.003288 269
   4.690    304.990    304.741    304.122  0.003279 270
   4.700    304.790    304.742    304.119  0.003281 271
   4.710    305.310    304.743    304.117  0.003275 272
   4.720    301.750    304.746    304.116  0.003314 273
   4.730    303.210    304.750    304.115  0.003298 274
   4.740    304.640    304.755    304.115  0.003283 275
   4.750    306.440    304.760    304.116  0.003263 276
   4.760    307.260    304.767    304.117  0.003255 277
   4.770    306.090    304.775    304.119  0.003267 278
   4.780    302.410    304.784    304.122  0.003307 279
   4.790    304.920    304.794    304.126  0.003280 280
   4.800    303.140    304.805    304.130  0.003299 281
   4.810    306.180    304.817    304.135  0.003266 282
   4.820    305.880    304.830    304.140  0.003269 283
   4.830    306.670    304.844    304.147  0.003261 284
   4.840    304.240    304.859    304.154  0.003287 285
   4.850    303.620    304.875    304.161  0.003294 286
   4.860    306.120    304.892    304.170  0.003267 287
   4.870    306.930    304.911    304.179  0.003258 288
   4.880    305.890    304.930    304.189  0.003269 289
   4.890    307.220    304.951    304.199  0.003255 290
   4.900    303.330    304.973    304.210  0.003297 291
   4.910    305.690    304.995    304.222  0.003271 292
   4.920    303.630    305.020    304.235  0.003293 293
   4.930    306.610    305.045    304.248  0.003261 294
   4.940    305.820    305.072    304.262  0.003270 295
   4.950    305.410    305.100    304.277  0.003274 296
   4.960    302.540    305.129    304.292  0.003305 297
   4.970    306.290    305.159    304.308  0.003265 298
   4.980    304.770    305.191    304.325  0.003281 299
   4.990    305.890    305.225    304.342  0.003269 300
   5.000    306.480    305.259    304.360  0.003263 301
   5.010    305.980    305.296    304.379  0.003268 302
   5.020    303.400    305.334    304.398  0.003296 303
   5.030    302.940    305.373    304.419  0.003301 304
   5.040    304.430    305.414    304.439  0.003285 305
   5.050    306.310    305.457    304.461  0.003265 306
   5.060    305.120    305.502    304.483  0.003277 307
   5.070    307.170    305.548    304.506  0.003256 308
   5.080    303.400    305.597    304.530  0.003296 309
   5.090    306.940    305.647    304.554  0.003258 310
   5.100    305.380    305.700    304.579  0.003275 311
   5.110    308.220    305.755    304.604  0.003244 312
   5.120    304.960    305.813    304.631  0.003279 313
   5.130    306.260    305.873    304.658  0.003265 314
   5.140    302.130    305.935    304.685  0.003310 315
   5.150    305.600    306.001    304.714  0.003272 316
   5.160    306.020    306.070    304.743  0.003268 317
   5.170    307.090    306.142    304.772  0.003256 318
   5.180    307.260    306.218    304.803  0.003255 319
   5.190    305.430    306.298    304.834  0.003274 320
   5.200    302.720    306.382    304.865  0.003303 321
   5.210    306.650    306.470    304.897  0.003261 322
   5.220    307.600    306.564    304.930  0.003251 323
   5.230    308.630    306.665    304.964  0.003240 324
   5.240    308.330    306.770    304.998  0.003243 325
   5.250    309.240    306.882    305.033  0.003234 326
   5.260    305.580    307.002    305.069  0.003272 327
   5.270    307.650    307.130    305.105  0.003250 328
   5.280    308.470    307.268    305.142  0.003242 329
   5.290    309.220    307.449    305.180  0.003234 330
   5.300    309.420    307.616    305.218  0.003232 331
   5.310    308.510    307.791    305.257  0.003241 332
   5.320    305.780    307.983    305.296  0.003270 333
   5.330    308.070    308.193    305.336  0.003246 334
   5.340    307.490    308.425    305.377  0.003252 335
   5.350    310.610    308.684    305.419  0.003219 336
   5.360    309.240    308.973    305.461  0.003234 337
   5.370    312.530    309.300    305.503  0.003200 338
   5.380    310.440    309.671    305.547  0.003221 339
   5.390    311.020    310.097    305.591  0.003215 340
   5.400    309.660    310.592    305.635  0.003229 341
   5.410    313.770    311.173    305.680  0.003187 342
   5.420    312.610    311.868    305.726  0.003199 343
   5.430    315.720    312.725    305.773  0.003167 344
   5.440    310.120    313.837    305.820  0.003225 345
   5.450    315.180    315.395    305.867  0.003173 346
   5.460    318.310    317.797    305.916  0.003142 347
   5.470    323.830    321.812    305.965  0.003088 348
   5.480    327.110    328.759    306.014  0.003057 349
   5.490    340.250    340.608    306.064  0.002939 350
   5.500    356.030    359.772    306.115  0.002809 351
   5.510    393.720    388.468    306.166  0.002540 352
   5.520    438.680    427.677    306.218  0.002280 353
   5.530    489.820    476.030    306.271  0.002042 354
   5.540    524.870    528.597    306.324  0.001905 355
   5.550    556.050    574.353    306.378  0.001798 356
   5.560    565.950    594.639    306.432  0.001767 357
   5.570    557.240    574.648    306.487  0.001795 358
   5.580    533.240    525.438    306.543  0.001875 359
   5.590    491.190    469.478    306.599  0.002036 360
   5.600    446.300    419.417    306.655  0.002241 361
   5.610    407.140    380.442    306.713  0.002456 362
   5.620    373.320    353.419    306.770  0.002679 363
   5.630    353.210    336.525    306.829  0.002831 364
   5.640    339.200    326.830    306.888  0.002948 365
   5.650    332.770    321.564    306.947  0.003005 366
   5.660    327.500    318.735    307.007  0.003053 367
   5.670    324.280    317.154    307.068  0.003084 368
   5.680    321.180    316.213    307.129  0.003114 369
   5.690    320.120    315.632    307.191  0.003124 370
   5.700    320.220    315.289    307.253  0.003123 371
   5.710    321.670    315.144    307.316  0.003109 372
   5.720    319.080    315.203    307.380  0.003134 373
   5.730    319.860    315.535    307.444  0.003126 374
   5.740    317.680    316.314    307.508  0.003148 375
   5.750    321.540    317.882    307.573  0.003110 376
   5.760    323.010    320.799    307.639  0.003096 377
   5.770    332.330    325.806    307.705  0.003009 378
   5.780    337.900    333.637    307.771  0.002959 379
   5.790    352.330    344.663    307.839  0.002838 380
   5.800    373.440    358.493    307.906  0.002678 381
   5.810    400.390    373.538    307.975  0.002498 382
   5.820    418.780    386.071    308.043  0.002388 383
   5.830    426.390    390.062    308.113  0.002345 384
   5.840    411.960    382.052    308.182  0.002427 385
   5.850    384.910    367.357    308.253  0.002598 386
   5.860    359.670    352.243    308.324  0.002780 387
   5.870    343.510    339.710    308.395  0.002911 388
   5.880    329.530    330.771    308.467  0.003035 389
   5.890    327.090    325.263    308.539  0.003057 390
   5.900    322.820    322.393    308.612  0.003098 391
   5.910    324.450    321.258    308.685  0.003082 392
   5.920    320.980    321.158    308.759  0.003115 393
   5.930    322.340    321.680    308.834  0.003102 394
   5.940    321.520    322.644    308.908  0.003110 395
   5.950    325.830    324.035    308.984  0.003069 396
   5.960    326.370    325.984    309.059  0.003064 397
   5.970    328.730    328.848    309.136  0.003042 398
   5.980    330.990    333.426    309.213  0.003021 399
   5.990    339.350    341.290    309.290  0.002947 400
   6.000    351.130    355.148    309.368  0.002848 401
   6.010    371.720    378.873    309.446  0.002690 402
   6.020    398.340    416.802    309.524  0.002510 403
   6.030    447.790    472.111    309.604  0.002233 404
   6.040    512.690    544.796    309.683  0.001950 405
   6.050    612.440    629.778    309.763  0.001633 406
   6.060    703.440    713.335    309.844  0.001422 407
   6.070    755.830    769.020    309.925  0.001323 408
   6.080    757.490    776.429    310.007  0.001320 409
   6.090    740.340    759.231    310.089  0.001351 410
   6.100    738.510    755.545    310.171  0.001354 411
   6.110    788.530    779.404    310.254  0.001268 412
   6.120    854.950    821.435    310.337  0.001170 413
   6.130    895.820    846.168    310.421  0.001116 414
   6.140    853.090    808.405    310.505  0.001172 415
   6.150    752.270    711.496    310.590  0.001329 416
   6.160    622.800    601.266    310.675  0.001606 417
   6.170    510.620    505.211    310.761  0.001958 418
   6.180    428.190    433.355    310.847  0.002335 419
   6.190    377.260    386.105    310.933  0.002651 420
   6.200    351.270    358.312    311.020  0.002847 421
   6.210    337.280    343.203    311.108  0.002965 422
   6.220    327.930    335.169    311.195  0.003049 423
   6.230    324.890    330.667    311.284  0.003078 424
   6.240    324.270    327.856    311.372  0.003084 425
   6.250    324.120    325.900    311.462  0.003085 426
   6.260    320.470    324.440    311.551  0.003120 427
   6.270    320.170    323.315    311.641  0.003123 428
   6.280    317.740    322.438    311.732  0.003147 429
   6.290    319.180    321.757    311.823  0.003133 430
   6.300    318.660    321.234    311.914  0.003138 431
   6.310    321.620    320.844    312.006  0.003109 432
   6.320    320.840    320.569    312.098  0.003117 433
   6.330    320.560    320.395    312.191  0.003120 434
   6.340    318.350    320.315    312.284  0.003141 435
   6.350    319.180    320.323    312.377  0.003133 436
   6.360    319.560    320.421    312.471  0.003129 437
   6.370    321.100    320.611    312.566  0.003114 438
   6.380    321.560    320.901    312.661  0.003110 439
   6.390    322.670    321.306    312.756  0.003099 440
   6.400    322.480    321.846    312.852  0.003101 441
   6.410    323.900    322.560    312.948  0.003087 442
   6.420    327.430    323.521    313.045  0.003054 443
   6.430    331.030    324.884    313.142  0.003021 444
   6.440    335.140    326.975    313.239  0.002984 445
   6.450    339.600    330.477    313.337  0.002945 446
   6.460    345.050    336.657    313.436  0.002898 447
   6.470    360.870    347.578    313.534  0.002771 448
   6.480    378.340    366.043    313.634  0.002643 449
   6.490    405.400    395.024    313.734  0.002467 450
   6.500    441.030    436.481    313.834  0.002267 451
   6.510    491.880    489.897    313.934  0.002033 452
   6.520    544.810    550.819    314.035  0.001836 453
   6.530    597.030    608.294    314.137  0.001675 454
   6.540    629.190    641.307    314.239  0.001589 455
   6.550    620.050    628.743    314.342  0.001613 456
   6.560    569.920    576.816    314.444  0.001755 457
   6.570    504.380    512.448    314.548  0.001983 458
   6.580    446.140    452.874    314.652  0.002241 459
   6.590    399.200    405.463    314.756  0.002505 460
   6.600    363.920    372.002    314.861  0.002748 461
   6.610    348.740    350.776    314.966  0.002867 462
   6.620    334.570    338.449    315.072  0.002989 463
   6.630    331.890    331.684    315.178  0.003013 464
   6.640    322.640    327.995    315.285  0.003099 465
   6.650    323.990    325.872    315.392  0.003087 466
   6.660    321.980    324.533    315.499  0.003106 467
   6.670    323.370    323.594    315.608  0.003092 468
   6.680    321.570    322.894    315.716  0.003110 469
   6.690    320.690    322.356    315.825  0.003118 470
   6.700    318.690    321.937    315.935  0.003138 471
   6.710    319.280    321.609    316.045  0.003132 472
   6.720    319.310    321.354    316.155  0.003132 473
   6.730    321.360    321.157    316.267  0.003112 474
   6.740    321.240    321.008    316.378  0.003113 475
   6.750    319.950    320.899    316.490  0.003125 476
   6.760    317.490    320.823    316.603  0.003150 477
   6.770    319.470    320.775    316.716  0.003130 478
   6.780    321.420    320.752    316.830  0.003111 479
   6.790    322.260    320.749    316.944  0.003103 480
   6.800    320.680    320.765    317.059  0.003118 481
   6.810    321.100    320.797    317.174  0.003114 482
   6.820    319.660    320.844    317.290  0.003128 483
   6.830    323.860    320.906    317.406  0.003088 484
   6.840    320.630    320.983    317.523  0.003119 485
   6.850    322.730    321.076    317.640  0.003099 486
   6.860    322.770    321.187    317.758  0.003098 487
   6.870    322.210    321.319    317.877  0.003104 488
   6.880    321.250    321.471    317.996  0.003113 489
   6.890    325.140    321.644    318.116  0.003076 490
   6.900    323.170    321.832    318.236  0.003094 491
   6.910    325.340    322.023    318.357  0.003074 492
   6.920    324.760    322.198    318.478  0.003079 493
   6.930    324.140    322.337    318.601  0.003085 494
   6.940    321.150    322.441    318.723  0.003114 495
   6.950    323.750    322.537    318.846  0.003089 496
   6.960    324.300    322.645    318.970  0.003084 497
   6.970    324.390    322.771    319.095  0.003083 498
   6.980    323.910    322.920    319.220  0.003087 499
   6.990    324.170    323.090    319.345  0.003085 500
   7.000    321.850    323.280    319.472  0.003107 501
   7.010    323.820    323.487    319.599  0.003088 502
   7.020    323.540    323.708    319.726  0.003091 503
   7.030    326.010    323.943    319.854  0.003067 504
   7.040    324.670    324.191    319.983  0.003080 505
   7.050    326.310    324.454    320.113  0.003065 506
   7.060    322.220    324.731    320.243  0.003103 507
   7.070    324.630    325.025    320.374  0.003080 508
   7.080    325.110    325.338    320.506  0.003076 509
   7.090    328.510    325.670    320.638  0.003044 510
   7.100    327.990    326.025    320.771  0.003049 511
   7.110    329.530    326.405    320.904  0.003035 512
   7.120    323.860    326.814    321.039  0.003088 513
   7.130    328.640    327.258    321.174  0.003043 514
   7.140    326.660    327.736    321.309  0.003061 515
   7.150    331.360    328.257    321.446  0.003018 516
   7.160    329.770    328.828    321.583  0.003032 517
   7.170    331.730    329.457    321.721  0.003014 518
   7.180    329.960    330.155    321.859  0.003031 519
   7.190    334.440    330.932    321.999  0.002990 520
   7.200    332.760    331.814    322.139  0.003005 521
   7.210    339.420    332.804    322.280  0.002946 522
   7.220    338.440    333.936    322.422  0.002955 523
   7.230    341.350    335.242    322.564  0.002930 524
   7.240    339.600    336.768    322.707  0.002945 525
   7.250    345.950    338.578    322.851  0.002891 526
   7.260    349.890    340.778    322.996  0.002858 527
   7.270    355.660    343.566    323.142  0.002812 528
   7.280    360.930    347.338    323.288  0.002771 529
   7.290    372.360    352.902    323.435  0.002686 530
   7.300    380.530    361.824    323.583  0.002628 531
   7.310    397.590    376.872    323.732  0.002515 532
   7.320    425.280    402.388    323.882  0.002351 533
   7.330    465.250    444.187    324.032  0.002149 534
   7.340    515.470    508.544    324.183  0.001940 535
   7.350    596.160    600.133    324.336  0.001677 536
   7.360    701.090    719.328    324.489  0.001426 537
   7.370    842.390    859.633    324.643  0.001187 538
   7.380    976.860   1004.068    324.798  0.001024 539
   7.390   1084.200   1117.790    324.953  0.000922 540
   7.400   1113.790   1150.536    325.110  0.000898 541
   7.410   1072.270   1077.844    325.267  0.000933 542
   7.420    947.830    940.185    325.426  0.001055 543
   7.430    800.880    789.287    325.585  0.001249 544
   7.440    647.350    653.709    325.745  0.001545 545
   7.450    528.880    545.801    325.907  0.001891 546
   7.460    449.080    468.237    326.069  0.002227 547
   7.470    399.640    417.360    326.232  0.002502 548
   7.480    370.480    386.465    326.396  0.002699 549
   7.490    357.770    368.668    326.561  0.002795 550
   7.500    350.600    358.571    326.727  0.002852 551
   7.510    348.720    352.650    326.894  0.002868 552
   7.520    344.190    348.909    327.062  0.002905 553
   7.530    341.880    346.328    327.230  0.002925 554
   7.540    339.540    344.421    327.400  0.002945 555
   7.550    341.450    342.952    327.571  0.002929 556
   7.560    338.730    341.799    327.743  0.002952 557
   7.570    340.710    340.889    327.916  0.002935 558
   7.580    338.070    340.176    328.090  0.002958 559
   7.590    338.290    339.623    328.265  0.002956 560
   7.600    337.460    339.206    328.441  0.002963 561
   7.610    337.480    338.908    328.618  0.002963 562
   7.620    338.730    338.716    328.796  0.002952 563
   7.630    339.800    338.628    328.975  0.002943 564
   7.640    341.590    338.654    329.155  0.002927 565
   7.650    338.240    338.828    329.337  0.002956 566
   7.660    337.590    339.222    329.519  0.002962 567
   7.670    339.230    339.967    329.703  0.002948 568
   7.680    339.730    341.261    329.887  0.002944 569
   7.690    341.520    343.358    330.073  0.002928 570
   7.700    342.360    346.498    330.260  0.002921 571
   7.710    341.870    350.819    330.448  0.002925 572
   7.720    342.830    356.236    330.637  0.002917 573
   7.730    345.000    362.322    330.827  0.002899 574
   7.740    348.400    368.108    331.018  0.002870 575
   7.750    352.890    371.783    331.211  0.002834 576
   7.760    351.410    371.473    331.404  0.002846 577
   7.770    353.420    367.438    331.599  0.002829 578
   7.780    350.060    361.919    331.795  0.002857 579
   7.790    349.360    356.587    331.992  0.002862 580
   7.800    347.700    352.251    332.191  0.002876 581
   7.810    348.170    349.214    332.390  0.002872 582
   7.820    350.230    347.455    332.591  0.002855 583
   7.830    349.030    346.777    332.793  0.002865 584
   7.840    348.370    346.945    332.996  0.002871 585
   7.850    352.260    347.816    333.200  0.002839 586
   7.860    353.680    349.438    333.406  0.002827 587
   7.870    357.800    352.142    333.613  0.002795 588
   7.880    361.220    356.663    333.821  0.002768 589
   7.890    367.660    364.209    334.030  0.002720 590
   7.900    375.620    376.449    334.241  0.002662 591
   7.910    387.980    395.210    334.453  0.002577 592
   7.920    410.600    421.879    334.666  0.002435 593
   7.930    440.710    456.592    334.881  0.002269 594
   7.940    478.410    497.349    335.096  0.002090 595
   7.950    523.620    539.077    335.313  0.001910 596
   7.960    557.500    572.512    335.532  0.001794 597
   7.970    582.060    584.640    335.751  0.001718 598
   7.980    567.820    567.813    335.972  0.001761 599
   7.990    540.060    531.892    336.195  0.001852 600
   8.000    496.620    492.353    336.418  0.002014 601
   8.010    466.680    458.733    336.643  0.002143 602
   8.020    443.620    436.215    336.869  0.002254 603
   8.030    439.850    427.817    337.097  0.002274 604
   8.040    447.160    435.311    337.326  0.002236 605
   8.050    468.880    459.675    337.556  0.002133 606
   8.060    502.910    501.054    337.788  0.001988 607
   8.070    549.320    558.178    338.021  0.001820 608
   8.080    605.810    627.467    338.255  0.001651 609
   8.090    665.600    701.663    338.491  0.001502 610
   8.100    717.040    766.918    338.729  0.001395 611
   8.110    752.380    801.030    338.967  0.001329 612
   8.120    744.410    785.546    339.207  0.001343 613
   8.130    703.000    727.281    339.449  0.001422 614
   8.140    633.300    651.321    339.691  0.001579 615
   8.150    563.850    576.123    339.936  0.001774 616
   8.160    496.170    511.034    340.181  0.002015 617
   8.170    443.820    459.965    340.429  0.002253 618
   8.180    411.150    423.269    340.677  0.002432 619
   8.190    391.270    398.958    340.927  0.002556 620
   8.200    374.170    383.976    341.179  0.002673 621
   8.210    369.360    375.275    341.431  0.002707 622
   8.220    366.500    370.438    341.686  0.002729 623
   8.230    367.080    367.833    341.942  0.002724 624
   8.240    364.750    366.493    342.199  0.002742 625
   8.250    364.850    365.904    342.458  0.002741 626
   8.260    365.300    365.816    342.718  0.002737 627
   8.270    364.700    366.132    342.980  0.002742 628
   8.280    365.330    366.848    343.243  0.002737 629
   8.290    369.540    368.058    343.508  0.002706 630
   8.300    372.060    370.017    343.774  0.002688 631
   8.310    373.360    373.238    344.042  0.002678 632
   8.320    377.020    378.621    344.311  0.002652 633
   8.330    388.550    387.496    344.582  0.002574 634
   8.340    401.840    401.463    344.854  0.002489 635
   8.350    427.390    421.918    345.128  0.002340 636
   8.360    466.260    449.338    345.403  0.002145 637
   8.370    513.550    482.534    345.680  0.001947 638
   8.380    555.010    517.758    345.959  0.001802 639
   8.390    593.990    546.809    346.239  0.001684 640
   8.400    607.250    557.164    346.520  0.001647 641
   8.410    598.110    542.993    346.803  0.001672 642
   8.420    562.690    514.756    347.088  0.001777 643
   8.430    519.820    484.987    347.374  0.001924 644
   8.440    480.030    460.457    347.662  0.002083 645
   8.450    457.290    444.310    347.951  0.002187 646
   8.460    442.520    437.844    348.242  0.002260 647
   8.470    437.980    441.739    348.535  0.002283 648
   8.480    441.420    457.418    348.829  0.002265 649
   8.490    459.730    488.235    349.124  0.002175 650
   8.500    488.700    540.080    349.422  0.002046 651
   8.510    550.700    621.078    349.720  0.001816 652
   8.520    652.740    740.187    350.021  0.001532 653
   8.530    835.850    904.741    350.323  0.001196 654
   8.540   1085.670   1117.387    350.626  0.000921 655
   8.550   1391.780   1373.109    350.932  0.000719 656
   8.560   1693.180   1656.255    351.238  0.000591 657
   8.570   1960.570   1934.913    351.547  0.000510 658
   8.580   2110.970   2151.357    351.857  0.000474 659
   8.590   2145.180   2229.705    352.169  0.000466 660
   8.600   2050.190   2128.598    352.482  0.000488 661
   8.610   1857.860   1894.665    352.797  0.000538 662
   8.620   1599.040   1610.938    353.113  0.000625 663
   8.630   1339.670   1335.469    353.431  0.000746 664
   8.640   1100.060   1100.103    353.751  0.000909 665
   8.650    911.770    920.840    354.072  0.001097 666
   8.660    789.290    802.607    354.395  0.001267 667
   8.670    723.640    741.742    354.720  0.001382 668
   8.680    707.260    728.663    355.046  0.001414 669
   8.690    744.760    750.486    355.374  0.001343 670
   8.700    797.460    792.143    355.703  0.001254 671
   8.710    850.480    834.501    356.034  0.001176 672
   8.720    858.850    853.239    356.367  0.001164 673
   8.730    820.950    829.928    356.702  0.001218 674
   8.740    742.300    769.832    357.038  0.001347 675
   8.750    658.000    694.298    357.375  0.001520 676
   8.760    576.450    619.352    357.714  0.001735 677
   8.770    513.260    553.380    358.055  0.001948 678
   8.780    463.850    500.232    358.398  0.002156 679
   8.790    434.660    460.626    358.742  0.002301 680
   8.800    409.740    433.060    359.088  0.002441 681
   8.810    401.110    414.905    359.435  0.002493 682
   8.820    394.830    403.360    359.784  0.002533 683
   8.830    387.970    396.080    360.135  0.002578 684
   8.840    384.490    391.380    360.487  0.002601 685
   8.850    380.130    388.186    360.841  0.002631 686
   8.860    377.260    385.880    361.197  0.002651 687
   8.870    376.690    384.121    361.554  0.002655 688
   8.880    375.790    382.731    361.913  0.002661 689
   8.890    378.300    381.607    362.274  0.002643 690
   8.900    374.900    380.693    362.636  0.002667 691
   8.910    374.520    379.949    363.000  0.002670 692
   8.920    372.370    379.349    363.365  0.002686 693
   8.930    374.160    378.877    363.732  0.002673 694
   8.940    376.030    378.506    364.100  0.002659 695
   8.950    375.010    378.230    364.471  0.002667 696
   8.960    375.510    378.038    364.843  0.002663 697
   8.970    374.330    377.922    365.216  0.002671 698
   8.980    372.300    377.877    365.591  0.002686 699
   8.990    373.920    377.899    365.968  0.002674 700
   9.000    376.620    377.987    366.346  0.002655 701
   9.010    376.210    378.144    366.726  0.002658 702
   9.020    376.080    378.378    367.107  0.002659 703
   9.030    378.390    378.709    367.491  0.002643 704
   9.040    375.760    379.174    367.875  0.002661 705
   9.050    379.090    379.840    368.261  0.002638 706
   9.060    377.820    380.817    368.649  0.002647 707
   9.070    380.000    382.263    369.039  0.002632 708
   9.080    381.410    384.387    369.430  0.002622 709
   9.090    385.920    387.423    369.822  0.002591 710
   9.100    385.390    391.587    370.216  0.002595 711
   9.110    390.980    397.009    370.612  0.002558 712
   9.120    394.530    403.666    371.009  0.002535 713
   9.130    402.480    411.324    371.408  0.002485 714
   9.140    411.700    419.442    371.809  0.002429 715
   9.150    419.550    426.975    372.210  0.002384 716
   9.160    421.100    432.271    372.614  0.002375 717
   9.170    428.520    433.901    373.019  0.002334 718
   9.180    433.960    432.196    373.425  0.002304 719
   9.190    439.150    429.228    373.833  0.002277 720
   9.200    441.960    426.881    374.243  0.002263 721
   9.210    445.050    426.216    374.654  0.002247 722
   9.220    437.090    427.661    375.067  0.002288 723
   9.230    440.190    431.154    375.481  0.002272 724
   9.240    439.470    436.180    375.896  0.002275 725
   9.250    445.020    441.709    376.313  0.002247 726
   9.260    445.960    446.158    376.732  0.002242 727
   9.270    445.660    447.752    377.152  0.002244 728
   9.280    443.530    445.458    377.573  0.002255 729
   9.290    444.200    439.861    377.996  0.002251 730
   9.300    443.500    432.535    378.421  0.002255 731
   9.310    441.530    424.830    378.847  0.002265 732
   9.320    435.190    417.588    379.274  0.002298 733
   9.330    428.500    411.287    379.702  0.002334 734
   9.340    420.460    406.167    380.133  0.002378 735
   9.350    416.830    402.293    380.564  0.002399 736
   9.360    407.080    399.598    380.997  0.002457 737
   9.370    406.080    397.926    381.431  0.002463 738
   9.380    402.840    397.089    381.867  0.002482 739
   9.390    400.980    396.899    382.304  0.002494 740
   9.400    396.020    397.200    382.743  0.002525 741
   9.410    399.640    397.880    383.182  0.002502 742
   9.420    401.730    398.871    383.624  0.002489 743
   9.430    400.910    400.149    384.066  0.002494 744
   9.440    402.910    401.732    384.510  0.002482 745
   9.450    408.030    403.699    384.955  0.002451 746
   9.460    406.370    406.227    385.401  0.002461 747
   9.470    412.870    409.669    385.849  0.002422 748
   9.480    416.620    414.695    386.298  0.002400 749
   9.490    430.580    422.486    386.749  0.002322 750
   9.500    441.810    434.937    387.200  0.002263 751
   9.510    465.310    454.775    387.653  0.002149 752
   9.520    495.040    485.402    388.107  0.002020 753
   9.530    550.630    530.329    388.563  0.001816 754
   9.540    621.660    592.159    389.019  0.001609 755
   9.550    715.880    671.340    389.477  0.001397 756
   9.560    809.480    764.979    389.936  0.001235 757
   9.570    902.550    865.435    390.396  0.001108 758
   9.580    967.780    957.338    390.857  0.001033 759
   9.590   1006.910   1014.601    391.320  0.000993 760
   9.600   1000.940   1011.233    391.784  0.000999 761
   9.610    955.020    947.341    392.249  0.001047 762
   9.620    871.510    851.463    392.715  0.001147 763
   9.630    778.180    749.962    393.182  0.001285 764
   9.640    687.630    657.573    393.650  0.001454 765
   9.650    618.150    581.318    394.119  0.001618 766
   9.660    558.240    523.400    394.590  0.001791 767
   9.670    515.080    482.646    395.061  0.001941 768
   9.680    483.060    455.878    395.534  0.002070 769
   9.690    462.620    439.270    396.007  0.002162 770
   9.700    444.210    429.362    396.482  0.002251 771
   9.710    438.190    423.532    396.958  0.002282 772
   9.720    428.940    420.046    397.434  0.002331 773
   9.730    423.910    417.873    397.912  0.002359 774
   9.740    421.380    416.451    398.391  0.002373 775
   9.750    418.170    415.487    398.870  0.002391 776
   9.760    414.430    414.829    399.351  0.002413 777
   9.770    415.030    414.395    399.832  0.002409 778
   9.780    413.790    414.138    400.315  0.002417 779
   9.790    416.150    414.025    400.798  0.002403 780
   9.800    412.250    414.036    401.282  0.002426 781
   9.810    412.710    414.157    401.767  0.002423 782
   9.820    408.820    414.379    402.253  0.002446 783
   9.830    413.490    414.705    402.740  0.002418 784
   9.840    412.590    415.147    403.227  0.002424 785
   9.850    414.530    415.731    403.716  0.002412 786
   9.860    415.350    416.498    404.205  0.002408 787
   9.870    417.230    417.500    404.695  0.002397 788
   9.880    413.750    418.795    405.186  0.002417 789
   9.890    419.480    420.427    405.677  0.002384 790
   9.900    422.790    422.409    406.170  0.002365 791
   9.910    429.060    424.707    406.663  0.002331 792
   9.920    430.300    427.216    407.156  0.002324 793
   9.930    437.270    429.723    407.651  0.002287 794
   9.940    435.170    431.843    408.146  0.002298 795
   9.950    442.050    433.105    408.642  0.002262 796
   9.960    439.510    433.315    409.138  0.002275 797
   9.970    442.000    432.823    409.635  0.002262 798
   9.980    438.790    432.123    410.133  0.002279 799
   9.990    437.290    431.527    410.631  0.002287 800
  10.000    429.780    431.202    411.130  0.002327 801
  10.010    431.610    431.245    411.629  0.002317 802
  10.020    430.330    431.699    412.129  0.002324 803
  10.030    435.360    432.559    412.629  0.002297 804
  10.040    435.320    433.796    413.130  0.002297 805
  10.050    438.670    435.375    413.631  0.002280 806
  10.060    437.950    437.281    414.133  0.002283 807
  10.070    440.930    439.527    414.635  0.002268 808
  10.080    443.670    442.161    415.138  0.002254 809
  10.090    452.570    445.277    415.641  0.002210 810
  10.100    456.610    449.025    416.145  0.002190 811
  10.110    460.670    453.623    416.648  0.002171 812
  10.120    465.500    459.364    417.153  0.002148 813
  10.130    477.290    466.625    417.657  0.002095 814
  10.140    490.150    475.874    418.162  0.002040 815
  10.150    509.610    487.698    418.667  0.001962 816
  10.160    530.180    502.899    419.173  0.001886 817
  10.170    556.410    522.758    419.678  0.001797 818
  10.180    587.430    549.551    420.184  0.001702 819
  10.190    634.940    587.377    420.690  0.001575 820
  10.200    697.360    643.091    421.197  0.001434 821
  10.210    781.310    726.848    421.703  0.001280 822
  10.220    893.470    851.641    422.210  0.001119 823
  10.230   1045.550   1031.541    422.717  0.000956 824
  10.240   1250.000   1277.858    423.224  0.000800 825
  10.250   1552.770   1592.707    423.731  0.000644 826
  10.260   1914.190   1960.907    424.238  0.000522 827
  10.270   2335.320   2340.280    424.745  0.000428 828
  10.280   2660.530   2643.471    425.252  0.000376 829
  10.290   2818.940   2742.192    425.759  0.000355 830
  10.300   2657.650   2570.810    426.266  0.000376 831
  10.310   2333.200   2219.250    426.773  0.000429 832
  10.320   1891.320   1817.502    427.280  0.000529 833
  10.330   1464.910   1443.845    427.788  0.000683 834
  10.340   1116.710   1134.872    428.294  0.000895 835
  10.350    877.160    902.252    428.801  0.001140 836
  10.360    715.430    741.054    429.308  0.001398 837
  10.370    622.750    636.983    429.814  0.001606 838
  10.380    565.020    573.246    430.321  0.001770 839
  10.390    532.280    535.237    430.827  0.001879 840
  10.400    507.080    512.411    431.332  0.001972 841
  10.410    492.090    498.120    431.838  0.002032 842
  10.420    479.380    488.580    432.343  0.002086 843
  10.430    472.880    481.768    432.848  0.002115 844
  10.440    465.450    476.636    433.353  0.002148 845
  10.450    466.440    472.629    433.857  0.002144 846
  10.460    457.590    469.435    434.361  0.002185 847
  10.470    455.640    466.862    434.865  0.002195 848
  10.480    450.320    464.785    435.368  0.002221 849
  10.490    448.180    463.111    435.870  0.002231 850
  10.500    450.830    461.771    436.373  0.002218 851
  10.510    449.860    460.717    436.874  0.002223 852
  10.520    450.780    459.908    437.376  0.002218 853
  10.530    449.180    459.314    437.876  0.002226 854
  10.540    448.070    458.913    438.376  0.002232 855
  10.550    449.010    458.688    438.876  0.002227 856
  10.560    448.870    458.632    439.375  0.002228 857
  10.570    452.280    458.745    439.873  0.002211 858
  10.580    449.730    459.036    440.370  0.002224 859
  10.590    451.120    459.537    440.867  0.002217 860
  10.600    449.700    460.293    441.363  0.002224 861
  10.610    452.960    461.379    441.858  0.002208 862
  10.620    455.930    462.904    442.353  0.002193 863
  10.630    460.060    465.008    442.847  0.002174 864
  10.640    464.930    467.863    443.340  0.002151 865
  10.650    467.010    471.653    443.832  0.002141 866
  10.660    474.560    476.558    444.323  0.002107 867
  10.670    484.220    482.741    444.813  0.002065 868
  10.680    494.000    490.354    445.303  0.002024 869
  10.690    509.280    499.594    445.791  0.001964 870
  10.700    519.810    510.816    446.278  0.001924 871
  10.710    534.610    524.653    446.765  0.001871 872
  10.720    550.150    542.123    447.250  0.001818 873
  10.730    578.920    564.759    447.734  0.001727 874
  10.740    608.950    594.988    448.217  0.001642 875
  10.750    654.570    636.245    448.699  0.001528 876
  10.760    706.110    691.919    449.180  0.001416 877
  10.770    773.380    762.974    449.660  0.001293 878
  10.780    840.770    846.124    450.138  0.001189 879
  10.790    922.620    931.972    450.616  0.001084 880
  10.800    989.620   1001.245    451.092  0.001010 881
  10.810   1022.860   1025.635    451.566  0.000978 882
  10.820   1004.070    989.055    452.039  0.000996 883
  10.830    950.900    909.005    452.511  0.001052 884
  10.840    860.110    814.736    452.982  0.001163 885
  10.850    760.720    724.903    453.451  0.001315 886
  10.860    669.450    648.594    453.919  0.001494 887
  10.870    595.910    589.383    454.385  0.001678 888
  10.880    540.840    547.110    454.850  0.001849 889
  10.890    511.430    519.160    455.313  0.001955 890
  10.900    487.890    501.917    455.774  0.002050 891
  10.910    481.630    491.956    456.234  0.002076 892
  10.920    473.040    486.672    456.693  0.002114 893
  10.930    474.840    484.385    457.149  0.002106 894
  10.940    476.570    484.164    457.604  0.002098 895
  10.950    478.630    485.552    458.058  0.002089 896
  10.960    478.930    488.312    458.509  0.002088 897
  10.970    487.830    492.266    458.959  0.002050 898
  10.980    496.270    497.176    459.407  0.002015 899
  10.990    508.860    502.666    459.853  0.001965 900
  11.000    516.400    508.094    460.298  0.001936 901
  11.010    520.110    512.446    460.740  0.001923 902
  11.020    521.020    514.649    461.180  0.001919 903
  11.030    522.380    514.448    461.619  0.001914 904
  11.040    517.200    512.837    462.055  0.001933 905
  11.050    519.020    511.189    462.490  0.001927 906
  11.060    512.250    510.501    462.922  0.001952 907
  11.070    511.160    511.265    463.353  0.001956 908
  11.080    508.070    513.536    463.781  0.001968 909
  11.090    514.310    516.925    464.207  0.001944 910
  11.100    518.290    520.494    464.631  0.001929 911
  11.110    520.090    522.868    465.053  0.001923 912
  11.120    523.770    523.165    465.472  0.001909 913
  11.130    526.610    521.946    465.889  0.001899 914
  11.140    523.810    520.535    466.304  0.001909 915
  11.150    523.280    519.737    466.717  0.001911 916
  11.160    524.690    519.543    467.127  0.001906 917
  11.170    524.350    519.470    467.535  0.001907 918
  11.180    528.430    519.141    467.941  0.001892 919
  11.190    526.760    518.085    468.344  0.001898 920
  11.200    517.000    515.249    468.744  0.001934 921
  11.210    519.140    510.128    469.142  0.001926 922
  11.220    509.700    503.792    469.538  0.001962 923
  11.230    502.600    497.608    469.930  0.001990 924
  11.240    494.450    492.323    470.321  0.002022 925
  11.250    488.920    488.218    470.708  0.002045 926
  11.260    476.150    485.318    471.093  0.002100 927
  11.270    478.370    483.488    471.476  0.002090 928
  11.280    475.450    482.516    471.855  0.002103 929
  11.290    478.730    482.183    472.232  0.002089 930
  11.300    476.030    482.323    472.606  0.002101 931
  11.310    476.810    482.862    472.978  0.002097 932
  11.320    474.370    483.833    473.346  0.002108 933
  11.330    478.570    485.399    473.712  0.002090 934
  11.340    480.270    487.864    474.074  0.002082 935
  11.350    487.390    491.659    474.434  0.002052 936
  11.360    491.500    497.286    474.791  0.002035 937
  11.370    495.490    505.199    475.145  0.002018 938
  11.380    502.210    515.625    475.496  0.001991 939
  11.390    516.950    528.392    475.844  0.001934 940
  11.400    529.310    542.749    476.188  0.001889 941
  11.410    541.660    557.062    476.530  0.001846 942
  11.420    548.450    568.265    476.869  0.001823 943
  11.430    558.350    572.249    477.204  0.001791 944
  11.440    554.980    567.098    477.536  0.001802 945
  11.450    546.740    555.651    477.865  0.001829 946
  11.460    540.710    542.133    478.191  0.001849 947
  11.470    528.040    529.274    478.514  0.001894 948
  11.480    517.770    518.461    478.833  0.001931 949
  11.490    508.370    510.284    479.149  0.001967 950
  11.500    495.480    504.804    479.462  0.002018 951
  11.510    496.550    501.753    479.771  0.002014 952
  11.520    496.970    500.771    480.077  0.002012 953
  11.530    500.030    501.639    480.380  0.002000 954
  11.540    503.220    504.478    480.679  0.001987 955
  11.550    511.180    509.902    480.975  0.001956 956
  11.560    515.020    519.114    481.267  0.001942 957
  11.570    534.360    533.905    481.556  0.001871 958
  11.580    552.040    556.424    481.841  0.001811 959
  11.590    583.820    588.725    482.123  0.001713 960
  11.600    619.750    632.071    482.401  0.001614 961
  11.610    675.380    686.174    482.676  0.001481 962
  11.620    733.460    748.480    482.947  0.001363 963
  11.630    809.870    813.110    483.214  0.001235 964
  11.640    873.620    868.691    483.478  0.001145 965
  11.650    921.430    897.849    483.738  0.001085 966
  11.660    915.190    887.419    483.995  0.001093 967
  11.670    865.140    842.911    484.248  0.001156 968
  11.680    782.030    781.947    484.497  0.001279 969
  11.690    701.090    718.377    484.742  0.001426 970
  11.700    634.600    660.253    484.983  0.001576 971
  11.710    585.650    611.861    485.221  0.001708 972
  11.720    545.650    574.649    485.455  0.001833 973
  11.730    524.170    547.968    485.685  0.001908 974
  11.740    505.120    529.953    485.912  0.001980 975
  11.750    498.190    518.355    486.134  0.002007 976
  11.760    496.280    511.123    486.353  0.002015 977
  11.770    496.500    506.669    486.568  0.002014 978
  11.780    490.800    503.897    486.779  0.002037 979
  11.790    488.680    502.120    486.986  0.002046 980
  11.800    484.070    500.936    487.189  0.002066 981
  11.810    486.880    500.119    487.388  0.002054 982
  11.820    488.300    499.547    487.583  0.002048 983
  11.830    491.230    499.150    487.775  0.002036 984
  11.840    489.790    498.885    487.962  0.002042 985
  11.850    489.890    498.726    488.146  0.002041 986
  11.860    486.310    498.661    488.325  0.002056 987
  11.870    487.290    498.671    488.500  0.002052 988
  11.880    487.890    498.750    488.672  0.002050 989
  11.890    490.650    498.895    488.839  0.002038 990
  11.900    491.520    499.102    489.003  0.002035 991
  11.910    491.090    499.371    489.162  0.002036 992
  11.920    486.110    499.702    489.318  0.002057 993
  11.930    492.320    500.101    489.469  0.002031 994
  11.940    490.810    500.576    489.616  0.002037 995
  11.950    496.630    501.141    489.760  0.002014 996
  11.960    495.380    501.821    489.899  0.002019 997
  11.970    496.200    502.659    490.034  0.002015 998
  11.980    493.380    503.721    490.165  0.002027 999
  11.990    499.740    505.114    490.292  0.002001 1000
  12.000    500.820    506.998    490.415  0.001997 1001
  12.010    506.450    509.599    490.535  0.001975 1002
  12.020    507.450    513.216    490.651  0.001971 1003
  12.030    509.590    518.211    490.765  0.001962 1004
  12.040    510.060    524.998    490.875  0.001961 1005
  12.050    525.220    533.997    490.982  0.001904 1006
  12.060    533.810    545.581    491.086  0.001873 1007
  12.070    548.020    560.018    491.187  0.001825 1008
  12.080    557.890    577.402    491.284  0.001792 1009
  12.090    580.970    597.546    491.379  0.001721 1010
  12.100    599.900    619.781    491.470  0.001667 1011
  12.110    630.870    642.663    491.558  0.001585 1012
  12.120    657.330    664.018    491.643  0.001521 1013
  12.130    685.300    681.956    491.724  0.001459 1014
  12.140    702.300    696.206    491.803  0.001424 1015
  12.150    710.420    707.941    491.878  0.001408 1016
  12.160    704.360    717.863    491.951  0.001420 1017
  12.170    711.290    725.338    492.020  0.001406 1018
  12.180    711.750    728.897    492.085  0.001405 1019
  12.190    715.100    727.274    492.148  0.001398 1020
  12.200    713.190    720.523    492.208  0.001402 1021
  12.210    710.480    711.075    492.264  0.001407 1022
  12.220    706.030    703.348    492.317  0.001416 1023
  12.230    712.170    701.902    492.367  0.001404 1024
  12.240    720.490    710.275    492.415  0.001388 1025
  12.250    740.810    730.504    492.458  0.001350 1026
  12.260    766.780    762.818    492.499  0.001304 1027
  12.270    796.550    805.110    492.537  0.001255 1028
  12.280    829.670    851.686    492.571  0.001205 1029
  12.290    871.790    892.390    492.603  0.001147 1030
  12.300    901.590    917.369    492.631  0.001109 1031
  12.310    920.360    925.565    492.656  0.001087 1032
  12.320    923.920    922.998    492.678  0.001082 1033
  12.330    915.040    915.285    492.697  0.001093 1034
  12.340    893.730    904.462    492.713  0.001119 1035
  12.350    881.550    889.379    492.726  0.001134 1036
  12.360    867.670    868.211    492.736  0.001153 1037
  12.370    849.350    841.063    492.743  0.001177 1038
  12.380    823.760    809.528    492.747  0.001214 1039
  12.390    792.600    774.847    492.748  0.001262 1040
  12.400    753.010    737.410    492.746  0.001328 1041
  12.410    719.820    698.328    492.740  0.001389 1042
  12.420    678.990    660.244    492.732  0.001473 1043
  12.430    648.950    625.729    492.721  0.001541 1044
  12.440    615.930    596.232    492.707  0.001624 1045
  12.450    588.630    572.211    492.690  0.001699 1046
  12.460    563.910    553.486    492.670  0.001773 1047
  12.470    548.100    539.474    492.647  0.001824 1048
  12.480    537.720    529.367    492.621  0.001860 1049
  12.490    530.030    522.290    492.592  0.001887 1050
  12.500    523.130    517.430    492.561  0.001912 1051
  12.510    519.260    514.114    492.526  0.001926 1052
  12.520    511.020    511.832    492.489  0.001957 1053
  12.530    512.450    510.233    492.449  0.001951 1054
  12.540    509.390    509.089    492.406  0.001963 1055
  12.550    511.830    508.262    492.360  0.001954 1056
  12.560    510.100    507.677    492.311  0.001960 1057
  12.570    509.620    507.303    492.260  0.001962 1058
  12.580    505.380    507.141    492.206  0.001979 1059
  12.590    508.550    507.234    492.149  0.001966 1060
  12.600    509.450    507.657    492.089  0.001963 1061
  12.610    511.260    508.546    492.027  0.001956 1062
  12.620    514.090    510.097    491.962  0.001945 1063
  12.630    515.700    512.570    491.894  0.001939 1064
  12.640    516.380    516.272    491.823  0.001937 1065
  12.650    523.730    521.519    491.750  0.001909 1066
  12.660    532.040    528.595    491.674  0.001880 1067
  12.670    543.910    537.695    491.596  0.001839 1068
  12.680    554.890    548.869    491.515  0.001802 1069
  12.690    568.960    561.941    491.432  0.001758 1070
  12.700    585.410    576.312    491.346  0.001708 1071
  12.710    600.430    590.746    491.257  0.001665 1072
  12.720    612.540    603.786    491.166  0.001633 1073
  12.730    625.800    615.084    491.072  0.001598 1074
  12.740    627.950    626.034    490.976  0.001592 1075
  12.750    634.770    638.177    490.878  0.001575 1076
  12.760    637.440    651.769    490.777  0.001569 1077
  12.770    661.650    665.581    490.674  0.001511 1078
  12.780    677.070    677.661    490.568  0.001477 1079
  12.790    700.810    686.554    490.460  0.001427 1080
  12.800    709.340    691.693    490.349  0.001410 1081
  12.810    716.740    692.693    490.237  0.001395 1082
  12.820    709.930    690.421    490.122  0.001409 1083
  12.830    707.570    688.066    490.004  0.001413 1084
  12.840    703.970    688.665    489.885  0.001421 1085
  12.850    712.710    692.897    489.763  0.001403 1086
  12.860    724.490    698.480    489.639  0.001380 1087
  12.870    731.060    699.980    489.512  0.001368 1088
  12.880    720.310    691.242    489.384  0.001388 1089
  12.890    706.930    671.145    489.253  0.001415 1090
  12.900    674.640    644.844    489.121  0.001482 1091
  12.910    638.970    617.782    488.986  0.001565 1092
  12.920    604.050    592.891    488.849  0.001655 1093
  12.930    580.460    571.325    488.710  0.001723 1094
  12.940    553.690    553.469    488.569  0.001806 1095
  12.950    542.970    539.464    488.426  0.001842 1096
  12.960    534.080    529.159    488.281  0.001872 1097
  12.970    533.350    522.103    488.134  0.001875 1098
  12.980    529.600    517.769    487.985  0.001888 1099
  12.990    531.800    515.781    487.835  0.001880 1100
  13.000    531.010    516.019    487.682  0.001883 1101
  13.010    538.760    518.652    487.528  0.001856 1102
  13.020    544.810    524.106    487.371  0.001836 1103
  13.030    557.950    532.969    487.213  0.001792 1104
  13.040    575.430    545.862    487.053  0.001738 1105
  13.050    596.900    563.246    486.891  0.001675 1106
  13.060    609.120    585.205    486.728  0.001642 1107
  13.070    637.500    611.241    486.563  0.001569 1108
  13.080    665.790    640.066    486.396  0.001502 1109
  13.090    696.250    669.236    486.227  0.001436 1110
  13.100    718.750    694.483    486.057  0.001391 1111
  13.110    733.640    709.590    485.885  0.001363 1112
  13.120    731.770    709.161    485.712  0.001367 1113
  13.130    722.210    693.154    485.537  0.001385 1114
  13.140    700.030    667.142    485.361  0.001429 1115
  13.150    674.570    637.232    485.182  0.001482 1116
  13.160    636.020    607.616    485.003  0.001572 1117
  13.170    605.810    580.753    484.822  0.001651 1118
  13.180    573.950    557.939    484.639  0.001742 1119
  13.190    552.840    539.634    484.455  0.001809 1120
  13.200    535.400    525.680    484.270  0.001868 1121
  13.210    523.250    515.519    484.083  0.001911 1122
  13.220    514.010    508.412    483.895  0.001945 1123
  13.230    506.250    503.611    483.706  0.001975 1124
  13.240    497.570    500.472    483.515  0.002010 1125
  13.250    501.910    498.499    483.323  0.001992 1126
  13.260    500.120    497.336    483.130  0.002000 1127
  13.270    500.820    496.747    482.935  0.001997 1128
  13.280    500.950    496.573    482.740  0.001996 1129
  13.290    497.400    496.720    482.543  0.002010 1130
  13.300    493.240    497.133    482.344  0.002027 1131
  13.310    493.470    497.778    482.145  0.002026 1132
  13.320    491.980    498.618    481.945  0.002033 1133
  13.330    496.200    499.605    481.743  0.002015 1134
  13.340    491.510    500.668    481.540  0.002035 1135
  13.350    493.280    501.704    481.337  0.002027 1136
  13.360    490.280    502.566    481.132  0.002040 1137
  13.370    491.550    503.076    480.926  0.002034 1138
  13.380    490.070    503.065    480.719  0.002041 1139
  13.390    492.570    502.457    480.511  0.002030 1140
  13.400    492.600    501.317    480.303  0.002030 1141
  13.410    492.840    499.813    480.093  0.002029 1142
  13.420    484.900    498.134    479.882  0.002062 1143
  13.430    486.690    496.428    479.671  0.002055 1144
  13.440    485.990    494.804    479.458  0.002058 1145
  13.450    491.150    493.340    479.245  0.002036 1146
  13.460    487.930    492.096    479.031  0.002049 1147
  13.470    486.230    491.113    478.816  0.002057 1148
  13.480    483.040    490.422    478.600  0.002070 1149
  13.490    488.160    490.040    478.383  0.002049 1150
  13.500    486.600    489.970    478.166  0.002055 1151
  13.510    489.170    490.201    477.947  0.002044 1152
  13.520    488.070    490.716    477.728  0.002049 1153
  13.530    491.020    491.491    477.509  0.002037 1154
  13.540    488.490    492.497    477.288  0.002047 1155
  13.550    490.000    493.709    477.067  0.002041 1156
  13.560    494.380    495.145    476.845  0.002023 1157
  13.570    500.680    496.969    476.623  0.001997 1158
  13.580    501.010    499.603    476.400  0.001996 1159
  13.590    507.540    503.717    476.176  0.001970 1160
  13.600    507.000    510.110    475.951  0.001972 1161
  13.610    519.420    519.798    475.726  0.001925 1162
  13.620    532.490    533.715    475.501  0.001878 1163
  13.630    555.520    552.718    475.275  0.001800 1164
  13.640    573.840    577.311    475.048  0.001743 1165
  13.650    604.990    607.327    474.821  0.001653 1166
  13.660    632.570    641.509    474.593  0.001581 1167
  13.670    667.850    677.171    474.364  0.001497 1168
  13.680    697.090    710.455    474.135  0.001435 1169
  13.690    725.470    736.946    473.906  0.001378 1170
  13.700    735.420    751.476    473.676  0.001360 1171
  13.710    728.030    748.813    473.446  0.001374 1172
  13.720    702.490    728.298    473.215  0.001424 1173
  13.730    679.690    696.212    472.983  0.001471 1174
  13.740    644.230    660.387    472.751  0.001552 1175
  13.750    614.320    626.196    472.519  0.001628 1176
  13.760    587.640    596.485    472.286  0.001702 1177
  13.770    565.860    572.421    472.053  0.001767 1178
  13.780    549.840    553.993    471.820  0.001819 1179
  13.790    549.460    540.536    471.586  0.001820 1180
  13.800    542.310    531.388    471.351  0.001844 1181
  13.810    548.850    526.241    471.116  0.001822 1182
  13.820    555.300    524.997    470.881  0.001801 1183
  13.830    563.080    527.721    470.646  0.001776 1184
  13.840    573.550    534.697    470.410  0.001744 1185
  13.850    594.670    546.385    470.173  0.001682 1186
  13.860    620.430    563.172    469.937  0.001612 1187
  13.870    644.370    584.983    469.700  0.001552 1188
  13.880    664.240    611.088    469.462  0.001505 1189
  13.890    681.610    640.241    469.225  0.001467 1190
  13.900    690.250    670.669    468.986  0.001449 1191
  13.910    702.460    698.893    468.748  0.001424 1192
  13.920    707.170    718.016    468.509  0.001414 1193
  13.930    709.050    719.276    468.270  0.001410 1194
  13.940    687.770    699.721    468.031  0.001454 1195
  13.950    661.370    666.334    467.791  0.001512 1196
  13.960    624.150    628.440    467.551  0.001602 1197
  13.970    594.600    592.163    467.310  0.001682 1198
  13.980    563.320    560.687    467.070  0.001775 1199
  13.990    538.950    535.384    466.829  0.001855 1200
  14.000    518.260    516.401    466.587  0.001930 1201
  14.010    508.160    503.070    466.345  0.001968 1202
  14.020    493.760    494.299    466.103  0.002025 1203
  14.030    491.810    488.931    465.861  0.002033 1204
  14.040    484.800    485.951    465.618  0.002063 1205
  14.050    487.410    484.595    465.375  0.002052 1206
  14.060    483.630    484.322    465.132  0.002068 1207
  14.070    483.930    484.770    464.889  0.002066 1208
  14.080    484.980    485.677    464.645  0.002062 1209
  14.090    488.260    486.828    464.400  0.002048 1210
  14.100    484.580    488.000    464.156  0.002064 1211
  14.110    491.000    488.945    463.911  0.002037 1212
  14.120    491.480    489.400    463.666  0.002035 1213
  14.130    487.210    489.160    463.420  0.002053 1214
  14.140    482.500    488.185    463.174  0.002073 1215
  14.150    486.750    486.670    462.928  0.002054 1216
  14.160    486.010    484.962    462.681  0.002058 1217
  14.170    484.320    483.402    462.434  0.002065 1218
  14.180    481.260    482.251    462.187  0.002078 1219
  14.190    480.880    481.677    461.940  0.002080 1220
  14.200    475.760    481.776    461.692  0.002102 1221
  14.210    479.150    482.571    461.443  0.002087 1222
  14.220    484.280    484.008    461.195  0.002065 1223
  14.230    488.570    485.935    460.946  0.002047 1224
  14.240    490.280    488.076    460.696  0.002040 1225
  14.250    490.990    489.996    460.446  0.002037 1226
  14.260    487.500    491.181    460.196  0.002051 1227
  14.270    490.190    491.301    459.946  0.002040 1228
  14.280    490.890    490.455    459.695  0.002037 1229
  14.290    491.070    489.031    459.443  0.002036 1230
  14.300    485.700    487.350    459.191  0.002059 1231
  14.310    482.360    485.549    458.939  0.002073 1232
  14.320    479.350    483.631    458.687  0.002086 1233
  14.330    480.000    481.564    458.434  0.002083 1234
  14.340    479.800    479.346    458.180  0.002084 1235
  14.350    479.140    477.025    457.926  0.002087 1236
  14.360    477.270    474.686    457.672  0.002095 1237
  14.370    474.700    472.446    457.417  0.002107 1238
  14.380    468.120    470.420    457.162  0.002136 1239
  14.390    470.160    468.676    456.906  0.002127 1240
  14.400    468.990    467.241    456.650  0.002132 1241
  14.410    470.210    466.110    456.393  0.002127 1242
  14.420    466.660    465.247    456.136  0.002143 1243
  14.430    465.600    464.591    455.878  0.002148 1244
  14.440    460.230    464.062    455.620  0.002173 1245
  14.450    463.690    463.589    455.361  0.002157 1246
  14.460    458.850    463.122    455.102  0.002179 1247
  14.470    462.690    462.615    454.842  0.002161 1248
  14.480    459.330    462.011    454.581  0.002177 1249
  14.490    459.490    461.271    454.320  0.002176 1250
  14.500    455.440    460.413    454.059  0.002196 1251
  14.510    457.170    459.500    453.797  0.002187 1252
  14.520    454.100    458.595    453.534  0.002202 1253
  14.530    458.220    457.740    453.271  0.002182 1254
  14.540    453.770    456.957    453.007  0.002204 1255
  14.550    453.390    456.255    452.742  0.002206 1256
  14.560    449.330    455.636    452.477  0.002226 1257
  14.570    450.550    455.095    452.211  0.002220 1258
  14.580    448.830    454.624    451.945  0.002228 1259
  14.590    452.660    454.213    451.677  0.002209 1260
  14.600    451.110    453.851    451.410  0.002217 1261
  14.610    452.370    453.518    451.141  0.002211 1262
  14.620    446.150    453.230    450.872  0.002241 1263
  14.630    453.500    452.971    450.602  0.002205 1264
  14.640    452.020    452.741    450.332  0.002212 1265
  14.650    451.130    452.542    450.060  0.002217 1266
  14.660    451.450    452.383    449.789  0.002215 1267
  14.670    451.360    452.277    449.516  0.002216 1268
  14.680    448.950    452.249    449.242  0.002227 1269
  14.690    450.230    452.338    448.968  0.002221 1270
  14.700    451.210    452.596    448.693  0.002216 1271
  14.710    454.890    453.091    448.417  0.002198 1272
  14.720    454.930    453.907    448.141  0.002198 1273
  14.730    457.830    455.137    447.863  0.002184 1274
  14.740    454.270    456.860    447.585  0.002201 1275
  14.750    458.790    459.134    447.306  0.002180 1276
  14.760    463.650    461.973    447.026  0.002157 1277
  14.770    470.890    465.332    446.746  0.002124 1278
  14.780    475.480    469.084    446.464  0.002103 1279
  14.790    477.800    472.985    446.182  0.002093 1280
  14.800    478.020    476.606    445.899  0.002092 1281
  14.810    482.550    479.322    445.614  0.002072 1282
  14.820    483.650    480.488    445.329  0.002068 1283
  14.830    485.320    479.773    445.043  0.002060 1284
  14.840    481.270    477.337    444.757  0.002078 1285
  14.850    477.650    473.661    444.469  0.002094 1286
  14.860    471.190    469.357    444.180  0.002122 1287
  14.870    469.800    464.960    443.891  0.002129 1288
  14.880    463.560    460.834    443.600  0.002157 1289
  14.890    460.300    457.183    443.309  0.002172 1290
  14.900    453.090    454.101    443.016  0.002207 1291
  14.910    451.640    451.600    442.723  0.002214 1292
  14.920    444.040    449.636    442.428  0.002252 1293
  14.930    444.440    448.131    442.133  0.002250 1294
  14.940    442.970    446.984    441.837  0.002257 1295
  14.950    442.280    446.093    441.539  0.002261 1296
  14.960    440.080    445.359    441.241  0.002272 1297
  14.970    438.480    444.712    440.941  0.002281 1298
  14.980    437.270    444.110    440.641  0.002287 1299
  14.990    439.910    443.541    440.339  0.002273 1300
  15.000    437.510    443.002    440.037  0.002286 1301
  15.010    436.790    442.492    439.733  0.002289 1302
  15.020    439.290    442.011    439.428  0.002276 1303
  15.030    437.420    441.559    439.123  0.002286 1304
  15.040    433.490    441.137    438.816  0.002307 1305
  15.050    434.520    440.743    438.508  0.002301 1306
  15.060    435.160    440.379    438.199  0.002298 1307
  15.070    437.480    440.042    437.889  0.002286 1308
  15.080    436.240    439.734    437.577  0.002292 1309
  15.090    435.290    439.456    437.265  0.002297 1310
  15.100    432.510    439.216    436.952  0.002312 1311
  15.110    433.970    439.025    436.637  0.002304 1312
  15.120    435.080    438.902    436.321  0.002298 1313
  15.130    436.510    438.883    436.004  0.002291 1314
  15.140    434.940    439.014    435.686  0.002299 1315
  15.150    435.460    439.361    435.367  0.002296 1316
  15.160    433.110    439.997    435.047  0.002309 1317
  15.170    438.560    441.010    434.725  0.002280 1318
  15.180    440.140    442.480    434.403  0.002272 1319
  15.190    445.540    444.463    434.079  0.002244 1320
  15.200    448.210    446.971    433.754  0.002231 1321
  15.210    453.870    449.939    433.428  0.002203 1322
  15.220    456.650    453.197    433.100  0.002190 1323
  15.230    470.800    456.413    432.772  0.002124 1324
  15.240    475.420    459.083    432.442  0.002103 1325
  15.250    482.270    460.625    432.111  0.002074 1326
  15.260    485.190    460.568    431.779  0.002061 1327
  15.270    480.490    458.825    431.445  0.002081 1328
  15.280    472.920    455.825    431.111  0.002115 1329
  15.290    468.000    452.260    430.775  0.002137 1330
  15.300    459.480    448.641    430.438  0.002176 1331
  15.310    455.350    445.332    430.100  0.002196 1332
  15.320    445.230    442.474    429.760  0.002246 1333
  15.330    444.110    440.145    429.420  0.002252 1334
  15.340    436.040    438.371    429.078  0.002293 1335
  15.350    439.020    437.112    428.735  0.002278 1336
  15.360    436.470    436.295    428.390  0.002291 1337
  15.370    436.650    435.824    428.042  0.002290 1338
  15.380    437.890    435.615    427.693  0.002284 1339
  15.390    438.590    435.597    427.340  0.002280 1340
  15.400    433.260    435.747    426.986  0.002308 1341
  15.410    432.660    436.094    426.629  0.002311 1342
  15.420    434.180    436.711    426.270  0.002303 1343
  15.430    434.840    437.668    425.908  0.002300 1344
  15.440    434.940    439.006    425.544  0.002299 1345
  15.450    435.870    440.728    425.177  0.002294 1346
  15.460    434.410    442.785    424.808  0.002302 1347
  15.470    442.080    445.055    424.437  0.002262 1348
  15.480    439.730    447.313    424.063  0.002274 1349
  15.490    447.470    449.229    423.687  0.002235 1350
  15.500    445.350    450.538    423.308  0.002245 1351
  15.510    449.230    451.281    422.927  0.002226 1352
  15.520    445.320    451.802    422.544  0.002246 1353
  15.530    445.970    452.479    422.158  0.002242 1354
  15.540    449.020    453.581    421.770  0.002227 1355
  15.550    453.020    455.232    421.380  0.002207 1356
  15.560    458.960    457.389    420.987  0.002179 1357
  15.570    460.720    459.761    420.592  0.002171 1358
  15.580    461.870    461.730    420.195  0.002165 1359
  15.590    464.830    462.450    419.795  0.002151 1360
  15.600    462.800    461.349    419.393  0.002161 1361
  15.610    462.760    458.665    418.989  0.002161 1362
  15.620    458.650    455.214    418.582  0.002180 1363
  15.630    456.200    451.729    418.174  0.002192 1364
  15.640    448.410    448.642    417.762  0.002230 1365
  15.650    447.630    446.140    417.349  0.002234 1366
  15.660    448.830    444.272    416.934  0.002228 1367
  15.670    448.660    443.039    416.516  0.002229 1368
  15.680    448.680    442.453    416.096  0.002229 1369
  15.690    453.640    442.544    415.674  0.002204 1370
  15.700    449.350    443.293    415.249  0.002225 1371
  15.710    455.460    444.621    414.823  0.002196 1372
  15.720    451.290    446.385    414.394  0.002216 1373
  15.730    456.310    448.376    413.963  0.002191 1374
  15.740    454.000    450.300    413.530  0.002203 1375
  15.750    454.380    451.766    413.095  0.002201 1376
  15.760    450.520    452.334    412.658  0.002220 1377
  15.770    453.900    451.674    412.219  0.002203 1378
  15.780    453.040    449.735    411.778  0.002207 1379
  15.790    451.440    446.799    411.335  0.002215 1380
  15.800    446.600    443.298    410.889  0.002239 1381
  15.810    444.300    439.648    410.442  0.002251 1382
  15.820    435.270    436.182    409.993  0.002297 1383
  15.830    434.710    433.216    409.542  0.002300 1384
  15.840    435.860    431.036    409.088  0.002294 1385
  15.850    435.010    429.959    408.633  0.002299 1386
  15.860    433.560    430.322    408.176  0.002306 1387
  15.870    438.310    432.444    407.717  0.002281 1388
  15.880    437.320    436.575    407.257  0.002287 1389
  15.890    445.360    442.802    406.794  0.002245 1390
  15.900    451.550    450.947    406.330  0.002215 1391
  15.910    461.010    460.481    405.864  0.002169 1392
  15.920    467.710    470.362    405.396  0.002138 1393
  15.930    475.920    478.741    404.926  0.002101 1394
  15.940    471.350    482.929    404.454  0.002122 1395
  15.950    477.250    480.848    403.981  0.002095 1396
  15.960    467.020    473.092    403.506  0.002141 1397
  15.970    459.760    462.285    403.030  0.002175 1398
  15.980    447.830    450.763    402.552  0.002233 1399
  15.990    437.960    439.905    402.072  0.002283 1400
  16.000    424.360    430.440    401.591  0.002356 1401
  16.010    420.080    422.700    401.108  0.002380 1402
  16.020    415.750    416.720    400.623  0.002405 1403
  16.030    411.800    412.316    400.137  0.002428 1404
  16.040    407.300    409.185    399.650  0.002455 1405
  16.050    406.940    407.010    399.161  0.002457 1406
  16.060    403.820    405.510    398.671  0.002476 1407
  16.070    404.120    404.484    398.179  0.002475 1408
  16.080    402.440    403.799    397.686  0.002485 1409
  16.090    405.380    403.388    397.191  0.002467 1410
  16.100    405.230    403.231    396.695  0.002468 1411
  16.110    407.650    403.338    396.198  0.002453 1412
  16.120    404.400    403.748    395.699  0.002473 1413
  16.130    405.930    404.498    395.200  0.002463 1414
  16.140    406.760    405.646    394.699  0.002458 1415
  16.150    411.740    407.250    394.196  0.002429 1416
  16.160    413.660    409.353    393.693  0.002417 1417
  16.170    418.260    411.986    393.188  0.002391 1418
  16.180    415.800    415.130    392.683  0.002405 1419
  16.190    421.240    418.697    392.176  0.002374 1420
  16.200    426.290    422.559    391.668  0.002346 1421
  16.210    430.060    426.611    391.159  0.002325 1422
  16.220    434.950    430.827    390.649  0.002299 1423
  16.230    438.690    435.190    390.138  0.002280 1424
  16.240    441.120    439.564    389.626  0.002267 1425
  16.250    445.830    443.604    389.113  0.002243 1426
  16.260    449.190    446.741    388.599  0.002226 1427
  16.270    453.890    448.313    388.084  0.002203 1428
  16.280    452.760    447.884    387.569  0.002209 1429
  16.290    453.550    445.543    387.052  0.002205 1430
  16.300    446.790    441.855    386.535  0.002238 1431
  16.310    443.180    437.465    386.017  0.002256 1432
  16.320    435.900    432.832    385.498  0.002294 1433
  16.330    430.900    428.185    384.979  0.002321 1434
  16.340    423.560    423.601    384.458  0.002361 1435
  16.350    417.450    419.097    383.937  0.002395 1436
  16.360    408.520    414.713    383.416  0.002448 1437
  16.370    407.380    410.548    382.893  0.002455 1438
  16.380    406.270    406.740    382.371  0.002461 1439
  16.390    402.890    403.410    381.847  0.002482 1440
  16.400    401.100    400.642    381.323  0.002493 1441
  16.410    398.090    398.488    380.799  0.002512 1442
  16.420    395.860    396.974    380.274  0.002526 1443
  16.430    399.360    396.106    379.748  0.002504 1444
  16.440    402.040    395.864    379.222  0.002487 1445
  16.450    403.570    396.204    378.696  0.002478 1446
  16.460    407.200    397.029    378.169  0.002456 1447
  16.470    407.980    398.191    377.642  0.002451 1448
  16.480    409.840    399.454    377.114  0.002440 1449
  16.490    416.200    400.461    376.587  0.002403 1450
  16.500    416.160    400.770    376.058  0.002403 1451
  16.510    417.020    400.037    375.530  0.002398 1452
  16.520    414.410    398.259    375.002  0.002413 1453
  16.530    406.890    395.794    374.473  0.002458 1454
  16.540    399.220    393.094    373.944  0.002505 1455
  16.550    398.520    390.518    373.415  0.002509 1456
  16.560    393.890    388.316    372.885  0.002539 1457
  16.570    394.520    386.672    372.356  0.002535 1458
  16.580    390.990    385.729    371.826  0.002558 1459
  16.590    391.060    385.586    371.297  0.002557 1460
  16.600    387.970    386.299    370.767  0.002578 1461
  16.610    391.230    387.861    370.237  0.002556 1462
  16.620    391.020    390.195    369.708  0.002557 1463
  16.630    396.400    393.135    369.178  0.002523 1464
  16.640    397.940    396.413    368.649  0.002513 1465
  16.650    398.770    399.582    368.119  0.002508 1466
  16.660    396.670    401.971    367.590  0.002521 1467
  16.670    401.630    402.805    367.060  0.002490 1468
  16.680    401.980    401.728    366.531  0.002488 1469
  16.690    402.530    399.134    366.002  0.002484 1470
  16.700    401.300    395.857    365.473  0.002492 1471
  16.710    398.030    392.620    364.945  0.002512 1472
  16.720    393.530    389.898    364.416  0.002541 1473
  16.730    396.710    387.980    363.888  0.002521 1474
  16.740    398.370    387.034    363.360  0.002510 1475
  16.750    395.460    387.126    362.833  0.002529 1476
  16.760    395.960    388.240    362.305  0.002526 1477
  16.770    395.800    390.295    361.778  0.002527 1478
  16.780    390.980    393.159    361.252  0.002558 1479
  16.790    395.570    396.660    360.726  0.002528 1480
  16.800    393.300    400.591    360.200  0.002543 1481
  16.810    398.080    404.700    359.674  0.002512 1482
  16.820    396.570    408.660    359.149  0.002522 1483
  16.830    397.680    412.095    358.625  0.002515 1484
  16.840    398.440    414.618    358.101  0.002510 1485
  16.850    398.230    415.883    357.577  0.002511 1486
  16.860    397.370    415.688    357.054  0.002517 1487
  16.870    401.300    414.046    356.532  0.002492 1488
  16.880    396.820    411.231    356.010  0.002520 1489
  16.890    395.630    407.656    355.488  0.002528 1490
  16.900    388.730    403.732    354.968  0.002572 1491
  16.910    392.760    399.788    354.447  0.002546 1492
  16.920    390.060    396.042    353.928  0.002564 1493
  16.930    390.730    392.620    353.409  0.002559 1494
  16.940    388.920    389.556    352.891  0.002571 1495
  16.950    389.160    386.807    352.373  0.002570 1496
  16.960    382.750    384.251    351.856  0.002613 1497
  16.970    382.290    381.688    351.340  0.002616 1498
  16.980    378.510    378.923    350.824  0.002642 1499
  16.990    376.320    375.865    350.310  0.002657 1500
  17.000    374.480    372.593    349.796  0.002670 1501
  17.010    370.710    369.284    349.282  0.002698 1502
  17.020    366.130    366.103    348.770  0.002731 1503
  17.030    364.680    363.161    348.258  0.002742 1504
  17.040    362.990    360.512    347.748  0.002755 1505
  17.050    361.210    358.189    347.238  0.002768 1506
  17.060    357.520    356.199    346.729  0.002797 1507
  17.070    356.870    354.544    346.220  0.002802 1508
  17.080    352.250    353.211    345.713  0.002839 1509
  17.090    355.370    352.189    345.206  0.002814 1510
  17.100    352.040    351.460    344.701  0.002841 1511
  17.110    354.920    351.003    344.196  0.002818 1512
  17.120    353.680    350.804    343.692  0.002827 1513
  17.130    351.240    350.845    343.190  0.002847 1514
  17.140    354.010    351.105    342.688  0.002825 1515
  17.150    357.850    351.570    342.187  0.002794 1516
  17.160    356.720    352.214    341.687  0.002803 1517
  17.170    358.360    353.004    341.188  0.002790 1518
  17.180    358.850    353.894    340.690  0.002787 1519
  17.190    359.240    354.827    340.193  0.002784 1520
  17.200    355.220    355.744    339.697  0.002815 1521
  17.210    359.280    356.578    339.203  0.002783 1522
  17.220    358.510    357.267    338.709  0.002789 1523
  17.230    359.480    357.724    338.216  0.002782 1524
  17.240    360.630    357.917    337.725  0.002773 1525
  17.250    359.160    357.908    337.234  0.002784 1526
  17.260    355.810    357.866    336.745  0.002810 1527
  17.270    355.520    357.996    336.256  0.002813 1528
  17.280    355.040    358.481    335.769  0.002817 1529
  17.290    358.290    359.440    335.283  0.002791 1530
  17.300    356.450    360.922    334.798  0.002805 1531
  17.310    355.360    362.899    334.315  0.002814 1532
  17.320    350.480    365.265    333.832  0.002853 1533
  17.330    353.960    367.788    333.351  0.002825 1534
  17.340    352.790    370.088    332.870  0.002835 1535
  17.350    357.520    371.659    332.391  0.002797 1536
  17.360    354.190    372.091    331.913  0.002823 1537
  17.370    356.090    371.399    331.437  0.002808 1538
  17.380    352.350    369.979    330.961  0.002838 1539
  17.390    356.620    368.277    330.487  0.002804 1540
  17.400    357.370    366.567    330.014  0.002798 1541
  17.410    357.750    364.999    329.543  0.002795 1542
  17.420    358.620    363.681    329.072  0.002788 1543
  17.430    361.520    362.743    328.603  0.002766 1544
  17.440    366.040    362.324    328.135  0.002732 1545
  17.450    369.040    362.530    327.668  0.002710 1546
  17.460    370.600    363.405    327.203  0.002698 1547
  17.470    379.430    364.926    326.739  0.002636 1548
  17.480    383.800    366.991    326.276  0.002606 1549
  17.490    386.670    369.420    325.815  0.002586 1550
  17.500    383.410    371.996    325.355  0.002608 1551
  17.510    389.170    374.596    324.896  0.002570 1552
  17.520    388.120    377.272    324.438  0.002577 1553
  17.530    392.700    380.199    323.982  0.002546 1554
  17.540    394.760    383.470    323.527  0.002533 1555
  17.550    398.300    386.960    323.074  0.002511 1556
  17.560    398.560    390.261    322.622  0.002509 1557
  17.570    403.850    392.653    322.171  0.002476 1558
  17.580    404.430    393.175    321.722  0.002473 1559
  17.590    403.030    391.050    321.274  0.002481 1560
  17.600    397.270    386.277    320.827  0.002517 1561
  17.610    389.810    379.725    320.382  0.002565 1562
  17.620    375.940    372.461    319.938  0.002660 1563
  17.630    368.750    365.255    319.495  0.002712 1564
  17.640    359.080    358.511    319.054  0.002785 1565
  17.650    355.720    352.382    318.615  0.002811 1566
  17.660    349.050    346.893    318.177  0.002865 1567
  17.670    341.890    342.033    317.740  0.002925 1568
  17.680    336.980    337.786    317.304  0.002968 1569
  17.690    336.850    334.115    316.870  0.002969 1570
  17.700    334.990    330.983    316.438  0.002985 1571
  17.710    334.870    328.351    316.007  0.002986 1572
  17.720    332.220    326.174    315.577  0.003010 1573
  17.730    330.090    324.407    315.149  0.003029 1574
  17.740    327.080    323.016    314.722  0.003057 1575
  17.750    328.720    321.980    314.297  0.003042 1576
  17.760    327.270    321.297    313.873  0.003056 1577
  17.770    330.790    320.980    313.451  0.003023 1578
  17.780    328.900    321.057    313.030  0.003040 1579
  17.790    328.360    321.552    312.611  0.003045 1580
  17.800    325.270    322.490    312.193  0.003074 1581
  17.810    331.520    323.870    311.777  0.003016 1582
  17.820    331.380    325.665    311.362  0.003018 1583
  17.830    332.470    327.815    310.948  0.003008 1584
  17.840    334.860    330.198    310.536  0.002986 1585
  17.850    335.340    332.611    310.126  0.002982 1586
  17.860    335.850    334.722    309.717  0.002978 1587
  17.870    336.920    336.078    309.310  0.002968 1588
  17.880    335.030    336.261    308.904  0.002985 1589
  17.890    336.310    335.155    308.500  0.002973 1590
  17.900    335.790    333.046    308.097  0.002978 1591
  17.910    329.400    330.341    307.695  0.003036 1592
  17.920    327.240    327.367    307.296  0.003056 1593
  17.930    324.790    324.354    306.897  0.003079 1594
  17.940    322.310    321.486    306.501  0.003103 1595
  17.950    321.340    318.910    306.106  0.003112 1596
  17.960    318.660    316.719    305.712  0.003138 1597
  17.970    315.730    314.947    305.320  0.003167 1598
  17.980    313.100    313.593    304.929  0.003194 1599
  17.990    311.180    312.632    304.540  0.003214 1600
  18.000    310.660    312.025    304.153  0.003219 1601
  18.010    313.270    311.729    303.767  0.003192 1602
  18.020    314.520    311.692    303.383  0.003179 1603
  18.030    311.790    311.857    303.000  0.003207 1604
  18.040    311.230    312.151    302.619  0.003213 1605
  18.050    312.830    312.492    302.239  0.003197 1606
  18.060    313.040    312.764    301.861  0.003194 1607
  18.070    315.980    312.834    301.485  0.003165 1608
  18.080    315.660    312.606    301.110  0.003168 1609
  18.090    313.970    312.082    300.737  0.003185 1610
  18.100    313.360    311.370    300.365  0.003191 1611
  18.110    313.560    310.619    299.995  0.003189 1612
  18.120    315.960    309.958    299.626  0.003165 1613
  18.130    313.780    309.478    299.259  0.003187 1614
  18.140    315.550    309.251    298.894  0.003169 1615
  18.150    315.440    309.310    298.530  0.003170 1616
  18.160    314.140    309.660    298.168  0.003183 1617
  18.170    316.700    310.286    297.807  0.003158 1618
  18.180    318.730    311.152    297.448  0.003137 1619
  18.190    320.850    312.218    297.091  0.003117 1620
  18.200    321.830    313.415    296.735  0.003107 1621
  18.210    322.100    314.631    296.381  0.003105 1622
  18.220    320.070    315.760    296.028  0.003124 1623
  18.230    323.540    316.845    295.677  0.003091 1624
  18.240    321.720    318.109    295.327  0.003108 1625
  18.250    325.820    319.812    294.980  0.003069 1626
  18.260    324.590    322.117    294.633  0.003081 1627
  18.270    326.580    325.076    294.289  0.003062 1628
  18.280    326.930    328.632    293.946  0.003059 1629
  18.290    331.950    332.626    293.604  0.003013 1630
  18.300    334.510    336.778    293.265  0.002989 1631
  18.310    338.120    340.689    292.926  0.002958 1632
  18.320    342.330    343.931    292.590  0.002921 1633
  18.330    344.350    346.239    292.255  0.002904 1634
  18.340    340.510    347.622    291.921  0.002937 1635
  18.350    345.690    348.188    291.590  0.002893 1636
  18.360    345.070    347.947    291.259  0.002898 1637
  18.370    345.120    346.825    290.931  0.002898 1638
  18.380    344.740    344.800    290.604  0.002901 1639
  18.390    341.250    342.000    290.279  0.002930 1640
  18.400    338.470    338.689    289.955  0.002954 1641
  18.410    339.400    335.194    289.633  0.002946 1642
  18.420    335.570    331.830    289.313  0.002980 1643
  18.430    334.970    328.829    288.994  0.002985 1644
  18.440    331.100    326.299    288.677  0.003020 1645
  18.450    332.420    324.230    288.361  0.003008 1646
  18.460    328.090    322.510    288.047  0.003048 1647
  18.470    326.750    320.925    287.735  0.003060 1648
  18.480    324.750    319.141    287.424  0.003079 1649
  18.490    324.600    316.831    287.115  0.003081 1650
  18.500    320.870    313.938    286.807  0.003117 1651
  18.510    317.680    310.751    286.501  0.003148 1652
  18.520    312.120    307.627    286.197  0.003204 1653
  18.530    308.360    304.805    285.894  0.003243 1654
  18.540    303.960    302.398    285.593  0.003290 1655
  18.550    306.140    300.433    285.294  0.003266 1656
  18.560    301.670    298.878    284.996  0.003315 1657
  18.570    299.470    297.661    284.700  0.003339 1658
  18.580    295.760    296.693    284.405  0.003381 1659
  18.590    296.700    295.910    284.112  0.003370 1660
  18.600    296.400    295.278    283.821  0.003374 1661
  18.610    296.190    294.789    283.531  0.003376 1662
  18.620    296.020    294.461    283.243  0.003378 1663
  18.630    297.270    294.321    282.956  0.003364 1664
  18.640    295.600    294.416    282.671  0.003383 1665
  18.650    299.130    294.799    282.388  0.003343 1666
  18.660    300.920    295.528    282.106  0.003323 1667
  18.670    303.930    296.654    281.826  0.003290 1668
  18.680    306.790    298.215    281.548  0.003260 1669
  18.690    309.840    300.227    281.271  0.003227 1670
  18.700    311.040    302.675    280.995  0.003215 1671
  18.710    316.720    305.494    280.722  0.003157 1672
  18.720    319.870    308.561    280.449  0.003126 1673
  18.730    325.200    311.708    280.179  0.003075 1674
  18.740    328.200    314.712    279.910  0.003047 1675
  18.750    333.780    317.340    279.643  0.002996 1676
  18.760    331.060    319.349    279.377  0.003021 1677
  18.770    334.450    320.447    279.113  0.002990 1678
  18.780    331.810    320.326    278.850  0.003014 1679
  18.790    330.590    318.831    278.589  0.003025 1680
  18.800    327.820    316.123    278.329  0.003050 1681
  18.810    320.840    312.626    278.072  0.003117 1682
  18.820    312.250    308.795    277.815  0.003203 1683
  18.830    310.690    304.992    277.561  0.003219 1684
  18.840    306.030    301.468    277.307  0.003268 1685
  18.850    304.100    298.387    277.056  0.003288 1686
  18.860    300.900    295.844    276.806  0.003323 1687
  18.870    299.350    293.888    276.557  0.003341 1688
  18.880    294.290    292.532    276.310  0.003398 1689
  18.890    295.600    291.767    276.065  0.003383 1690
  18.900    295.140    291.567    275.821  0.003388 1691
  18.910    296.660    291.889    275.579  0.003371 1692
  18.920    298.810    292.696    275.338  0.003347 1693
  18.930    297.030    293.963    275.099  0.003367 1694
  18.940    298.410    295.661    274.862  0.003351 1695
  18.950    301.300    297.763    274.626  0.003319 1696
  18.960    305.150    300.201    274.391  0.003277 1697
  18.970    308.140    302.882    274.159  0.003245 1698
  18.980    310.170    305.662    273.927  0.003224 1699
  18.990    314.980    308.341    273.697  0.003175 1700
  19.000    314.540    310.642    273.469  0.003179 1701
  19.010    317.080    312.232    273.242  0.003154 1702
  19.020    315.930    312.816    273.017  0.003165 1703
  19.030    318.750    312.249    272.793  0.003137 1704
  19.040    316.320    310.599    272.571  0.003161 1705
  19.050    315.020    308.091    272.350  0.003174 1706
  19.060    307.740    305.017    272.131  0.003249 1707
  19.070    308.520    301.650    271.913  0.003241 1708
  19.080    302.300    298.215    271.697  0.003308 1709
  19.090    299.070    294.880    271.483  0.003344 1710
  19.100    294.770    291.766    271.270  0.003392 1711
  19.110    290.560    288.959    271.058  0.003442 1712
  19.120    286.100    286.520    270.848  0.003495 1713
  19.130    283.380    284.488    270.639  0.003529 1714
  19.140    279.870    282.891    270.432  0.003573 1715
  19.150    281.800    281.743    270.226  0.003549 1716
  19.160    277.080    281.051    270.022  0.003609 1717
  19.170    277.160    280.808    269.819  0.003608 1718
  19.180    275.460    281.004    269.618  0.003630 1719
  19.190    278.370    281.614    269.418  0.003592 1720
  19.200    277.460    282.607    269.220  0.003604 1721
  19.210    280.010    283.929    269.023  0.003571 1722
  19.220    281.690    285.514    268.828  0.003550 1723
  19.230    280.500    287.265    268.634  0.003565 1724
  19.240    279.270    289.041    268.441  0.003581 1725
  19.250    277.920    290.654    268.250  0.003598 1726
  19.260    280.390    291.884    268.060  0.003566 1727
  19.270    281.190    292.548    267.872  0.003556 1728
  19.280    280.800    292.579    267.686  0.003561 1729
  19.290    279.700    292.031    267.500  0.003575 1730
  19.300    278.330    291.011    267.316  0.003593 1731
  19.310    279.780    289.607    267.134  0.003574 1732
  19.320    277.910    287.883    266.953  0.003598 1733
  19.330    277.440    285.905    266.773  0.003604 1734
  19.340    273.070    283.771    266.595  0.003662 1735
  19.350    273.540    281.602    266.418  0.003656 1736
  19.360    272.200    279.504    266.243  0.003674 1737
  19.370    272.420    277.554    266.069  0.003671 1738
  19.380    271.030    275.794    265.896  0.003690 1739
  19.390    270.720    274.244    265.725  0.003694 1740
  19.400    269.170    272.904    265.555  0.003715 1741
  19.410    269.250    271.768    265.387  0.003714 1742
  19.420    266.610    270.816    265.220  0.003751 1743
  19.430    268.190    270.032    265.054  0.003729 1744
  19.440    268.000    269.394    264.890  0.003731 1745
  19.450    269.190    268.881    264.727  0.003715 1746
  19.460    267.030    268.477    264.565  0.003745 1747
  19.470    267.540    268.165    264.405  0.003738 1748
  19.480    264.280    267.933    264.246  0.003784 1749
  19.490    267.720    267.774    264.088  0.003735 1750
  19.500    268.310    267.684    263.932  0.003727 1751
  19.510    268.970    267.667    263.777  0.003718 1752
  19.520    268.030    267.728    263.624  0.003731 1753
  19.530    269.380    267.880    263.471  0.003712 1754
  19.540    266.450    268.144    263.320  0.003753 1755
  19.550    268.480    268.550    263.171  0.003725 1756
  19.560    270.210    269.141    263.023  0.003701 1757
  19.570    274.040    269.973    262.876  0.003649 1758
  19.580    276.900    271.119    262.730  0.003611 1759
  19.590    277.480    272.663    262.585  0.003604 1760
  19.600    278.310    274.686    262.442  0.003593 1761
  19.610    284.350    277.277    262.301  0.003517 1762
  19.620    284.490    280.508    262.160  0.003515 1763
  19.630    290.790    284.438    262.021  0.003439 1764
  19.640    294.220    289.109    261.883  0.003399 1765
  19.650    297.300    294.514    261.746  0.003364 1766
  19.660    300.430    300.582    261.611  0.003329 1767
  19.670    309.460    307.127    261.476  0.003231 1768
  19.680    317.690    313.816    261.343  0.003148 1769
  19.690    323.060    320.121    261.212  0.003095 1770
  19.700    330.860    325.355    261.081  0.003022 1771
  19.710    333.260    328.842    260.952  0.003001 1772
  19.720    332.460    330.127    260.824  0.003008 1773
  19.730    333.120    329.108    260.697  0.003002 1774
  19.740    328.820    326.023    260.571  0.003041 1775
  19.750    324.680    321.397    260.447  0.003080 1776
  19.760    315.740    315.871    260.324  0.003167 1777
  19.770    308.380    310.033    260.202  0.003243 1778
  19.780    300.250    304.297    260.081  0.003331 1779
  19.790    295.330    298.895    259.961  0.003386 1780
  19.800    291.510    293.905    259.843  0.003430 1781
  19.810    287.150    289.352    259.726  0.003483 1782
  19.820    283.570    285.271    259.610  0.003526 1783
  19.830    279.130    281.741    259.495  0.003583 1784
  19.840    275.660    278.831    259.381  0.003628 1785
  19.850    274.760    276.574    259.268  0.003640 1786
  19.860    274.490    274.962    259.157  0.003643 1787
  19.870    276.160    273.965    259.047  0.003621 1788
  19.880    272.550    273.540    258.937  0.003669 1789
  19.890    273.570    273.638    258.829  0.003655 1790
  19.900    272.270    274.210    258.722  0.003673 1791
  19.910    274.640    275.194    258.617  0.003641 1792
  19.920    275.310    276.528    258.512  0.003632 1793
  19.930    278.560    278.134    258.408  0.003590 1794
  19.940    279.270    279.921    258.306  0.003581 1795
  19.950    280.420    281.770    258.204  0.003566 1796
  19.960    278.450    283.526    258.104  0.003591 1797
  19.970    281.090    285.025    258.005  0.003558 1798
  19.980    282.020    286.142    257.907  0.003546 1799
  19.990    282.370    286.844    257.809  0.003541 1800
  20.000    281.070    287.208    257.713  0.003558 1801
  20.010    282.870    287.375    257.618  0.003535 1802
  20.020    282.430    287.469    257.524  0.003541 1803
  20.030    284.820    287.551    257.432  0.003511 1804
  20.040    285.650    287.583    257.340  0.003501 1805
  20.050    285.090    287.420    257.249  0.003508 1806
  20.060    284.830    286.871    257.159  0.003511 1807
  20.070    286.290    285.858    257.070  0.003493 1808
  20.080    284.050    284.539    256.982  0.003521 1809
  20.090    283.800    283.212    256.895  0.003524 1810
  20.100    285.620    282.152    256.810  0.003501 1811
  20.110    285.570    281.569    256.725  0.003502 1812
  20.120    284.980    281.612    256.641  0.003509 1813
  20.130    286.990    282.381    256.558  0.003484 1814
  20.140    284.460    283.909    256.476  0.003515 1815
  20.150    289.180    286.176    256.395  0.003458 1816
  20.160    292.810    289.142    256.315  0.003415 1817
  20.170    297.490    292.789    256.236  0.003361 1818
  20.180    303.300    297.100    256.158  0.003297 1819
  20.190    307.850    302.009    256.081  0.003248 1820
  20.200    312.990    307.349    256.005  0.003195 1821
  20.210    318.740    312.832    255.929  0.003137 1822
  20.220    321.650    318.075    255.855  0.003109 1823
  20.230    326.190    322.687    255.781  0.003066 1824
  20.240    325.710    326.340    255.709  0.003070 1825
  20.250    322.390    328.802    255.637  0.003102 1826
  20.260    318.040    329.871    255.566  0.003144 1827
  20.270    316.180    329.415    255.496  0.003163 1828
  20.280    311.640    327.473    255.427  0.003209 1829
  20.290    311.060    324.307    255.358  0.003215 1830
  20.300    305.890    320.248    255.291  0.003269 1831
  20.310    301.510    315.568    255.224  0.003317 1832
  20.320    292.610    310.473    255.159  0.003418 1833
  20.330    291.370    305.158    255.094  0.003432 1834
  20.340    290.130    299.845    255.030  0.003447 1835
  20.350    288.460    294.756    254.966  0.003467 1836
  20.360    283.970    290.071    254.904  0.003521 1837
  20.370    282.420    285.917    254.842  0.003541 1838
  20.380    279.930    282.368    254.781  0.003572 1839
  20.390    280.180    279.466    254.721  0.003569 1840
  20.400    277.090    277.224    254.662  0.003609 1841
  20.410    279.420    275.638    254.603  0.003579 1842
  20.420    276.200    274.686    254.545  0.003621 1843
  20.430    278.910    274.335    254.488  0.003585 1844
  20.440    274.180    274.527    254.432  0.003647 1845
  20.450    276.210    275.188    254.376  0.003620 1846
  20.460    276.840    276.213    254.321  0.003612 1847
  20.470    279.390    277.471    254.267  0.003579 1848
  20.480    281.110    278.798    254.214  0.003557 1849
  20.490    281.050    280.007    254.161  0.003558 1850
  20.500    279.780    280.881    254.109  0.003574 1851
  20.510    282.460    281.204    254.058  0.003540 1852
  20.520    281.760    280.840    254.007  0.003549 1853
  20.530    284.200    279.808    253.957  0.003519 1854
  20.540    279.390    278.267    253.907  0.003579 1855
  20.550    275.090    276.411    253.859  0.003635 1856
  20.560    271.660    274.413    253.811  0.003681 1857
  20.570    271.090    272.415    253.763  0.003689 1858
  20.580    270.340    270.526    253.716  0.003699 1859
  20.590    268.770    268.822    253.670  0.003721 1860
  20.600    266.090    267.354    253.624  0.003758 1861
  20.610    266.330    266.149    253.579  0.003755 1862
  20.620    261.950    265.213    253.535  0.003818 1863
  20.630    264.800    264.538    253.491  0.003776 1864
  20.640    265.840    264.106    253.448  0.003762 1865
  20.650    265.920    263.894    253.405  0.003761 1866
  20.660    265.180    263.871    253.363  0.003771 1867
  20.670    266.390    264.009    253.321  0.003754 1868
  20.680    265.150    264.282    253.280  0.003771 1869
  20.690    267.230    264.676    253.240  0.003742 1870
  20.700    268.320    265.180    253.200  0.003727 1871
  20.710    267.760    265.789    253.160  0.003735 1872
  20.720    270.390    266.484    253.121  0.003698 1873
  20.730    271.070    267.242    253.083  0.003689 1874
  20.740    267.290    268.041    253.045  0.003741 1875
  20.750    269.990    268.878    253.007  0.003704 1876
  20.760    269.500    269.788    252.970  0.003711 1877
  20.770    271.040    270.832    252.934  0.003689 1878
  20.780    271.980    272.088    252.897  0.003677 1879
  20.790    272.310    273.613    252.862  0.003672 1880
  20.800    271.670    275.440    252.826  0.003681 1881
  20.810    276.270    277.573    252.792  0.003620 1882
  20.820    279.260    279.982    252.757  0.003581 1883
  20.830    282.820    282.609    252.723  0.003536 1884
  20.840    288.640    285.358    252.690  0.003465 1885
  20.850    292.190    288.095    252.656  0.003422 1886
  20.860    291.910    290.648    252.623  0.003426 1887
  20.870    296.100    292.796    252.591  0.003377 1888
  20.880    298.880    294.311    252.559  0.003346 1889
  20.890    301.580    295.023    252.527  0.003316 1890
  20.900    299.560    294.913    252.495  0.003338 1891
  20.910    298.910    294.130    252.464  0.003345 1892
  20.920    294.460    292.937    252.434  0.003396 1893
  20.930    295.950    291.628    252.403  0.003379 1894
  20.940    293.120    290.450    252.373  0.003412 1895
  20.950    294.710    289.576    252.343  0.003393 1896
  20.960    290.420    289.115    252.313  0.003443 1897
  20.970    290.410    289.125    252.284  0.003443 1898
  20.980    289.160    289.620    252.255  0.003458 1899
  20.990    288.880    290.571    252.226  0.003462 1900
  21.000    288.100    291.900    252.198  0.003471 1901
  21.010    289.490    293.460    252.169  0.003454 1902
  21.020    289.220    295.072    252.141  0.003458 1903
  21.030    292.010    296.568    252.114  0.003425 1904
  21.040    290.890    297.858    252.086  0.003438 1905
  21.050    294.790    298.967    252.058  0.003392 1906
  21.060    295.950    299.987    252.031  0.003379 1907
  21.070    300.100    300.995    252.004  0.003332 1908
  21.080    302.840    302.005    251.977  0.003302 1909
  21.090    301.800    302.939    251.951  0.003313 1910
  21.100    302.760    303.660    251.924  0.003303 1911
  21.110    306.970    304.006    251.898  0.003258 1912
  21.120    306.950    303.869    251.872  0.003258 1913
  21.130    310.520    303.261    251.845  0.003220 1914
  21.140    310.560    302.317    251.819  0.003220 1915
  21.150    309.680    301.231    251.794  0.003229 1916
  21.160    305.780    300.178    251.768  0.003270 1917
  21.170    305.770    299.276    251.742  0.003270 1918
  21.180    306.690    298.575    251.717  0.003261 1919
  21.190    305.730    298.062    251.691  0.003271 1920
  21.200    303.520    297.671    251.666  0.003295 1921
  21.210    306.350    297.263    251.640  0.003264 1922
  21.220    303.090    296.617    251.615  0.003299 1923
  21.230    301.590    295.476    251.590  0.003316 1924
  21.240    300.900    293.666    251.565  0.003323 1925
  21.250    300.900    291.192    251.539  0.003323 1926
  21.260    297.580    288.246    251.514  0.003360 1927
  21.270    293.850    285.085    251.489  0.003403 1928
  21.280    288.450    281.932    251.464  0.003467 1929
  21.290    286.380    278.947    251.439  0.003492 1930
  21.300    282.990    276.237    251.414  0.003534 1931
  21.310    283.020    273.853    251.389  0.003533 1932
  21.320    278.770    271.812    251.363  0.003587 1933
  21.330    277.050    270.111    251.338  0.003609 1934
  21.340    272.470    268.749    251.313  0.003670 1935
  21.350    272.740    267.728    251.287  0.003666 1936
  21.360    270.450    267.062    251.262  0.003698 1937
  21.370    271.340    266.759    251.237  0.003685 1938
  21.380    270.310    266.828    251.211  0.003699 1939
  21.390    268.160    267.274    251.185  0.003729 1940
  21.400    268.050    268.091    251.160  0.003731 1941
  21.410    270.780    269.272    251.134  0.003693 1942
  21.420    270.600    270.795    251.108  0.003695 1943
  21.430    274.760    272.617    251.082  0.003640 1944
  21.440    276.430    274.670    251.056  0.003618 1945
  21.450    275.720    276.848    251.029  0.003627 1946
  21.460    276.370    279.003    251.003  0.003618 1947
  21.470    279.270    280.965    250.976  0.003581 1948
  21.480    280.080    282.597    250.950  0.003570 1949
  21.490    282.070    283.844    250.923  0.003545 1950
  21.500    279.790    284.729    250.896  0.003574 1951
  21.510    280.990    285.292    250.869  0.003559 1952
  21.520    275.170    285.524    250.841  0.003634 1953
  21.530    276.250    285.376    250.814  0.003620 1954
  21.540    276.570    284.781    250.786  0.003616 1955
  21.550    276.500    283.710    250.758  0.003617 1956
  21.560    275.170    282.204    250.730  0.003634 1957
  21.570    274.230    280.375    250.701  0.003647 1958
  21.580    270.660    278.370    250.673  0.003695 1959
  21.590    272.340    276.328    250.644  0.003672 1960
  21.600    269.760    274.364    250.615  0.003707 1961
  21.610    269.610    272.562    250.585  0.003709 1962
  21.620    267.510    270.982    250.556  0.003738 1963
  21.630    267.450    269.661    250.526  0.003739 1964
  21.640    263.400    268.622    250.496  0.003797 1965
  21.650    268.430    267.875    250.466  0.003725 1966
  21.660    267.090    267.412    250.435  0.003744 1967
  21.670    266.010    267.214    250.404  0.003759 1968
  21.680    267.420    267.257    250.373  0.003739 1969
  21.690    265.790    267.523    250.342  0.003762 1970
  21.700    263.290    267.994    250.310  0.003798 1971
  21.710    265.250    268.639    250.278  0.003770 1972
  21.720    266.910    269.425    250.246  0.003747 1973
  21.730    268.350    270.315    250.213  0.003726 1974
  21.740    267.880    271.291    250.180  0.003733 1975
  21.750    268.990    272.354    250.147  0.003718 1976
  21.760    267.070    273.509    250.113  0.003744 1977
  21.770    268.690    274.756    250.080  0.003722 1978
  21.780    268.680    276.080    250.045  0.003722 1979
  21.790    271.570    277.474    250.011  0.003682 1980
  21.800    273.600    278.944    249.976  0.003655 1981
  21.810    275.540    280.531    249.941  0.003629 1982
  21.820    274.660    282.322    249.905  0.003641 1983
  21.830    278.300    284.450    249.869  0.003593 1984
  21.840    282.220    287.067    249.833  0.003543 1985
  21.850    284.270    290.319    249.797  0.003518 1986
  21.860    286.550    294.292    249.760  0.003490 1987
  21.870    288.970    298.995    249.723  0.003461 1988
  21.880    291.050    304.337    249.685  0.003436 1989
  21.890    295.980    310.068    249.647  0.003379 1990
  21.900    296.900    315.745    249.609  0.003368 1991
  21.910    303.510    320.661    249.570  0.003295 1992
  21.920    304.300    323.924    249.531  0.003286 1993
  21.930    308.540    324.849    249.491  0.003241 1994
  21.940    305.100    323.437    249.451  0.003278 1995
  21.950    309.610    320.332    249.411  0.003230 1996
  21.960    306.680    316.268    249.371  0.003261 1997
  21.970    307.040    311.737    249.330  0.003257 1998
  21.980    303.250    307.021    249.288  0.003298 1999
  21.990    302.430    302.328    249.247  0.003307 2000
  22.000    293.760    297.875    249.204  0.003404 2001
  22.010    294.190    293.855    249.162  0.003399 2002
  22.020    291.200    290.374    249.119  0.003434 2003
  22.030    290.780    287.431    249.076  0.003439 2004
  22.040    286.520    284.940    249.032  0.003490 2005
  22.050    285.250    282.784    248.987  0.003506 2006
  22.060    278.550    280.866    248.943  0.003590 2007
  22.070    281.540    279.160    248.898  0.003552 2008
  22.080    277.660    277.691    248.852  0.003602 2009
  22.090    278.510    276.495    248.806  0.003591 2010
  22.100    278.170    275.598    248.759  0.003595 2011
  22.110    279.810    274.993    248.712  0.003574 2012
  22.120    275.180    274.642    248.665  0.003634 2013
  22.130    277.450    274.472    248.617  0.003604 2014
  22.140    276.910    274.390    248.568  0.003611 2015
  22.150    277.350    274.291    248.520  0.003606 2016
  22.160    276.570    274.085    248.470  0.003616 2017
  22.170    274.000    273.724    248.421  0.003650 2018
  22.180    272.640    273.190    248.370  0.003668 2019
  22.190    272.620    272.508    248.320  0.003668 2020
  22.200    271.880    271.712    248.268  0.003678 2021
  22.210    272.040    270.837    248.217  0.003676 2022
  22.220    271.370    269.906    248.165  0.003685 2023
  22.230    268.970    268.926    248.112  0.003718 2024
  22.240    267.610    267.885    248.059  0.003737 2025
  22.250    266.460    266.805    248.006  0.003753 2026
  22.260    265.730    265.748    247.952  0.003763 2027
  22.270    267.240    264.793    247.898  0.003742 2028
  22.280    262.850    264.021    247.843  0.003804 2029
  22.290    263.450    263.483    247.788  0.003796 2030
  22.300    263.310    263.206    247.732  0.003798 2031
  22.310    263.150    263.198    247.676  0.003800 2032
  22.320    263.380    263.452    247.620  0.003797 2033
  22.330    267.030    263.948    247.563  0.003745 2034
  22.340    265.620    264.663    247.506  0.003765 2035
  22.350    265.990    265.573    247.448  0.003760 2036
  22.360    263.090    266.657    247.390  0.003801 2037
  22.370    266.860    267.892    247.331  0.003747 2038
  22.380    267.200    269.251    247.272  0.003743 2039
  22.390    271.770    270.703    247.213  0.003680 2040
  22.400    272.390    272.212    247.153  0.003671 2041
  22.410    274.370    273.738    247.092  0.003645 2042
  22.420    274.410    275.224    247.032  0.003644 2043
  22.430    278.180    276.590    246.971  0.003595 2044
  22.440    279.750    277.731    246.909  0.003575 2045
  22.450    282.850    278.568    246.847  0.003535 2046
  22.460    283.580    279.090    246.785  0.003526 2047
  22.470    283.650    279.361    246.722  0.003525 2048
  22.480    283.560    279.480    246.659  0.003527 2049
  22.490    283.960    279.535    246.596  0.003522 2050
  22.500    283.130    279.586    246.532  0.003532 2051
  22.510    285.920    279.657    246.468  0.003497 2052
  22.520    282.690    279.729    246.403  0.003537 2053
  22.530    281.100    279.753    246.339  0.003557 2054
  22.540    278.670    279.645    246.273  0.003588 2055
  22.550    280.430    279.292    246.208  0.003566 2056
  22.560    278.600    278.610    246.142  0.003589 2057
  22.570    277.270    277.592    246.075  0.003607 2058
  22.580    273.880    276.343    246.009  0.003651 2059
  22.590    271.960    275.012    245.942  0.003677 2060
  22.600    269.710    273.722    245.875  0.003708 2061
  22.610    268.420    272.551    245.807  0.003726 2062
  22.620    266.800    271.515    245.739  0.003748 2063
  22.630    265.650    270.595    245.671  0.003764 2064
  22.640    263.410    269.755    245.602  0.003796 2065
  22.650    262.730    268.963    245.533  0.003806 2066
  22.660    260.020    268.215    245.464  0.003846 2067
  22.670    260.740    267.533    245.395  0.003835 2068
  22.680    260.380    266.948    245.325  0.003841 2069
  22.690    261.520    266.487    245.255  0.003824 2070
  22.700    259.970    266.163    245.184  0.003847 2071
  22.710    259.010    265.972    245.114  0.003861 2072
  22.720    257.540    265.904    245.043  0.003883 2073
  22.730    260.080    265.940    244.972  0.003845 2074
  22.740    260.280    266.058    244.900  0.003842 2075
  22.750    261.240    266.236    244.829  0.003828 2076
  22.760    264.410    266.463    244.757  0.003782 2077
  22.770    265.230    266.743    244.685  0.003770 2078
  22.780    261.970    267.087    244.612  0.003817 2079
  22.790    266.570    267.489    244.540  0.003751 2080
  22.800    269.200    267.931    244.467  0.003715 2081
  22.810    270.660    268.386    244.394  0.003695 2082
  22.820    269.430    268.848    244.321  0.003712 2083
  22.830    271.720    269.331    244.247  0.003680 2084
  22.840    270.480    269.846    244.174  0.003697 2085
  22.850    273.180    270.397    244.100  0.003661 2086
  22.860    273.060    270.998    244.026  0.003662 2087
  22.870    273.600    271.690    243.951  0.003655 2088
  22.880    272.710    272.537    243.877  0.003667 2089
  22.890    277.110    273.600    243.802  0.003609 2090
  22.900    272.290    274.912    243.728  0.003673 2091
  22.910    276.180    276.477    243.653  0.003621 2092
  22.920    277.090    278.270    243.578  0.003609 2093
  22.930    278.560    280.248    243.502  0.003590 2094
  22.940    281.510    282.381    243.427  0.003552 2095
  22.950    281.870    284.642    243.352  0.003548 2096
  22.960    279.020    286.969    243.276  0.003584 2097
  22.970    283.640    289.254    243.200  0.003526 2098
  22.980    284.290    291.334    243.124  0.003518 2099
  22.990    289.060    293.021    243.048  0.003459 2100
  23.000    287.960    294.134    242.972  0.003473 2101
  23.010    291.050    294.488    242.896  0.003436 2102
  23.020    288.180    293.922    242.820  0.003470 2103
  23.030    289.900    292.365    242.743  0.003449 2104
  23.040    289.520    289.888    242.667  0.003454 2105
  23.050    286.220    286.697    242.590  0.003494 2106
  23.060    283.570    283.046    242.513  0.003526 2107
  23.070    281.040    279.184    242.437  0.003558 2108
  23.080    273.490    275.303    242.360  0.003656 2109
  23.090    270.710    271.555    242.283  0.003694 2110
  23.100    268.460    268.051    242.206  0.003725 2111
  23.110    267.680    264.866    242.129  0.003736 2112
  23.120    263.650    262.052    242.052  0.003793 2113
  23.130    261.800    259.637    241.975  0.003820 2114
  23.140    259.500    257.643    241.898  0.003854 2115
  23.150    261.380    256.067    241.820  0.003826 2116
  23.160    260.540    254.921    241.743  0.003838 2117
  23.170    261.910    254.209    241.666  0.003818 2118
  23.180    261.420    253.943    241.589  0.003825 2119
  23.190    261.090    254.136    241.511  0.003830 2120
  23.200    260.130    254.803    241.434  0.003844 2121
  23.210    263.760    255.960    241.357  0.003791 2122
  23.220    264.570    257.613    241.280  0.003780 2123
  23.230    267.970    259.758    241.202  0.003732 2124
  23.240    268.460    262.368    241.125  0.003725 2125
  23.250    269.900    265.397    241.048  0.003705 2126
  23.260    270.450    268.776    240.971  0.003698 2127
  23.270    272.650    272.415    240.893  0.003668 2128
  23.280    275.080    276.177    240.816  0.003635 2129
  23.290    278.950    279.858    240.739  0.003585 2130
  23.300    279.720    283.164    240.662  0.003575 2131
  23.310    279.460    285.756    240.585  0.003578 2132
  23.320    277.520    287.345    240.508  0.003603 2133
  23.330    280.870    287.818    240.431  0.003560 2134
  23.340    281.540    287.281    240.354  0.003552 2135
  23.350    279.200    285.986    240.277  0.003582 2136
  23.360    277.740    284.216    240.200  0.003600 2137
  23.370    278.900    282.191    240.124  0.003586 2138
  23.380    275.010    280.045    240.047  0.003636 2139
  23.390    272.520    277.847    239.970  0.003669 2140
  23.400    271.400    275.654    239.894  0.003685 2141
  23.410    270.070    273.544    239.817  0.003703 2142
  23.420    266.950    271.612    239.741  0.003746 2143
  23.430    266.940    269.926    239.665  0.003746 2144
  23.440    266.890    268.504    239.588  0.003747 2145
  23.450    265.800    267.298    239.512  0.003762 2146
  23.460    266.180    266.220    239.436  0.003757 2147
  23.470    267.330    265.173    239.360  0.003741 2148
  23.480    266.310    264.101    239.285  0.003755 2149
  23.490    267.010    262.990    239.209  0.003745 2150
  23.500    265.420    261.880    239.133  0.003768 2151
  23.510    264.730    260.840    239.058  0.003777 2152
  23.520    264.290    259.953    238.982  0.003784 2153
  23.530    264.770    259.292    238.907  0.003777 2154
  23.540    265.270    258.896    238.832  0.003770 2155
  23.550    265.500    258.776    238.757  0.003766 2156
  23.560    263.300    258.908    238.682  0.003798 2157
  23.570    266.680    259.244    238.607  0.003750 2158
  23.580    267.460    259.699    238.532  0.003739 2159
  23.590    270.950    260.149    238.458  0.003691 2160
  23.600    267.910    260.442    238.384  0.003733 2161
  23.610    267.840    260.439    238.309  0.003734 2162
  23.620    265.580    260.082    238.235  0.003765 2163
  23.630    265.020    259.428    238.161  0.003773 2164
  23.640    264.900    258.593    238.087  0.003775 2165
  23.650    263.930    257.701    238.014  0.003789 2166
  23.660    260.540    256.841    237.940  0.003838 2167
  23.670    261.230    256.072    237.867  0.003828 2168
  23.680    256.470    255.436    237.793  0.003899 2169
  23.690    257.520    254.967    237.720  0.003883 2170
  23.700    256.360    254.683    237.647  0.003901 2171
  23.710    257.500    254.594    237.575  0.003883 2172
  23.720    254.680    254.696    237.502  0.003926 2173
  23.730    254.840    254.987    237.429  0.003924 2174
  23.740    253.590    255.459    237.357  0.003943 2175
  23.750    255.520    256.097    237.285  0.003914 2176
  23.760    254.400    256.861    237.213  0.003931 2177
  23.770    253.940    257.684    237.141  0.003938 2178
  23.780    255.030    258.453    237.069  0.003921 2179
  23.790    256.860    259.013    236.998  0.003893 2180
  23.800    254.420    259.215    236.926  0.003931 2181
  23.810    256.750    258.968    236.855  0.003895 2182
  23.820    257.780    258.297    236.784  0.003879 2183
  23.830    257.780    257.305    236.713  0.003879 2184
  23.840    257.530    256.117    236.643  0.003883 2185
  23.850    257.550    254.848    236.572  0.003883 2186
  23.860    254.620    253.591    236.502  0.003927 2187
  23.870    254.390    252.435    236.432  0.003931 2188
  23.880    254.340    251.461    236.362  0.003932 2189
  23.890    256.750    250.743    236.292  0.003895 2190
  23.900    254.030    250.347    236.222  0.003937 2191
  23.910    251.310    250.315    236.153  0.003979 2192
  23.920    251.290    250.685    236.084  0.003979 2193
  23.930    253.590    251.474    236.015  0.003943 2194
  23.940    253.690    252.691    235.946  0.003942 2195
  23.950    256.210    254.327    235.877  0.003903 2196
  23.960    257.090    256.356    235.808  0.003890 2197
  23.970    258.270    258.727    235.740  0.003872 2198
  23.980    257.120    261.353    235.672  0.003889 2199
  23.990    260.880    264.093    235.604  0.003833 2200
  24.000    265.540    266.732    235.536  0.003766 2201
  24.010    268.210    268.995    235.468  0.003728 2202
  24.020    268.230    270.635    235.401  0.003728 2203
  24.030    267.920    271.548    235.334  0.003732 2204
  24.040    266.290    271.807    235.267  0.003755 2205
  24.050    271.420    271.553    235.200  0.003684 2206
  24.060    269.240    270.874    235.133  0.003714 2207
  24.070    271.140    269.786    235.066  0.003688 2208
  24.080    269.660    268.280    235.000  0.003708 2209
  24.090    267.270    266.381    234.934  0.003742 2210
  24.100    262.340    264.188    234.868  0.003812 2211
  24.110    262.470    261.862    234.802  0.003810 2212
  24.120    259.900    259.566    234.737  0.003848 2213
  24.130    259.440    257.438    234.671  0.003854 2214
  24.140    256.520    255.568    234.606  0.003898 2215
  24.150    256.690    254.008    234.541  0.003896 2216
  24.160    252.470    252.787    234.476  0.003961 2217
  24.170    252.520    251.912    234.411  0.003960 2218
  24.180    250.760    251.376    234.347  0.003988 2219
  24.190    253.890    251.151    234.283  0.003939 2220
  24.200    253.520    251.198    234.219  0.003944 2221
  24.210    252.830    251.452    234.155  0.003955 2222
  24.220    250.890    251.822    234.091  0.003986 2223
  24.230    255.170    252.216    234.028  0.003919 2224
  24.240    253.990    252.555    233.964  0.003937 2225
  24.250    255.970    252.813    233.901  0.003907 2226
  24.260    256.260    253.020    233.838  0.003902 2227
  24.270    256.780    253.231    233.776  0.003894 2228
  24.280    254.790    253.496    233.713  0.003925 2229
  24.290    257.020    253.845    233.651  0.003891 2230
  24.300    255.930    254.286    233.589  0.003907 2231
  24.310    258.720    254.810    233.527  0.003865 2232
  24.320    258.700    255.395    233.465  0.003865 2233
  24.330    258.620    256.019    233.403  0.003867 2234
  24.340    255.700    256.662    233.342  0.003911 2235
  24.350    257.640    257.303    233.281  0.003881 2236
  24.360    255.820    257.923    233.220  0.003909 2237
  24.370    257.800    258.489    233.159  0.003879 2238
  24.380    257.480    258.965    233.099  0.003884 2239
  24.390    258.250    259.315    233.038  0.003872 2240
  24.400    254.930    259.518    232.978  0.003923 2241
  24.410    257.430    259.571    232.918  0.003885 2242
  24.420    260.860    259.487    232.858  0.003833 2243
  24.430    260.910    259.296    232.799  0.003833 2244
  24.440    261.160    259.023    232.739  0.003829 2245
  24.450    260.330    258.693    232.680  0.003841 2246
  24.460    256.620    258.306    232.621  0.003897 2247
  24.470    258.970    257.850    232.563  0.003861 2248
  24.480    257.100    257.308    232.504  0.003890 2249
  24.490    257.160    256.661    232.446  0.003889 2250
  24.500    255.990    255.897    232.388  0.003906 2251
  24.510    256.120    255.020    232.330  0.003904 2252
  24.520    253.170    254.046    232.272  0.003950 2253
  24.530    253.330    253.003    232.215  0.003947 2254
  24.540    251.250    251.934    232.157  0.003980 2255
  24.550    252.110    250.893    232.100  0.003967 2256
  24.560    250.650    249.931    232.043  0.003990 2257
  24.570    250.600    249.087    231.987  0.003990 2258
  24.580    248.900    248.391    231.930  0.004018 2259
  24.590    247.230    247.861    231.874  0.004045 2260
  24.600    248.020    247.509    231.818  0.004032 2261
  24.610    248.870    247.339    231.762  0.004018 2262
  24.620    249.630    247.352    231.707  0.004006 2263
  24.630    249.870    247.550    231.651  0.004002 2264
  24.640    247.910    247.936    231.596  0.004034 2265
  24.650    249.550    248.504    231.541  0.004007 2266
  24.660    251.210    249.244    231.487  0.003981 2267
  24.670    252.550    250.140    231.432  0.003960 2268
  24.680    252.760    251.163    231.378  0.003956 2269
  24.690    254.450    252.284    231.324  0.003930 2270
  24.700    254.730    253.472    231.270  0.003926 2271
  24.710    260.280    254.703    231.217  0.003842 2272
  24.720    260.020    255.950    231.164  0.003846 2273
  24.730    261.590    257.179    231.111  0.003823 2274
  24.740    262.610    258.352    231.058  0.003808 2275
  24.750    263.290    259.423    231.005  0.003798 2276
  24.760    261.730    260.344    230.953  0.003821 2277
  24.770    264.370    261.066    230.901  0.003783 2278
  24.780    265.830    261.554    230.849  0.003762 2279
  24.790    267.260    261.805    230.797  0.003742 2280
  24.800    267.020    261.857    230.746  0.003745 2281
  24.810    266.760    261.777    230.695  0.003749 2282
  24.820    266.300    261.653    230.644  0.003755 2283
  24.830    265.630    261.558    230.593  0.003765 2284
  24.840    264.880    261.537    230.543  0.003775 2285
  24.850    266.840    261.603    230.492  0.003748 2286
  24.860    265.150    261.732    230.442  0.003771 2287
  24.870    265.380    261.892    230.393  0.003768 2288
  24.880    260.700    262.057    230.343  0.003836 2289
  24.890    263.390    262.227    230.294  0.003797 2290
  24.900    262.720    262.427    230.245  0.003806 2291
  24.910    263.800    262.662    230.197  0.003791 2292
  24.920    262.930    262.917    230.148  0.003803 2293
  24.930    261.910    263.138    230.100  0.003818 2294
  24.940    260.940    263.253    230.052  0.003832 2295
  24.950    260.170    263.198    230.005  0.003844 2296
  24.960    259.990    262.947    229.957  0.003846 2297
  24.970    263.510    262.533    229.910  0.003795 2298
  24.980    263.190    262.014    229.863  0.003800 2299
  24.990    263.930    261.462    229.817  0.003789 2300
  25.000    261.170    260.924    229.771  0.003829 2301
  25.010    262.770    260.427    229.725  0.003806 2302
  25.020    264.190    259.985    229.679  0.003785 2303
  25.030    268.520    259.606    229.633  0.003724 2304
  25.040    265.930    259.304    229.588  0.003760 2305
  25.050    267.130    259.069    229.543  0.003743 2306
  25.060    264.470    258.880    229.499  0.003781 2307
  25.070    266.070    258.698    229.454  0.003758 2308
  25.080    265.990    258.482    229.410  0.003760 2309
  25.090    267.940    258.194    229.367  0.003732 2310
  25.100    265.210    257.817    229.323  0.003771 2311
  25.110    260.530    257.351    229.280  0.003838 2312
  25.120    260.040    256.826    229.237  0.003846 2313
  25.130    257.110    256.298    229.194  0.003889 2314
  25.140    255.900    255.827    229.152  0.003908 2315
  25.150    255.010    255.463    229.110  0.003921 2316
  25.160    252.840    255.233    229.068  0.003955 2317
  25.170    251.330    255.147    229.027  0.003979 2318
  25.180    247.420    255.196    228.986  0.004042 2319
  25.190    249.330    255.358    228.945  0.004011 2320
  25.200    248.710    255.597    228.904  0.004021 2321
  25.210    250.490    255.872    228.864  0.003992 2322
  25.220    250.400    256.143    228.824  0.003994 2323
  25.230    249.470    256.378    228.785  0.004008 2324
  25.240    248.800    256.563    228.745  0.004019 2325
  25.250    252.230    256.704    228.706  0.003965 2326
  25.260    249.990    256.829    228.668  0.004000 2327
  25.270    253.590    256.981    228.629  0.003943 2328
  25.280    252.950    257.196    228.591  0.003953 2329
  25.290    253.220    257.499    228.553  0.003949 2330
  25.300    252.690    257.900    228.516  0.003957 2331
  25.310    256.340    258.392    228.479  0.003901 2332
  25.320    256.680    258.955    228.442  0.003896 2333
  25.330    259.530    259.561    228.405  0.003853 2334
  25.340    259.720    260.179    228.369  0.003850 2335
  25.350    262.660    260.770    228.333  0.003807 2336
  25.360    260.660    261.312    228.298  0.003836 2337
  25.370    263.800    261.803    228.263  0.003791 2338
  25.380    264.050    262.234    228.228  0.003787 2339
  25.390    267.160    262.586    228.193  0.003743 2340
  25.400    266.570    262.815    228.159  0.003751 2341
  25.410    266.990    262.869    228.125  0.003745 2342
  25.420    264.970    262.732    228.091  0.003774 2343
  25.430    263.770    262.436    228.058  0.003791 2344
  25.440    263.210    262.063    228.025  0.003799 2345
  25.450    264.070    261.720    227.992  0.003787 2346
  25.460    264.230    261.495    227.960  0.003785 2347
  25.470    261.820    261.440    227.928  0.003819 2348
  25.480    258.450    261.564    227.897  0.003869 2349
  25.490    258.960    261.831    227.865  0.003862 2350
  25.500    260.580    262.176    227.834  0.003838 2351
  25.510    259.970    262.524    227.804  0.003847 2352
  25.520    259.510    262.810    227.773  0.003853 2353
  25.530    259.190    262.980    227.744  0.003858 2354
  25.540    257.340    262.999    227.714  0.003886 2355
  25.550    257.950    262.838    227.685  0.003877 2356
  25.560    256.820    262.479    227.656  0.003894 2357
  25.570    259.260    261.906    227.627  0.003857 2358
  25.580    257.550    261.093    227.599  0.003883 2359
  25.590    257.150    260.010    227.571  0.003889 2360
  25.600    253.500    258.637    227.543  0.003945 2361
  25.610    252.300    256.995    227.516  0.003964 2362
  25.620    253.010    255.150    227.489  0.003952 2363
  25.630    252.110    253.191    227.463  0.003967 2364
  25.640    250.590    251.215    227.437  0.003991 2365
  25.650    248.100    249.299    227.411  0.004031 2366
  25.660    246.360    247.498    227.385  0.004059 2367
  25.670    245.150    245.848    227.360  0.004079 2368
  25.680    244.710    244.370    227.335  0.004086 2369
  25.690    245.820    243.086    227.311  0.004068 2370
  25.700    243.620    242.013    227.287  0.004105 2371
  25.710    243.840    241.163    227.263  0.004101 2372
  25.720    241.510    240.544    227.240  0.004141 2373
  25.730    242.740    240.154    227.217  0.004120 2374
  25.740    242.450    239.995    227.194  0.004125 2375
  25.750    244.620    240.061    227.172  0.004088 2376
  25.760    243.100    240.349    227.150  0.004114 2377
  25.770    246.940    240.856    227.128  0.004050 2378
  25.780    243.800    241.574    227.107  0.004102 2379
  25.790    246.570    242.500    227.086  0.004056 2380
  25.800    247.370    243.628    227.065  0.004043 2381
  25.810    251.070    244.957    227.045  0.003983 2382
  25.820    250.370    246.476    227.025  0.003994 2383
  25.830    250.140    248.180    227.006  0.003998 2384
  25.840    249.130    250.060    226.986  0.004014 2385
  25.850    252.200    252.100    226.967  0.003965 2386
  25.860    256.050    254.291    226.949  0.003905 2387
  25.870    257.950    256.614    226.931  0.003877 2388
  25.880    258.950    259.048    226.913  0.003862 2389
  25.890    260.150    261.552    226.896  0.003844 2390
  25.900    261.970    264.057    226.879  0.003817 2391
  25.910    266.310    266.471    226.862  0.003755 2392
  25.920    267.450    268.703    226.846  0.003739 2393
  25.930    269.340    270.680    226.830  0.003713 2394
  25.940    270.720    272.395    226.814  0.003694 2395
  25.950    270.560    273.896    226.799  0.003696 2396
  25.960    269.060    275.247    226.784  0.003717 2397
  25.970    272.320    276.491    226.769  0.003672 2398
  25.980    272.660    277.638    226.755  0.003668 2399
  25.990    275.450    278.679    226.741  0.003630 2400
  26.000    276.210    279.595    226.727  0.003620 2401
  26.010    277.610    280.375    226.714  0.003602 2402
  26.020    278.140    281.004    226.701  0.003595 2403
  26.030    279.030    281.469    226.689  0.003584 2404
  26.040    279.300    281.740    226.677  0.003580 2405
  26.050    279.070    281.767    226.665  0.003583 2406
  26.060    279.010    281.470    226.654  0.003584 2407
  26.070    278.060    280.763    226.642  0.003596 2408
  26.080    272.560    279.589    226.632  0.003669 2409
  26.090    273.370    277.962    226.621  0.003658 2410
  26.100    271.860    275.989    226.611  0.003678 2411
  26.110    273.280    273.821    226.602  0.003659 2412
  26.120    269.610    271.602    226.592  0.003709 2413
  26.130    267.830    269.448    226.583  0.003734 2414
  26.140    264.350    267.443    226.575  0.003783 2415
  26.150    264.730    265.637    226.566  0.003777 2416
  26.160    265.290    264.042    226.559  0.003769 2417
  26.170    265.540    262.643    226.551  0.003766 2418
  26.180    262.400    261.395    226.544  0.003811 2419
  26.190    262.730    260.247    226.537  0.003806 2420
  26.200    259.810    259.176    226.530  0.003849 2421
  26.210    262.070    258.196    226.524  0.003816 2422
  26.220    259.460    257.349    226.518  0.003854 2423
  26.230    263.020    256.684    226.513  0.003802 2424
  26.240    260.320    256.237    226.508  0.003841 2425
  26.250    261.740    256.014    226.503  0.003821 2426
  26.260    258.580    255.997    226.498  0.003867 2427
  26.270    260.570    256.141    226.494  0.003838 2428
  26.280    260.070    256.387    226.491  0.003845 2429
  26.290    262.320    256.683    226.487  0.003812 2430
  26.300    261.710    257.008    226.484  0.003821 2431
  26.310    263.910    257.383    226.481  0.003789 2432
  26.320    260.070    257.828    226.479  0.003845 2433
  26.330    262.730    258.355    226.477  0.003806 2434
  26.340    262.620    258.964    226.475  0.003808 2435
  26.350    264.390    259.640    226.474  0.003782 2436
  26.360    264.290    260.361    226.473  0.003784 2437
  26.370    262.650    261.076    226.472  0.003807 2438
  26.380    261.830    261.712    226.472  0.003819 2439
  26.390    263.280    262.180    226.472  0.003798 2440
  26.400    265.400    262.406    226.472  0.003768 2441
  26.410    266.400    262.357    226.473  0.003754 2442
  26.420    264.400    262.046    226.474  0.003782 2443
  26.430    266.510    261.523    226.475  0.003752 2444
  26.440    264.380    260.851    226.477  0.003782 2445
  26.450    265.470    260.082    226.479  0.003767 2446
  26.460    263.530    259.249    226.481  0.003795 2447
  26.470    263.540    258.368    226.484  0.003794 2448
  26.480    264.520    257.445    226.487  0.003780 2449
  26.490    262.420    256.488    226.490  0.003811 2450
  26.500    260.710    255.523    226.494  0.003836 2451
  26.510    260.900    254.593    226.498  0.003833 2452
  26.520    260.610    253.769    226.502  0.003837 2453
  26.530    262.180    253.115    226.507  0.003814 2454
  26.540    261.030    252.707    226.512  0.003831 2455
  26.550    260.400    252.605    226.517  0.003840 2456
  26.560    256.010    252.861    226.523  0.003906 2457
  26.570    258.220    253.520    226.529  0.003873 2458
  26.580    258.050    254.616    226.535  0.003875 2459
  26.590    258.880    256.171    226.542  0.003863 2460
  26.600    262.800    258.198    226.549  0.003805 2461
  26.610    264.100    260.687    226.556  0.003786 2462
  26.620    265.100    263.605    226.564  0.003772 2463
  26.630    268.870    266.895    226.572  0.003719 2464
  26.640    272.070    270.460    226.580  0.003676 2465
  26.650    276.960    274.166    226.588  0.003611 2466
  26.660    280.790    277.839    226.597  0.003561 2467
  26.670    281.140    281.281    226.607  0.003557 2468
  26.680    281.380    284.242    226.616  0.003554 2469
  26.690    287.810    286.474    226.626  0.003475 2470
  26.700    288.190    287.760    226.636  0.003470 2471
  26.710    289.700    288.007    226.647  0.003452 2472
  26.720    288.150    287.286    226.658  0.003470 2473
  26.730    287.450    285.771    226.669  0.003479 2474
  26.740    282.510    283.661    226.680  0.003540 2475
  26.750    281.430    281.125    226.692  0.003553 2476
  26.760    279.720    278.285    226.704  0.003575 2477
  26.770    279.730    275.250    226.716  0.003575 2478
  26.780    276.910    272.101    226.729  0.003611 2479
  26.790    272.400    268.923    226.742  0.003671 2480
  26.800    268.260    265.780    226.755  0.003728 2481
  26.810    264.250    262.717    226.769  0.003784 2482
  26.820    260.780    259.770    226.783  0.003835 2483
  26.830    258.310    256.971    226.797  0.003871 2484
  26.840    253.440    254.349    226.811  0.003946 2485
  26.850    250.950    251.923    226.826  0.003985 2486
  26.860    248.760    249.712    226.841  0.004020 2487
  26.870    246.040    247.719    226.857  0.004064 2488
  26.880    245.370    245.938    226.873  0.004075 2489
  26.890    243.090    244.362    226.889  0.004114 2490
  26.900    241.660    242.973    226.905  0.004138 2491
  26.910    237.950    241.758    226.922  0.004203 2492
  26.920    236.320    240.703    226.938  0.004232 2493
  26.930    237.810    239.794    226.956  0.004205 2494
  26.940    239.400    239.016    226.973  0.004177 2495
  26.950    238.220    238.362    226.991  0.004198 2496
  26.960    236.750    237.815    227.009  0.004224 2497
  26.970    236.020    237.366    227.027  0.004237 2498
  26.980    234.900    237.005    227.046  0.004257 2499
  26.990    236.070    236.722    227.065  0.004236 2500
  27.000    236.950    236.512    227.084  0.004220 2501
  27.010    236.030    236.368    227.104  0.004237 2502
  27.020    236.270    236.280    227.124  0.004232 2503
  27.030    236.790    236.239    227.144  0.004223 2504
  27.040    235.200    236.236    227.164  0.004252 2505
  27.050    235.120    236.264    227.185  0.004253 2506
  27.060    237.650    236.317    227.206  0.004208 2507
  27.070    239.440    236.397    227.227  0.004176 2508
  27.080    239.550    236.508    227.248  0.004174 2509
  27.090    239.570    236.657    227.270  0.004174 2510
  27.100    237.340    236.854    227.292  0.004213 2511
  27.110    239.560    237.104    227.314  0.004174 2512
  27.120    236.820    237.413    227.337  0.004223 2513
  27.130    241.760    237.785    227.360  0.004136 2514
  27.140    241.850    238.232    227.383  0.004135 2515
  27.150    242.000    238.756    227.406  0.004132 2516
  27.160    238.610    239.366    227.430  0.004191 2517
  27.170    240.350    240.064    227.454  0.004161 2518
  27.180    239.910    240.851    227.478  0.004168 2519
  27.190    243.970    241.718    227.502  0.004099 2520
  27.200    241.520    242.657    227.527  0.004140 2521
  27.210    241.550    243.646    227.552  0.004140 2522
  27.220    242.490    244.649    227.577  0.004124 2523
  27.230    243.220    245.617    227.603  0.004112 2524
  27.240    242.600    246.495    227.628  0.004122 2525
  27.250    243.160    247.224    227.654  0.004113 2526
  27.260    242.310    247.766    227.680  0.004127 2527
  27.270    242.760    248.103    227.707  0.004119 2528
  27.280    241.420    248.256    227.733  0.004142 2529
  27.290    242.950    248.264    227.760  0.004116 2530
  27.300    243.900    248.178    227.787  0.004100 2531
  27.310    245.250    248.040    227.815  0.004077 2532
  27.320    243.530    247.892    227.842  0.004106 2533
  27.330    244.270    247.769    227.870  0.004094 2534
  27.340    243.420    247.699    227.898  0.004108 2535
  27.350    243.860    247.703    227.927  0.004101 2536
  27.360    245.110    247.785    227.955  0.004080 2537
  27.370    248.290    247.940    227.984  0.004028 2538
  27.380    246.210    248.152    228.013  0.004062 2539
  27.390    245.030    248.392    228.042  0.004081 2540
  27.400    244.510    248.627    228.071  0.004090 2541
  27.410    247.830    248.831    228.101  0.004035 2542
  27.420    246.100    248.977    228.131  0.004063 2543
  27.430    248.770    249.061    228.161  0.004020 2544
  27.440    248.730    249.094    228.191  0.004020 2545
  27.450    248.570    249.104    228.222  0.004023 2546
  27.460    248.330    249.133    228.252  0.004027 2547
  27.470    248.240    249.218    228.283  0.004028 2548
  27.480    247.990    249.383    228.314  0.004032 2549
  27.490    250.700    249.637    228.345  0.003989 2550
  27.500    247.510    249.965    228.377  0.004040 2551
  27.510    248.990    250.341    228.408  0.004016 2552
  27.520    247.500    250.736    228.440  0.004040 2553
  27.530    248.680    251.126    228.472  0.004021 2554
  27.540    248.640    251.480    228.504  0.004022 2555
  27.550    251.680    251.769    228.537  0.003973 2556
  27.560    251.560    251.961    228.569  0.003975 2557
  27.570    249.980    252.036    228.602  0.004000 2558
  27.580    247.730    251.989    228.635  0.004037 2559
  27.590    250.240    251.820    228.668  0.003996 2560
  27.600    250.200    251.532    228.701  0.003997 2561
  27.610    249.220    251.119    228.734  0.004013 2562
  27.620    250.530    250.578    228.768  0.003992 2563
  27.630    248.560    249.915    228.801  0.004023 2564
  27.640    244.130    249.149    228.835  0.004096 2565
  27.650    246.630    248.316    228.869  0.004055 2566
  27.660    246.090    247.451    228.903  0.004064 2567
  27.670    246.450    246.587    228.937  0.004058 2568
  27.680    246.020    245.739    228.971  0.004065 2569
  27.690    244.210    244.926    229.006  0.004095 2570
  27.700    242.120    244.160    229.041  0.004130 2571
  27.710    242.160    243.454    229.075  0.004130 2572
  27.720    242.760    242.814    229.110  0.004119 2573
  27.730    243.360    242.252    229.145  0.004109 2574
  27.740    241.560    241.771    229.180  0.004140 2575
  27.750    239.900    241.374    229.215  0.004168 2576
  27.760    238.350    241.057    229.251  0.004196 2577
  27.770    240.760    240.816    229.286  0.004154 2578
  27.780    238.190    240.637    229.321  0.004198 2579
  27.790    238.520    240.509    229.357  0.004193 2580
  27.800    237.330    240.415    229.393  0.004214 2581
  27.810    239.140    240.345    229.428  0.004182 2582
  27.820    236.130    240.281    229.464  0.004235 2583
  27.830    238.180    240.219    229.500  0.004199 2584
  27.840    236.700    240.150    229.536  0.004225 2585
  27.850    238.300    240.083    229.572  0.004196 2586
  27.860    237.000    240.024    229.608  0.004219 2587
  27.870    238.970    239.985    229.644  0.004185 2588
  27.880    236.170    239.968    229.680  0.004234 2589
  27.890    238.780    239.973    229.717  0.004188 2590
  27.900    238.460    239.991    229.753  0.004194 2591
  27.910    240.370    240.014    229.789  0.004160 2592
  27.920    239.630    240.044    229.826  0.004173 2593
  27.930    241.480    240.074    229.862  0.004141 2594
  27.940    238.170    240.104    229.899  0.004199 2595
  27.950    241.250    240.136    229.935  0.004145 2596
  27.960    241.290    240.171    229.972  0.004144 2597
  27.970    243.230    240.219    230.008  0.004111 2598
  27.980    240.670    240.280    230.044  0.004155 2599
  27.990    241.130    240.357    230.081  0.004147 2600
  28.000    238.770    240.448    230.117  0.004188 2601
  28.010    241.540    240.556    230.154  0.004140 2602
  28.020    240.600    240.681    230.190  0.004156 2603
  28.030    244.330    240.826    230.227  0.004093 2604
  28.040    242.560    240.990    230.263  0.004123 2605
  28.050    243.290    241.169    230.300  0.004110 2606
  28.060    240.980    241.348    230.336  0.004150 2607
  28.070    244.310    241.505    230.373  0.004093 2608
  28.080    243.560    241.627    230.409  0.004106 2609
  28.090    242.600    241.711    230.445  0.004122 2610
  28.100    244.770    241.777    230.481  0.004085 2611
  28.110    244.750    241.850    230.518  0.004086 2612
  28.120    243.450    241.959    230.554  0.004108 2613
  28.130    245.140    242.137    230.590  0.004079 2614
  28.140    244.300    242.412    230.626  0.004093 2615
  28.150    246.970    242.808    230.661  0.004049 2616
  28.160    247.180    243.350    230.697  0.004046 2617
  28.170    248.110    244.055    230.733  0.004030 2618
  28.180    248.180    244.937    230.769  0.004029 2619
  28.190    250.430    246.004    230.804  0.003993 2620
  28.200    251.050    247.250    230.840  0.003983 2621
  28.210    253.320    248.670    230.875  0.003948 2622
  28.220    254.100    250.243    230.910  0.003935 2623
  28.230    256.010    251.938    230.945  0.003906 2624
  28.240    254.010    253.718    230.980  0.003937 2625
  28.250    257.990    255.519    231.015  0.003876 2626
  28.260    256.780    257.271    231.050  0.003894 2627
  28.270    259.150    258.897    231.084  0.003859 2628
  28.280    261.370    260.330    231.119  0.003826 2629
  28.290    260.940    261.534    231.153  0.003832 2630
  28.300    260.850    262.491    231.187  0.003834 2631
  28.310    263.250    263.203    231.221  0.003799 2632
  28.320    262.780    263.678    231.255  0.003805 2633
  28.330    267.120    263.910    231.289  0.003744 2634
  28.340    265.730    263.913    231.322  0.003763 2635
  28.350    266.860    263.712    231.355  0.003747 2636
  28.360    263.680    263.352    231.389  0.003792 2637
  28.370    265.370    262.898    231.422  0.003768 2638
  28.380    265.630    262.420    231.454  0.003765 2639
  28.390    267.040    261.985    231.487  0.003745 2640
  28.400    264.160    261.642    231.519  0.003786 2641
  28.410    267.150    261.429    231.551  0.003743 2642
  28.420    264.870    261.368    231.583  0.003775 2643
  28.430    265.860    261.472    231.615  0.003761 2644
  28.440    267.020    261.740    231.647  0.003745 2645
  28.450    269.820    262.156    231.678  0.003706 2646
  28.460    269.820    262.697    231.709  0.003706 2647
  28.470    270.600    263.328    231.740  0.003695 2648
  28.480    269.850    264.004    231.770  0.003706 2649
  28.490    271.870    264.677    231.801  0.003678 2650
  28.500    273.060    265.295    231.831  0.003662 2651
  28.510    275.820    265.810    231.861  0.003626 2652
  28.520    274.380    266.187    231.890  0.003645 2653
  28.530    275.670    266.412    231.920  0.003628 2654
  28.540    271.450    266.492    231.949  0.003684 2655
  28.550    273.110    266.455    231.978  0.003662 2656
  28.560    273.450    266.335    232.006  0.003657 2657
  28.570    271.810    266.187    232.035  0.003679 2658
  28.580    271.400    266.059    232.063  0.003685 2659
  28.590    270.550    265.996    232.091  0.003696 2660
  28.600    268.490    266.025    232.118  0.003725 2661
  28.610    266.870    266.150    232.145  0.003747 2662
  28.620    269.520    266.348    232.172  0.003710 2663
  28.630    270.580    266.576    232.199  0.003696 2664
  28.640    268.550    266.785    232.225  0.003724 2665
  28.650    269.010    266.928    232.252  0.003717 2666
  28.660    266.650    266.958    232.277  0.003750 2667
  28.670    269.210    266.845    232.303  0.003715 2668
  28.680    267.630    266.563    232.328  0.003737 2669
  28.690    267.990    266.095    232.353  0.003731 2670
  28.700    265.370    265.437    232.378  0.003768 2671
  28.710    264.920    264.584    232.402  0.003775 2672
  28.720    264.210    263.536    232.426  0.003785 2673
  28.730    265.420    262.308    232.450  0.003768 2674
  28.740    263.200    260.935    232.473  0.003799 2675
  28.750    264.010    259.479    232.496  0.003788 2676
  28.760    260.890    258.008    232.519  0.003833 2677
  28.770    257.410    256.582    232.541  0.003885 2678
  28.780    255.930    255.252    232.563  0.003907 2679
  28.790    255.730    254.052    232.585  0.003910 2680
  28.800    255.150    253.004    232.606  0.003919 2681
  28.810    256.020    252.119    232.628  0.003906 2682
  28.820    253.770    251.398    232.648  0.003941 2683
  28.830    254.640    250.828    232.669  0.003927 2684
  28.840    252.040    250.401    232.689  0.003968 2685
  28.850    252.930    250.098    232.709  0.003954 2686
  28.860    251.940    249.908    232.729  0.003969 2687
  28.870    252.360    249.829    232.748  0.003963 2688
  28.880    250.830    249.862    232.767  0.003987 2689
  28.890    251.000    250.004    232.785  0.003984 2690
  28.900    249.800    250.258    232.803  0.004003 2691
  28.910    250.840    250.621    232.821  0.003987 2692
  28.920    250.580    251.088    232.839  0.003991 2693
  28.930    253.080    251.645    232.856  0.003951 2694
  28.940    252.430    252.274    232.873  0.003961 2695
  28.950    252.890    252.954    232.890  0.003954 2696
  28.960    252.620    253.664    232.906  0.003959 2697
  28.970    253.620    254.384    232.922  0.003943 2698
  28.980    255.940    255.102    232.937  0.003907 2699
  28.990    256.320    255.802    232.953  0.003901 2700
  29.000    257.020    256.472    232.968  0.003891 2701
  29.010    258.630    257.097    232.982  0.003867 2702
  29.020    256.350    257.675    232.997  0.003901 2703
  29.030    257.330    258.213    233.011  0.003886 2704
  29.040    255.980    258.737    233.024  0.003907 2705
  29.050    260.480    259.280    233.038  0.003839 2706
  29.060    260.310    259.873    233.051  0.003842 2707
  29.070    257.210    260.543    233.064  0.003888 2708
  29.080    257.200    261.300    233.076  0.003888 2709
  29.090    257.890    262.149    233.088  0.003878 2710
  29.100    258.450    263.095    233.100  0.003869 2711
  29.110    262.390    264.129    233.112  0.003811 2712
  29.120    261.240    265.235    233.123  0.003828 2713
  29.130    263.050    266.391    233.134  0.003802 2714
  29.140    262.730    267.567    233.144  0.003806 2715
  29.150    265.740    268.717    233.155  0.003763 2716
  29.160    267.410    269.787    233.165  0.003740 2717
  29.170    269.020    270.693    233.174  0.003717 2718
  29.180    268.830    271.333    233.184  0.003720 2719
  29.190    269.630    271.592    233.193  0.003709 2720
  29.200    266.920    271.380    233.202  0.003746 2721
  29.210    267.890    270.652    233.210  0.003733 2722
  29.220    267.500    269.433    233.218  0.003738 2723
  29.230    266.060    267.811    233.226  0.003759 2724
  29.240    262.860    265.906    233.234  0.003804 2725
  29.250    261.030    263.838    233.242  0.003831 2726
  29.260    256.220    261.719    233.249  0.003903 2727
  29.270    256.760    259.635    233.256  0.003895 2728
  29.280    255.810    257.661    233.262  0.003909 2729
  29.290    255.110    255.849    233.268  0.003920 2730
  29.300    250.820    254.241    233.275  0.003987 2731
  29.310    251.790    252.862    233.280  0.003972 2732
  29.320    247.830    251.732    233.286  0.004035 2733
  29.330    249.560    250.860    233.291  0.004007 2734
  29.340    250.340    250.248    233.296  0.003995 2735
  29.350    251.750    249.892    233.301  0.003972 2736
  29.360    251.560    249.784    233.306  0.003975 2737
  29.370    251.330    249.906    233.310  0.003979 2738
  29.380    249.330    250.241    233.314  0.004011 2739
  29.390    251.930    250.767    233.318  0.003969 2740
  29.400    251.450    251.459    233.321  0.003977 2741
  29.410    253.400    252.287    233.325  0.003946 2742
  29.420    254.490    253.223    233.328  0.003929 2743
  29.430    252.370    254.233    233.331  0.003962 2744
  29.440    251.380    255.274    233.333  0.003978 2745
  29.450    255.130    256.296    233.336  0.003920 2746
  29.460    255.170    257.240    233.338  0.003919 2747
  29.470    255.320    258.030    233.340  0.003917 2748
  29.480    255.710    258.586    233.342  0.003911 2749
  29.490    254.790    258.829    233.343  0.003925 2750
  29.500    252.800    258.704    233.344  0.003956 2751
  29.510    255.620    258.198    233.346  0.003912 2752
  29.520    254.070    257.344    233.347  0.003936 2753
  29.530    253.490    256.220    233.347  0.003945 2754
  29.540    252.450    254.921    233.348  0.003961 2755
  29.550    250.060    253.537    233.348  0.003999 2756
  29.560    247.330    252.150    233.348  0.004043 2757
  29.570    250.690    250.825    233.348  0.003989 2758
  29.580    244.880    249.606    233.348  0.004084 2759
  29.590    247.370    248.531    233.347  0.004043 2760
  29.600    245.310    247.622    233.347  0.004076 2761
  29.610    246.060    246.895    233.346  0.004064 2762
  29.620    243.890    246.358    233.345  0.004100 2763
  29.630    244.050    246.014    233.344  0.004098 2764
  29.640    245.110    245.852    233.343  0.004080 2765
  29.650    247.030    245.864    233.341  0.004048 2766
  29.660    247.180    246.021    233.339  0.004046 2767
  29.670    246.380    246.301    233.338  0.004059 2768
  29.680    246.340    246.679    233.336  0.004059 2769
  29.690    246.940    247.128    233.333  0.004050 2770
  29.700    246.330    247.631    233.331  0.004060 2771
  29.710    248.930    248.166    233.329  0.004017 2772
  29.720    248.200    248.714    233.326  0.004029 2773
  29.730    249.280    249.251    233.323  0.004012 2774
  29.740    247.030    249.743    233.320  0.004048 2775
  29.750    249.490    250.160    233.317  0.004008 2776
  29.760    248.880    250.481    233.314  0.004018 2777
  29.770    251.500    250.704    233.310  0.003976 2778
  29.780    251.740    250.835    233.307  0.003972 2779
  29.790    252.100    250.902    233.303  0.003967 2780
  29.800    251.240    250.931    233.299  0.003980 2781
  29.810    250.300    250.942    233.295  0.003995 2782
  29.820    251.040    250.953    233.291  0.003983 2783
  29.830    251.990    250.968    233.287  0.003968 2784
  29.840    251.380    250.986    233.282  0.003978 2785
  29.850    252.460    250.989    233.278  0.003961 2786
  29.860    249.500    250.954    233.273  0.004008 2787
  29.870    251.070    250.859    233.268  0.003983 2788
  29.880    250.500    250.690    233.263  0.003992 2789
  29.890    252.060    250.445    233.258  0.003967 2790
  29.900    251.950    250.150    233.253  0.003969 2791
  29.910    251.330    249.843    233.248  0.003979 2792
  29.920    249.570    249.565    233.242  0.004007 2793
  29.930    252.210    249.354    233.237  0.003965 2794
  29.940    253.450    249.231    233.231  0.003946 2795
  29.950    252.110    249.213    233.225  0.003967 2796
  29.960    252.460    249.305    233.219  0.003961 2797
  29.970    253.480    249.507    233.213  0.003945 2798
  29.980    252.820    249.809    233.207  0.003955 2799
  29.990    253.390    250.201    233.200  0.003946 2800
  30.000    253.690    250.661    233.194  0.003942 2801
  30.010    255.770    251.170    233.187  0.003910 2802
  30.020    256.700    251.689    233.180  0.003896 2803
  30.030    255.660    252.170    233.174  0.003911 2804
  30.040    253.530    252.558    233.167  0.003944 2805
  30.050    254.890    252.796    233.160  0.003923 2806
  30.060    253.170    252.842    233.152  0.003950 2807
  30.070    256.120    252.682    233.145  0.003904 2808
  30.080    255.840    252.344    233.138  0.003909 2809
  30.090    254.670    251.875    233.130  0.003927 2810
  30.100    251.350    251.327    233.122  0.003979 2811
  30.110    250.870    250.736    233.115  0.003986 2812
  30.120    251.500    250.126    233.107  0.003976 2813
  30.130    251.490    249.511    233.099  0.003976 2814
  30.140    250.930    248.892    233.091  0.003985 2815
  30.150    249.810    248.282    233.082  0.004003 2816
  30.160    247.560    247.687    233.074  0.004039 2817
  30.170    248.600    247.121    233.065  0.004023 2818
  30.180    245.320    246.600    233.057  0.004076 2819
  30.190    245.300    246.133    233.048  0.004077 2820
  30.200    243.490    245.734    233.039  0.004107 2821
  30.210    244.390    245.407    233.030  0.004092 2822
  30.220    241.490    245.160    233.021  0.004141 2823
  30.230    244.220    244.989    233.012  0.004095 2824
  30.240    242.490    244.886    233.002  0.004124 2825
  30.250    242.710    244.851    232.993  0.004120 2826
  30.260    241.510    244.868    232.983  0.004141 2827
  30.270    243.240    244.925    232.974  0.004111 2828
  30.280    243.190    245.003    232.964  0.004112 2829
  30.290    242.200    245.081    232.954  0.004129 2830
  30.300    244.070    245.138    232.944  0.004097 2831
  30.310    244.200    245.156    232.934  0.004095 2832
  30.320    243.420    245.122    232.923  0.004108 2833
  30.330    243.890    245.034    232.913  0.004100 2834
  30.340    241.040    244.898    232.902  0.004149 2835
  30.350    242.670    244.729    232.891  0.004121 2836
  30.360    244.120    244.548    232.881  0.004096 2837
  30.370    244.540    244.377    232.870  0.004089 2838
  30.380    243.650    244.225    232.858  0.004104 2839
  30.390    244.050    244.103    232.847  0.004098 2840
  30.400    240.900    244.016    232.836  0.004151 2841
  30.410    242.670    243.966    232.824  0.004121 2842
  30.420    243.070    243.952    232.813  0.004114 2843
  30.430    243.850    243.977    232.801  0.004101 2844
  30.440    242.070    244.045    232.789  0.004131 2845
  30.450    244.030    244.156    232.777  0.004098 2846
  30.460    242.010    244.316    232.765  0.004132 2847
  30.470    244.830    244.517    232.752  0.004084 2848
  30.480    244.670    244.758    232.740  0.004087 2849
  30.490    246.980    245.037    232.727  0.004049 2850
  30.500    246.730    245.346    232.714  0.004053 2851
  30.510    247.580    245.677    232.701  0.004039 2852
  30.520    244.230    246.019    232.688  0.004095 2853
  30.530    249.380    246.360    232.675  0.004010 2854
  30.540    247.810    246.685    232.662  0.004035 2855
  30.550    249.950    246.976    232.648  0.004001 2856
  30.560    248.200    247.219    232.635  0.004029 2857
  30.570    250.460    247.400    232.621  0.003993 2858
  30.580    245.360    247.510    232.607  0.004076 2859
  30.590    247.560    247.550    232.593  0.004039 2860
  30.600    246.020    247.521    232.578  0.004065 2861
  30.610    248.560    247.431    232.564  0.004023 2862
  30.620    246.300    247.283    232.549  0.004060 2863
  30.630    246.980    247.088    232.535  0.004049 2864
  30.640    245.130    246.859    232.520  0.004079 2865
  30.650    247.260    246.618    232.505  0.004044 2866
  30.660    246.500    246.397    232.489  0.004057 2867
  30.670    248.850    246.222    232.474  0.004018 2868
  30.680    247.770    246.120    232.458  0.004036 2869
  30.690    248.090    246.116    232.443  0.004031 2870
  30.700    246.280    246.223    232.427  0.004060 2871
  30.710    248.290    246.446    232.411  0.004028 2872
  30.720    248.720    246.786    232.394  0.004021 2873
  30.730    251.120    247.234    232.378  0.003982 2874
  30.740    252.970    247.778    232.361  0.003953 2875
  30.750    249.680    248.393    232.345  0.004005 2876
  30.760    250.270    249.054    232.328  0.003996 2877
  30.770    253.940    249.737    232.311  0.003938 2878
  30.780    252.990    250.403    232.293  0.003953 2879
  30.790    256.020    251.026    232.276  0.003906 2880
  30.800    254.140    251.575    232.258  0.003935 2881
  30.810    255.210    252.021    232.240  0.003918 2882
  30.820    253.430    252.337    232.222  0.003946 2883
  30.830    255.200    252.504    232.204  0.003918 2884
  30.840    254.280    252.520    232.186  0.003933 2885
  30.850    255.010    252.393    232.167  0.003921 2886
  30.860    251.660    252.142    232.148  0.003974 2887
  30.870    253.680    251.809    232.130  0.003942 2888
  30.880    252.170    251.435    232.110  0.003966 2889
  30.890    253.450    251.051    232.091  0.003946 2890
  30.900    252.390    250.691    232.071  0.003962 2891
  30.910    253.830    250.366    232.052  0.003940 2892
  30.920    252.480    250.083    232.032  0.003961 2893
  30.930    253.120    249.846    232.012  0.003951 2894
  30.940    250.890    249.662    231.991  0.003986 2895
  30.950    252.840    249.537    231.971  0.003955 2896
  30.960    251.620    249.486    231.950  0.003974 2897
  30.970    253.480    249.518    231.929  0.003945 2898
  30.980    252.040    249.647    231.908  0.003968 2899
  30.990    253.920    249.883    231.887  0.003938 2900
  31.000    250.930    250.227    231.865  0.003985 2901
  31.010    255.200    250.681    231.844  0.003918 2902
  31.020    253.160    251.243    231.822  0.003950 2903
  31.030    254.000    251.888    231.800  0.003937 2904
  31.040    256.230    252.589    231.777  0.003903 2905
  31.050    253.870    253.303    231.755  0.003939 2906
  31.060    253.330    253.980    231.732  0.003947 2907
  31.070    253.910    254.571    231.709  0.003938 2908
  31.080    255.090    255.028    231.686  0.003920 2909
  31.090    255.840    255.318    231.662  0.003909 2910
  31.100    255.930    255.421    231.639  0.003907 2911
  31.110    254.360    255.325    231.615  0.003931 2912
  31.120    252.760    255.039    231.591  0.003956 2913
  31.130    254.530    254.585    231.567  0.003929 2914
  31.140    253.480    253.991    231.542  0.003945 2915
  31.150    253.150    253.281    231.517  0.003950 2916
  31.160    251.210    252.485    231.492  0.003981 2917
  31.170    250.230    251.627    231.467  0.003996 2918
  31.180    247.560    250.733    231.442  0.004039 2919
  31.190    248.380    249.826    231.416  0.004026 2920
  31.200    246.660    248.925    231.391  0.004054 2921
  31.210    245.950    248.041    231.365  0.004066 2922
  31.220    245.190    247.191    231.338  0.004078 2923
  31.230    245.650    246.381    231.312  0.004071 2924
  31.240    243.860    245.625    231.285  0.004101 2925
  31.250    244.400    244.936    231.258  0.004092 2926
  31.260    243.710    244.321    231.231  0.004103 2927
  31.270    242.600    243.783    231.204  0.004122 2928
  31.280    242.300    243.320    231.176  0.004127 2929
  31.290    244.710    242.928    231.149  0.004086 2930
  31.300    241.000    242.600    231.121  0.004149 2931
  31.310    241.820    242.331    231.092  0.004135 2932
  31.320    241.100    242.120    231.064  0.004148 2933
  31.330    243.720    241.965    231.035  0.004103 2934
  31.340    243.170    241.873    231.006  0.004112 2935
  31.350    243.710    241.840    230.977  0.004103 2936
  31.360    242.020    241.871    230.948  0.004132 2937
  31.370    242.300    241.966    230.918  0.004127 2938
  31.380    241.030    242.123    230.888  0.004149 2939
  31.390    244.820    242.342    230.858  0.004085 2940
  31.400    245.130    242.613    230.828  0.004079 2941
  31.410    243.610    242.928    230.797  0.004105 2942
  31.420    242.590    243.279    230.767  0.004122 2943
  31.430    244.160    243.654    230.736  0.004096 2944
  31.440    243.830    244.049    230.705  0.004101 2945
  31.450    247.100    244.447    230.673  0.004047 2946
  31.460    244.480    244.815    230.642  0.004090 2947
  31.470    246.550    245.129    230.610  0.004056 2948
  31.480    243.430    245.355    230.578  0.004108 2949
  31.490    244.810    245.472    230.545  0.004085 2950
  31.500    246.830    245.468    230.513  0.004051 2951
  31.510    245.900    245.351    230.480  0.004067 2952
  31.520    245.700    245.143    230.447  0.004070 2953
  31.530    244.920    244.876    230.414  0.004083 2954
  31.540    242.070    244.577    230.380  0.004131 2955
  31.550    243.440    244.261    230.347  0.004108 2956
  31.560    242.300    243.943    230.313  0.004127 2957
  31.570    242.960    243.630    230.279  0.004116 2958
  31.580    243.080    243.316    230.244  0.004114 2959
  31.590    241.210    243.004    230.210  0.004146 2960
  31.600    239.200    242.688    230.175  0.004181 2961
  31.610    239.750    242.376    230.140  0.004171 2962
  31.620    240.040    242.066    230.105  0.004166 2963
  31.630    239.130    241.757    230.070  0.004182 2964
  31.640    239.550    241.445    230.034  0.004174 2965
  31.650    240.650    241.131    229.998  0.004155 2966
  31.660    238.760    240.815    229.962  0.004188 2967
  31.670    239.500    240.498    229.926  0.004175 2968
  31.680    241.160    240.184    229.889  0.004147 2969
  31.690    241.720    239.879    229.853  0.004137 2970
  31.700    239.360    239.587    229.816  0.004178 2971
  31.710    238.770    239.304    229.778  0.004188 2972
  31.720    238.670    239.031    229.741  0.004190 2973
  31.730    240.510    238.761    229.703  0.004158 2974
  31.740    239.690    238.484    229.666  0.004172 2975
  31.750    239.810    238.197    229.628  0.004170 2976
  31.760    239.650    237.899    229.589  0.004173 2977
  31.770    240.230    237.598    229.551  0.004163 2978
  31.780    237.640    237.296    229.512  0.004208 2979
  31.790    236.960    236.999    229.473  0.004220 2980
  31.800    235.950    236.709    229.434  0.004238 2981
  31.810    238.700    236.425    229.395  0.004189 2982
  31.820    236.980    236.146    229.356  0.004220 2983
  31.830    237.000    235.873    229.316  0.004219 2984
  31.840    237.110    235.614    229.276  0.004217 2985
  31.850    236.200    235.371    229.236  0.004234 2986
  31.860    236.760    235.153    229.196  0.004224 2987
  31.870    236.650    234.965    229.155  0.004226 2988
  31.880    234.320    234.817    229.114  0.004268 2989
  31.890    236.830    234.712    229.074  0.004222 2990
  31.900    234.080    234.650    229.032  0.004272 2991
  31.910    235.120    234.635    228.991  0.004253 2992
  31.920    235.670    234.662    228.950  0.004243 2993
  31.930    236.470    234.734    228.908  0.004229 2994
  31.940    234.480    234.842    228.866  0.004265 2995
  31.950    234.410    234.980    228.824  0.004266 2996
  31.960    232.520    235.142    228.782  0.004301 2997
  31.970    233.560    235.321    228.739  0.004282 2998
  31.980    234.450    235.497    228.696  0.004265 2999
  31.990    237.120    235.662    228.654  0.004217 3000
  32.000    236.780    235.801    228.610  0.004223 3001
  32.010    235.030    235.903    228.567  0.004255 3002
  32.020    233.620    235.969    228.524  0.004280 3003
  32.030    235.720    236.004    228.480  0.004242 3004
  32.040    235.570    236.019    228.436  0.004245 3005
  32.050    236.470    236.028    228.392  0.004229 3006
  32.060    236.270    236.048    228.348  0.004232 3007
  32.070    237.000    236.092    228.304  0.004219 3008
  32.080    233.900    236.178    228.259  0.004275 3009
  32.090    236.110    236.316    228.215  0.004235 3010
  32.100    236.430    236.518    228.170  0.004230 3011
  32.110    236.230    236.788    228.125  0.004233 3012
  32.120    234.840    237.126    228.079  0.004258 3013
  32.130    237.600    237.528    228.034  0.004209 3014
  32.140    235.890    237.978    227.988  0.004239 3015
  32.150    237.850    238.458    227.943  0.004204 3016
  32.160    236.910    238.943    227.897  0.004221 3017
  32.170    238.550    239.402    227.851  0.004192 3018
  32.180    238.980    239.803    227.804  0.004184 3019
  32.190    236.710    240.115    227.758  0.004225 3020
  32.200    234.300    240.319    227.711  0.004268 3021
  32.210    236.430    240.404    227.664  0.004230 3022
  32.220    235.630    240.376    227.617  0.004244 3023
  32.230    237.150    240.251    227.570  0.004217 3024
  32.240    235.550    240.061    227.523  0.004245 3025
  32.250    234.940    239.841    227.476  0.004256 3026
  32.260    235.660    239.620    227.428  0.004243 3027
  32.270    235.530    239.419    227.380  0.004246 3028
  32.280    234.760    239.248    227.333  0.004260 3029
  32.290    237.440    239.114    227.285  0.004212 3030
  32.300    237.450    239.018    227.236  0.004211 3031
  32.310    237.000    238.954    227.188  0.004219 3032
  32.320    233.130    238.917    227.139  0.004289 3033
  32.330    235.120    238.893    227.091  0.004253 3034
  32.340    236.040    238.871    227.042  0.004237 3035
  32.350    236.810    238.843    226.993  0.004223 3036
  32.360    235.940    238.794    226.944  0.004238 3037
  32.370    237.160    238.727    226.895  0.004217 3038
  32.380    234.150    238.649    226.845  0.004271 3039
  32.390    236.000    238.568    226.796  0.004237 3040
  32.400    237.210    238.501    226.746  0.004216 3041
  32.410    239.920    238.456    226.696  0.004168 3042
  32.420    238.010    238.450    226.647  0.004202 3043
  32.430    239.610    238.489    226.596  0.004173 3044
  32.440    237.230    238.581    226.546  0.004215 3045
  32.450    237.590    238.730    226.496  0.004209 3046
  32.460    238.830    238.938    226.445  0.004187 3047
  32.470    239.510    239.204    226.395  0.004175 3048
  32.480    240.160    239.529    226.344  0.004164 3049
  32.490    240.470    239.906    226.293  0.004159 3050
  32.500    239.190    240.334    226.242  0.004181 3051
  32.510    242.630    240.802    226.191  0.004122 3052
  32.520    243.170    241.316    226.140  0.004112 3053
  32.530    245.100    241.866    226.089  0.004080 3054
  32.540    242.870    242.445    226.037  0.004117 3055
  32.550    245.270    243.046    225.985  0.004077 3056
  32.560    242.510    243.658    225.934  0.004124 3057
  32.570    244.960    244.269    225.882  0.004082 3058
  32.580    246.240    244.859    225.830  0.004061 3059
  32.590    248.190    245.406    225.778  0.004029 3060
  32.600    247.030    245.879    225.726  0.004048 3061
  32.610    248.590    246.253    225.673  0.004023 3062
  32.620    247.500    246.504    225.621  0.004040 3063
  32.630    248.610    246.632    225.568  0.004022 3064
  32.640    247.940    246.645    225.516  0.004033 3065
  32.650    249.300    246.563    225.463  0.004011 3066
  32.660    249.150    246.409    225.410  0.004014 3067
  32.670    249.140    246.216    225.357  0.004014 3068
  32.680    245.560    246.005    225.304  0.004072 3069
  32.690    248.030    245.794    225.251  0.004032 3070
  32.700    249.090    245.593    225.198  0.004015 3071
  32.710    247.340    245.411    225.144  0.004043 3072
  32.720    248.700    245.242    225.091  0.004021 3073
  32.730    248.900    245.076    225.037  0.004018 3074
  32.740    246.990    244.901    224.983  0.004049 3075
  32.750    247.050    244.706    224.930  0.004048 3076
  32.760    245.880    244.478    224.876  0.004067 3077
  32.770    247.320    244.210    224.822  0.004043 3078
  32.780    245.210    243.904    224.768  0.004078 3079
  32.790    244.600    243.566    224.714  0.004088 3080
  32.800    242.300    243.218    224.659  0.004127 3081
  32.810    246.180    242.879    224.605  0.004062 3082
  32.820    245.640    242.567    224.551  0.004071 3083
  32.830    245.540    242.297    224.496  0.004073 3084
  32.840    243.610    242.078    224.441  0.004105 3085
  32.850    245.260    241.915    224.387  0.004077 3086
  32.860    244.050    241.810    224.332  0.004098 3087
  32.870    243.360    241.760    224.277  0.004109 3088
  32.880    244.160    241.761    224.222  0.004096 3089
  32.890    244.260    241.805    224.167  0.004094 3090
  32.900    244.480    241.877    224.112  0.004090 3091
  32.910    242.370    241.966    224.057  0.004126 3092
  32.920    239.370    242.056    224.001  0.004178 3093
  32.930    241.650    242.132    223.946  0.004138 3094
  32.940    241.470    242.172    223.890  0.004141 3095
  32.950    243.850    242.149    223.835  0.004101 3096
  32.960    242.340    242.033    223.779  0.004126 3097
  32.970    243.120    241.797    223.724  0.004113 3098
  32.980    240.840    241.424    223.668  0.004152 3099
  32.990    242.320    240.914    223.612  0.004127 3100
  33.000    240.300    240.284    223.556  0.004161 3101
  33.010    242.050    239.570    223.500  0.004131 3102
  33.020    240.140    238.808    223.444  0.004164 3103
  33.030    240.820    238.031    223.388  0.004152 3104
  33.040    236.840    237.266    223.332  0.004222 3105
  33.050    237.320    236.534    223.275  0.004214 3106
  33.060    236.140    235.849    223.219  0.004235 3107
  33.070    237.630    235.217    223.163  0.004208 3108
  33.080    236.640    234.645    223.106  0.004226 3109
  33.090    235.260    234.133    223.050  0.004251 3110
  33.100    233.980    233.681    222.993  0.004274 3111
  33.110    234.130    233.289    222.936  0.004271 3112
  33.120    235.200    232.956    222.879  0.004252 3113
  33.130    233.070    232.672    222.823  0.004291 3114
  33.140    234.190    232.433    222.766  0.004270 3115
  33.150    235.100    232.230    222.709  0.004254 3116
  33.160    232.920    232.052    222.652  0.004293 3117
  33.170    235.000    231.893    222.595  0.004255 3118
  33.180    232.550    231.745    222.538  0.004300 3119
  33.190    233.670    231.598    222.481  0.004280 3120
  33.200    235.940    231.454    222.423  0.004238 3121
  33.210    233.400    231.312    222.366  0.004284 3122
  33.220    234.440    231.176    222.309  0.004265 3123
  33.230    233.130    231.054    222.251  0.004289 3124
  33.240    234.310    230.949    222.194  0.004268 3125
  33.250    233.110    230.873    222.136  0.004290 3126
  33.260    232.320    230.825    222.079  0.004304 3127
  33.270    233.510    230.809    222.021  0.004282 3128
  33.280    230.330    230.826    221.964  0.004342 3129
  33.290    233.110    230.871    221.906  0.004290 3130
  33.300    232.100    230.940    221.848  0.004308 3131
  33.310    232.220    231.022    221.790  0.004306 3132
  33.320    234.300    231.115    221.732  0.004268 3133
  33.330    233.730    231.201    221.675  0.004278 3134
  33.340    231.610    231.272    221.617  0.004318 3135
  33.350    234.130    231.315    221.559  0.004271 3136
  33.360    234.370    231.324    221.501  0.004267 3137
  33.370    234.440    231.293    221.443  0.004265 3138
  33.380    234.050    231.227    221.384  0.004273 3139
  33.390    235.340    231.134    221.326  0.004249 3140
  33.400    231.990    231.026    221.268  0.004311 3141
  33.410    233.400    230.919    221.210  0.004284 3142
  33.420    234.030    230.824    221.152  0.004273 3143
  33.430    235.600    230.754    221.093  0.004244 3144
  33.440    234.140    230.723    221.035  0.004271 3145
  33.450    233.950    230.735    220.977  0.004274 3146
  33.460    230.080    230.800    220.918  0.004346 3147
  33.470    232.140    230.921    220.860  0.004308 3148
  33.480    233.380    231.101    220.801  0.004285 3149
  33.490    233.810    231.343    220.743  0.004277 3150
  33.500    233.480    231.642    220.684  0.004283 3151
  33.510    233.960    231.998    220.626  0.004274 3152
  33.520    233.150    232.402    220.567  0.004289 3153
  33.530    233.580    232.844    220.509  0.004281 3154
  33.540    235.000    233.306    220.450  0.004255 3155
  33.550    235.070    233.772    220.391  0.004254 3156
  33.560    236.200    234.224    220.333  0.004234 3157
  33.570    234.550    234.642    220.274  0.004263 3158
  33.580    233.840    235.009    220.215  0.004276 3159
  33.590    236.740    235.318    220.156  0.004224 3160
  33.600    236.420    235.560    220.098  0.004230 3161
  33.610    237.290    235.735    220.039  0.004214 3162
  33.620    236.620    235.840    219.980  0.004226 3163
  33.630    236.110    235.882    219.921  0.004235 3164
  33.640    234.600    235.864    219.862  0.004263 3165
  33.650    232.980    235.800    219.804  0.004292 3166
  33.660    234.850    235.697    219.745  0.004258 3167
  33.670    235.360    235.561    219.686  0.004249 3168
  33.680    234.550    235.402    219.627  0.004263 3169
  33.690    234.210    235.224    219.568  0.004270 3170
  33.700    233.270    235.028    219.509  0.004287 3171
  33.710    232.780    234.817    219.450  0.004296 3172
  33.720    233.970    234.597    219.391  0.004274 3173
  33.730    234.320    234.379    219.332  0.004268 3174
  33.740    231.770    234.165    219.273  0.004315 3175
  33.750    232.850    233.963    219.214  0.004295 3176
  33.760    231.610    233.773    219.156  0.004318 3177
  33.770    231.950    233.598    219.097  0.004311 3178
  33.780    233.410    233.442    219.038  0.004284 3179
  33.790    233.900    233.310    218.979  0.004275 3180
  33.800    232.270    233.198    218.920  0.004305 3181
  33.810    233.450    233.116    218.861  0.004284 3182
  33.820    231.970    233.065    218.802  0.004311 3183
  33.830    233.700    233.051    218.743  0.004279 3184
  33.840    233.230    233.071    218.684  0.004288 3185
  33.850    234.500    233.123    218.625  0.004264 3186
  33.860    233.520    233.204    218.566  0.004282 3187
  33.870    233.550    233.310    218.508  0.004282 3188
  33.880    231.020    233.437    218.449  0.004329 3189
  33.890    232.620    233.578    218.390  0.004299 3190
  33.900    233.880    233.725    218.331  0.004276 3191
  33.910    234.540    233.870    218.272  0.004264 3192
  33.920    233.370    233.995    218.213  0.004285 3193
  33.930    233.110    234.077    218.155  0.004290 3194
  33.940    232.490    234.097    218.096  0.004301 3195
  33.950    233.780    234.034    218.037  0.004278 3196
  33.960    233.800    233.889    217.978  0.004277 3197
  33.970    235.710    233.668    217.920  0.004243 3198
  33.980    232.960    233.397    217.861  0.004293 3199
  33.990    234.610    233.104    217.802  0.004262 3200
  34.000    232.330    232.809    217.744  0.004304 3201
  34.010    232.890    232.531    217.685  0.004294 3202
  34.020    233.500    232.279    217.627  0.004283 3203
  34.030    236.430    232.057    217.568  0.004230 3204
  34.040    235.330    231.865    217.510  0.004249 3205
  34.050    234.690    231.700    217.451  0.004261 3206
  34.060    232.820    231.558    217.393  0.004295 3207
  34.070    234.230    231.432    217.334  0.004269 3208
  34.080    233.130    231.320    217.276  0.004289 3209
  34.090    234.990    231.222    217.218  0.004256 3210
  34.100    234.690    231.138    217.160  0.004261 3211
  34.110    234.400    231.072    217.101  0.004266 3212
  34.120    230.580    231.029    217.043  0.004337 3213
  34.130    233.350    231.018    216.985  0.004285 3214
  34.140    233.970    231.046    216.927  0.004274 3215
  34.150    236.060    231.120    216.869  0.004236 3216
  34.160    236.170    231.241    216.811  0.004234 3217
  34.170    233.470    231.412    216.753  0.004283 3218
  34.180    231.400    231.624    216.695  0.004322 3219
  34.190    233.270    231.873    216.637  0.004287 3220
  34.200    235.920    232.153    216.579  0.004239 3221
  34.210    235.470    232.454    216.522  0.004247 3222
  34.220    236.230    232.768    216.464  0.004233 3223
  34.230    235.940    233.086    216.406  0.004238 3224
  34.240    233.640    233.397    216.349  0.004280 3225
  34.250    233.970    233.684    216.291  0.004274 3226
  34.260    234.050    233.931    216.234  0.004273 3227
  34.270    234.130    234.114    216.177  0.004271 3228
  34.280    234.460    234.210    216.119  0.004265 3229
  34.290    232.630    234.202    216.062  0.004299 3230
  34.300    230.340    234.070    216.005  0.004341 3231
  34.310    233.070    233.808    215.948  0.004291 3232
  34.320    232.970    233.424    215.891  0.004292 3233
  34.330    232.770    232.930    215.834  0.004296 3234
  34.340    231.820    232.334    215.777  0.004314 3235
  34.350    231.940    231.653    215.720  0.004311 3236
  34.360    228.280    230.902    215.663  0.004381 3237
  34.370    228.590    230.099    215.606  0.004375 3238
  34.380    229.680    229.265    215.550  0.004354 3239
  34.390    228.730    228.421    215.493  0.004372 3240
  34.400    227.690    227.588    215.436  0.004392 3241
  34.410    227.240    226.785    215.380  0.004401 3242
  34.420    225.460    226.019    215.324  0.004435 3243
  34.430    225.090    225.304    215.267  0.004443 3244
  34.440    223.750    224.640    215.211  0.004469 3245
  34.450    225.220    224.031    215.155  0.004440 3246
  34.460    223.570    223.472    215.099  0.004473 3247
  34.470    224.250    222.962    215.043  0.004459 3248
  34.480    220.770    222.494    214.987  0.004530 3249
  34.490    221.800    222.064    214.931  0.004509 3250
  34.500    221.120    221.661    214.876  0.004522 3251
  34.510    221.010    221.281    214.820  0.004525 3252
  34.520    220.000    220.918    214.764  0.004545 3253
  34.530    221.510    220.571    214.709  0.004514 3254
  34.540    219.370    220.249    214.653  0.004559 3255
  34.550    219.410    219.955    214.598  0.004558 3256
  34.560    220.410    219.693    214.543  0.004537 3257
  34.570    220.470    219.469    214.488  0.004536 3258
  34.580    221.740    219.283    214.433  0.004510 3259
  34.590    220.910    219.138    214.378  0.004527 3260
  34.600    220.350    219.034    214.323  0.004538 3261
  34.610    220.210    218.971    214.268  0.004541 3262
  34.620    218.630    218.950    214.213  0.004574 3263
  34.630    220.800    218.971    214.159  0.004529 3264
  34.640    219.760    219.029    214.104  0.004550 3265
  34.650    218.180    219.124    214.050  0.004583 3266
  34.660    218.520    219.252    213.995  0.004576 3267
  34.670    220.140    219.410    213.941  0.004543 3268
  34.680    218.560    219.590    213.887  0.004575 3269
  34.690    218.880    219.788    213.833  0.004569 3270
  34.700    220.670    219.995    213.779  0.004532 3271
  34.710    220.630    220.202    213.725  0.004532 3272
  34.720    218.130    220.404    213.671  0.004584 3273
  34.730    222.160    220.582    213.617  0.004501 3274
  34.740    221.080    220.722    213.564  0.004523 3275
  34.750    222.250    220.813    213.510  0.004499 3276
  34.760    220.350    220.845    213.457  0.004538 3277
  34.770    220.460    220.821    213.403  0.004536 3278
  34.780    216.440    220.745    213.350  0.004620 3279
  34.790    219.680    220.633    213.297  0.004552 3280
  34.800    220.670    220.493    213.244  0.004532 3281
  34.810    220.140    220.349    213.191  0.004543 3282
  34.820    220.330    220.211    213.138  0.004539 3283
  34.830    220.870    220.088    213.085  0.004528 3284
  34.840    218.970    219.990    213.032  0.004567 3285
  34.850    219.800    219.922    212.980  0.004550 3286
  34.860    221.940    219.889    212.927  0.004506 3287
  34.870    221.210    219.889    212.875  0.004521 3288
  34.880    220.530    219.927    212.822  0.004535 3289
  34.890    219.020    219.996    212.770  0.004566 3290
  34.900    218.260    220.093    212.718  0.004582 3291
  34.910    219.940    220.213    212.666  0.004547 3292
  34.920    218.950    220.349    212.614  0.004567 3293
  34.930    221.530    220.499    212.562  0.004514 3294
  34.940    221.750    220.656    212.510  0.004510 3295
  34.950    221.390    220.814    212.458  0.004517 3296
  34.960    219.960    220.974    212.407  0.004546 3297
  34.970    220.670    221.133    212.355  0.004532 3298
  34.980    220.530    221.287    212.304  0.004535 3299
  34.990    222.060    221.432    212.252  0.004503 3300
  35.000    221.160    221.569    212.201  0.004522 3301
  35.010    222.470    221.697    212.150  0.004495 3302
  35.020    221.090    221.815    212.099  0.004523 3303
  35.030    221.290    221.920    212.048  0.004519 3304
  35.040    221.430    222.009    211.997  0.004516 3305
  35.050    223.840    222.082    211.946  0.004467 3306
  35.060    221.460    222.139    211.895  0.004515 3307
  35.070    221.130    222.171    211.845  0.004522 3308
  35.080    220.220    222.187    211.794  0.004541 3309
  35.090    222.790    222.189    211.743  0.004489 3310
  35.100    221.880    222.187    211.693  0.004507 3311
  35.110    222.480    222.186    211.643  0.004495 3312
  35.120    221.830    222.193    211.593  0.004508 3313
  35.130    222.270    222.213    211.542  0.004499 3314
  35.140    219.580    222.245    211.492  0.004554 3315
  35.150    220.530    222.292    211.442  0.004535 3316
  35.160    220.330    222.355    211.392  0.004539 3317
  35.170    222.750    222.427    211.343  0.004489 3318
  35.180    223.450    222.509    211.293  0.004475 3319
  35.190    221.860    222.586    211.243  0.004507 3320
  35.200    219.500    222.650    211.194  0.004556 3321
  35.210    220.910    222.684    211.144  0.004527 3322
  35.220    219.650    222.672    211.095  0.004553 3323
  35.230    220.860    222.594    211.045  0.004528 3324
  35.240    219.330    222.437    210.996  0.004559 3325
  35.250    221.220    222.190    210.947  0.004520 3326
  35.260    217.890    221.854    210.898  0.004589 3327
  35.270    217.770    221.443    210.848  0.004592 3328
  35.280    218.190    220.981    210.799  0.004583 3329
  35.290    218.720    220.484    210.751  0.004572 3330
  35.300    219.950    219.980    210.702  0.004546 3331
  35.310    218.150    219.482    210.653  0.004584 3332
  35.320    218.400    219.008    210.604  0.004579 3333
  35.330    218.160    218.566    210.555  0.004584 3334
  35.340    218.360    218.169    210.507  0.004580 3335
  35.350    217.960    217.819    210.458  0.004588 3336
  35.360    217.470    217.518    210.410  0.004598 3337
  35.370    217.990    217.272    210.362  0.004587 3338
  35.380    215.490    217.080    210.313  0.004641 3339
  35.390    217.200    216.942    210.265  0.004604 3340
  35.400    218.150    216.856    210.217  0.004584 3341
  35.410    218.300    216.823    210.169  0.004581 3342
  35.420    216.950    216.836    210.121  0.004609 3343
  35.430    216.270    216.897    210.073  0.004624 3344
  35.440    216.500    216.994    210.025  0.004619 3345
  35.450    217.250    217.135    209.977  0.004603 3346
  35.460    216.750    217.313    209.929  0.004614 3347
  35.470    217.000    217.524    209.881  0.004608 3348
  35.480    219.030    217.765    209.833  0.004566 3349
  35.490    219.610    218.029    209.786  0.004554 3350
  35.500    217.590    218.317    209.738  0.004596 3351
  35.510    218.640    218.617    209.691  0.004574 3352
  35.520    219.180    218.921    209.643  0.004562 3353
  35.530    217.980    219.225    209.596  0.004588 3354
  35.540    218.810    219.513    209.548  0.004570 3355
  35.550    218.620    219.783    209.501  0.004574 3356
  35.560    217.400    220.030    209.454  0.004600 3357
  35.570    219.880    220.249    209.406  0.004548 3358
  35.580    219.660    220.437    209.359  0.004552 3359
  35.590    221.250    220.593    209.312  0.004520 3360
  35.600    221.970    220.719    209.265  0.004505 3361
  35.610    222.330    220.813    209.218  0.004498 3362
  35.620    219.950    220.868    209.171  0.004546 3363
  35.630    220.890    220.886    209.124  0.004527 3364
  35.640    221.910    220.854    209.077  0.004506 3365
  35.650    222.680    220.773    209.030  0.004491 3366
  35.660    221.830    220.642    208.984  0.004508 3367
  35.670    222.520    220.460    208.937  0.004494 3368
  35.680    220.060    220.227    208.890  0.004544 3369
  35.690    221.110    219.956    208.843  0.004523 3370
  35.700    220.810    219.653    208.797  0.004529 3371
  35.710    221.190    219.329    208.750  0.004521 3372
  35.720    220.270    218.989    208.704  0.004540 3373
  35.730    219.360    218.641    208.657  0.004559 3374
  35.740    217.780    218.286    208.611  0.004592 3375
  35.750    217.790    217.934    208.564  0.004592 3376
  35.760    217.260    217.585    208.518  0.004603 3377
  35.770    217.780    217.245    208.472  0.004592 3378
  35.780    218.440    216.915    208.425  0.004578 3379
  35.790    217.290    216.601    208.379  0.004602 3380
  35.800    214.310    216.305    208.333  0.004666 3381
  35.810    215.310    216.029    208.287  0.004644 3382
  35.820    215.870    215.777    208.240  0.004632 3383
  35.830    216.450    215.553    208.194  0.004620 3384
  35.840    215.630    215.358    208.148  0.004638 3385
  35.850    215.570    215.199    208.102  0.004639 3386
  35.860    214.480    215.075    208.056  0.004662 3387
  35.870    214.750    214.984    208.010  0.004657 3388
  35.880    214.510    214.926    207.964  0.004662 3389
  35.890    215.980    214.895    207.919  0.004630 3390
  35.900    215.820    214.889    207.873  0.004633 3391
  35.910    213.570    214.903    207.827  0.004682 3392
  35.920    212.680    214.929    207.781  0.004702 3393
  35.930    214.160    214.957    207.735  0.004669 3394
  35.940    215.310    214.979    207.690  0.004644 3395
  35.950    216.080    214.982    207.644  0.004628 3396
  35.960    214.950    214.960    207.599  0.004652 3397
  35.970    216.650    214.904    207.553  0.004616 3398
  35.980    215.400    214.820    207.507  0.004643 3399
  35.990    216.190    214.708    207.462  0.004626 3400
  36.000    215.100    214.581    207.417  0.004649 3401
  36.010    217.470    214.446    207.371  0.004598 3402
  36.020    215.710    214.314    207.326  0.004636 3403
  36.030    217.090    214.192    207.280  0.004606 3404
  36.040    213.820    214.087    207.235  0.004677 3405
  36.050    215.720    213.998    207.190  0.004636 3406
  36.060    216.980    213.931    207.145  0.004609 3407
  36.070    217.990    213.882    207.100  0.004587 3408
  36.080    217.960    213.853    207.055  0.004588 3409
  36.090    217.680    213.841    207.009  0.004594 3410
  36.100    214.300    213.844    206.964  0.004666 3411
  36.110    216.770    213.861    206.919  0.004613 3412
  36.120    217.380    213.886    206.874  0.004600 3413
  36.130    218.910    213.917    206.830  0.004568 3414
  36.140    217.810    213.952    206.785  0.004591 3415
  36.150    219.220    213.991    206.740  0.004562 3416
  36.160    216.690    214.033    206.695  0.004615 3417
  36.170    217.620    214.078    206.650  0.004595 3418
  36.180    214.880    214.124    206.606  0.004654 3419
  36.190    218.140    214.172    206.561  0.004584 3420
  36.200    217.060    214.219    206.517  0.004607 3421
  36.210    218.680    214.269    206.472  0.004573 3422
  36.220    214.420    214.317    206.428  0.004664 3423
  36.230    217.050    214.368    206.383  0.004607 3424
  36.240    217.420    214.418    206.339  0.004599 3425
  36.250    218.310    214.468    206.294  0.004581 3426
  36.260    217.300    214.520    206.250  0.004602 3427
  36.270    215.700    214.572    206.206  0.004636 3428
  36.280    213.490    214.632    206.162  0.004684 3429
  36.290    215.420    214.698    206.118  0.004642 3430
  36.300    214.220    214.771    206.073  0.004668 3431
  36.310    214.760    214.853    206.029  0.004656 3432
  36.320    214.750    214.944    205.986  0.004657 3433
  36.330    214.970    215.043    205.942  0.004652 3434
  36.340    213.150    215.148    205.898  0.004692 3435
  36.350    215.660    215.259    205.854  0.004637 3436
  36.360    216.910    215.371    205.810  0.004610 3437
  36.370    215.970    215.481    205.767  0.004630 3438
  36.380    217.010    215.586    205.723  0.004608 3439
  36.390    216.750    215.683    205.679  0.004614 3440
  36.400    213.390    215.771    205.636  0.004686 3441
  36.410    213.610    215.847    205.593  0.004681 3442
  36.420    213.340    215.909    205.549  0.004687 3443
  36.430    215.920    215.961    205.506  0.004631 3444
  36.440    215.160    215.994    205.463  0.004648 3445
  36.450    216.900    216.013    205.419  0.004610 3446
  36.460    213.350    216.019    205.376  0.004687 3447
  36.470    216.320    216.010    205.333  0.004623 3448
  36.480    215.270    215.990    205.290  0.004645 3449
  36.490    216.020    215.962    205.247  0.004629 3450
  36.500    216.170    215.929    205.205  0.004626 3451
  36.510    216.430    215.896    205.162  0.004620 3452
  36.520    213.330    215.861    205.119  0.004688 3453
  36.530    215.020    215.826    205.077  0.004651 3454
  36.540    216.540    215.788    205.034  0.004618 3455
  36.550    217.800    215.746    204.992  0.004591 3456
  36.560    216.150    215.700    204.949  0.004626 3457
  36.570    215.350    215.646    204.907  0.004644 3458
  36.580    215.170    215.589    204.864  0.004647 3459
  36.590    217.360    215.523    204.822  0.004601 3460
  36.600    214.810    215.451    204.780  0.004655 3461
  36.610    216.740    215.376    204.738  0.004614 3462
  36.620    215.510    215.293    204.696  0.004640 3463
  36.630    215.880    215.205    204.654  0.004632 3464
  36.640    213.470    215.110    204.612  0.004684 3465
  36.650    215.890    215.006    204.571  0.004632 3466
  36.660    215.540    214.892    204.529  0.004640 3467
  36.670    215.420    214.765    204.487  0.004642 3468
  36.680    215.430    214.618    204.446  0.004642 3469
  36.690    215.500    214.461    204.405  0.004640 3470
  36.700    214.750    214.293    204.363  0.004657 3471
  36.710    216.680    214.114    204.322  0.004615 3472
  36.720    215.040    213.931    204.281  0.004650 3473
  36.730    217.180    213.741    204.240  0.004604 3474
  36.740    217.660    213.550    204.199  0.004594 3475
  36.750    216.450    213.363    204.158  0.004620 3476
  36.760    214.970    213.176    204.117  0.004652 3477
  36.770    214.980    212.996    204.076  0.004652 3478
  36.780    215.220    212.824    204.035  0.004646 3479
  36.790    215.690    212.661    203.994  0.004636 3480
  36.800    215.650    212.511    203.954  0.004637 3481
  36.810    216.610    212.374    203.913  0.004617 3482
  36.820    212.200    212.252    203.873  0.004713 3483
  36.830    211.900    212.143    203.833  0.004719 3484
  36.840    211.830    212.053    203.792  0.004721 3485
  36.850    214.980    211.978    203.752  0.004652 3486
  36.860    212.210    211.921    203.712  0.004712 3487
  36.870    213.090    211.881    203.672  0.004693 3488
  36.880    211.900    211.858    203.632  0.004719 3489
  36.890    212.950    211.847    203.592  0.004696 3490
  36.900    212.580    211.848    203.553  0.004704 3491
  36.910    214.420    211.857    203.513  0.004664 3492
  36.920    213.630    211.867    203.473  0.004681 3493
  36.930    214.420    211.877    203.434  0.004664 3494
  36.940    208.850    211.881    203.394  0.004788 3495
  36.950    212.230    211.875    203.355  0.004712 3496
  36.960    211.290    211.853    203.315  0.004733 3497
  36.970    212.820    211.808    203.276  0.004699 3498
  36.980    212.380    211.736    203.237  0.004709 3499
  36.990    211.700    211.640    203.198  0.004724 3500
  37.000    208.600    211.519    203.159  0.004794 3501
  37.010    210.110    211.378    203.120  0.004759 3502
  37.020    212.070    211.221    203.081  0.004715 3503
  37.030    212.360    211.058    203.042  0.004709 3504
  37.040    212.180    210.893    203.003  0.004713 3505
  37.050    210.720    210.738    202.965  0.004746 3506
  37.060    211.980    210.596    202.926  0.004717 3507
  37.070    210.450    210.470    202.887  0.004752 3508
  37.080    209.060    210.358    202.849  0.004783 3509
  37.090    210.760    210.265    202.811  0.004745 3510
  37.100    211.070    210.190    202.772  0.004738 3511
  37.110    211.800    210.133    202.734  0.004721 3512
  37.120    209.870    210.093    202.696  0.004765 3513
  37.130    210.410    210.068    202.657  0.004753 3514
  37.140    210.510    210.055    202.619  0.004750 3515
  37.150    211.330    210.057    202.581  0.004732 3516
  37.160    211.720    210.073    202.543  0.004723 3517
  37.170    210.730    210.105    202.505  0.004745 3518
  37.180    211.470    210.151    202.467  0.004729 3519
  37.190    211.540    210.215    202.429  0.004727 3520
  37.200    210.290    210.304    202.392  0.004755 3521
  37.210    210.790    210.419    202.354  0.004744 3522
  37.220    210.680    210.559    202.316  0.004747 3523
  37.230    210.790    210.726    202.278  0.004744 3524
  37.240    208.920    210.924    202.241  0.004787 3525
  37.250    211.790    211.152    202.203  0.004722 3526
  37.260    210.070    211.406    202.166  0.004760 3527
  37.270    211.770    211.683    202.128  0.004722 3528
  37.280    212.380    211.977    202.091  0.004709 3529
  37.290    213.160    212.285    202.053  0.004691 3530
  37.300    211.080    212.597    202.016  0.004738 3531
  37.310    211.910    212.904    201.978  0.004719 3532
  37.320    212.390    213.191    201.941  0.004708 3533
  37.330    213.320    213.444    201.904  0.004688 3534
  37.340    210.900    213.646    201.867  0.004742 3535
  37.350    212.580    213.771    201.829  0.004704 3536
  37.360    210.090    213.804    201.792  0.004760 3537
  37.370    211.720    213.732    201.755  0.004723 3538
  37.380    211.190    213.552    201.718  0.004735 3539
  37.390    213.720    213.271    201.680  0.004679 3540
  37.400    212.560    212.896    201.643  0.004705 3541
  37.410    211.970    212.453    201.606  0.004718 3542
  37.420    210.710    211.962    201.569  0.004746 3543
  37.430    211.640    211.443    201.532  0.004725 3544
  37.440    211.730    210.912    201.495  0.004723 3545
  37.450    210.900    210.380    201.458  0.004742 3546
  37.460    210.750    209.857    201.421  0.004745 3547
  37.470    210.320    209.350    201.384  0.004755 3548
  37.480    208.450    208.859    201.346  0.004797 3549
  37.490    208.810    208.391    201.309  0.004789 3550
  37.500    207.430    207.947    201.272  0.004821 3551
  37.510    209.440    207.537    201.235  0.004775 3552
  37.520    208.850    207.159    201.198  0.004788 3553
  37.530    208.450    206.815    201.161  0.004797 3554
  37.540    207.030    206.509    201.124  0.004830 3555
  37.550    207.790    206.229    201.087  0.004813 3556
  37.560    206.000    205.982    201.049  0.004854 3557
  37.570    207.860    205.764    201.012  0.004811 3558
  37.580    206.270    205.571    200.975  0.004848 3559
  37.590    206.970    205.399    200.938  0.004832 3560
  37.600    205.700    205.247    200.901  0.004861 3561
  37.610    208.910    205.113    200.863  0.004787 3562
  37.620    207.270    204.993    200.826  0.004825 3563
  37.630    208.790    204.894    200.789  0.004790 3564
  37.640    207.150    204.812    200.751  0.004827 3565
  37.650    205.590    204.746    200.714  0.004864 3566
  37.660    205.370    204.701    200.676  0.004869 3567
  37.670    207.940    204.674    200.639  0.004809 3568
  37.680    205.860    204.663    200.601  0.004858 3569
  37.690    206.950    204.671    200.564  0.004832 3570
  37.700    206.520    204.695    200.526  0.004842 3571
  37.710    208.730    204.734    200.488  0.004791 3572
  37.720    205.520    204.794    200.451  0.004866 3573
  37.730    207.540    204.866    200.413  0.004818 3574
  37.740    206.870    204.954    200.375  0.004834 3575
  37.750    207.060    205.056    200.337  0.004830 3576
  37.760    208.070    205.173    200.299  0.004806 3577
  37.770    208.780    205.298    200.261  0.004790 3578
  37.780    206.610    205.431    200.223  0.004840 3579
  37.790    209.050    205.563    200.185  0.004784 3580
  37.800    208.550    205.693    200.147  0.004795 3581
  37.810    208.140    205.815    200.108  0.004804 3582
  37.820    208.270    205.926    200.070  0.004801 3583
  37.830    208.440    206.029    200.031  0.004798 3584
  37.840    208.470    206.119    199.993  0.004797 3585
  37.850    209.440    206.205    199.954  0.004775 3586
  37.860    208.510    206.282    199.916  0.004796 3587
  37.870    209.140    206.360    199.877  0.004781 3588
  37.880    207.850    206.439    199.838  0.004811 3589
  37.890    209.420    206.524    199.799  0.004775 3590
  37.900    206.480    206.617    199.760  0.004843 3591
  37.910    208.060    206.718    199.721  0.004806 3592
  37.920    206.070    206.832    199.681  0.004853 3593
  37.930    206.040    206.959    199.642  0.004853 3594
  37.940    206.520    207.094    199.602  0.004842 3595
  37.950    207.240    207.237    199.563  0.004825 3596
  37.960    206.090    207.384    199.523  0.004852 3597
  37.970    205.840    207.530    199.483  0.004858 3598
  37.980    206.800    207.674    199.443  0.004836 3599
  37.990    208.610    207.808    199.403  0.004794 3600
  38.000    206.930    207.926    199.363  0.004833 3601
  38.010    207.300    208.032    199.323  0.004824 3602
  38.020    204.120    208.121    199.282  0.004899 3603
  38.030    205.640    208.193    199.242  0.004863 3604
  38.040    206.530    208.252    199.201  0.004842 3605
  38.050    207.210    208.297    199.161  0.004826 3606
  38.060    205.910    208.329    199.120  0.004856 3607
  38.070    205.820    208.352    199.079  0.004859 3608
  38.080    204.890    208.364    199.037  0.004881 3609
  38.090    205.490    208.364    198.996  0.004866 3610
  38.100    205.000    208.352    198.955  0.004878 3611
  38.110    204.850    208.323    198.913  0.004882 3612
  38.120    205.890    208.271    198.871  0.004857 3613
  38.130    206.020    208.194    198.829  0.004854 3614
  38.140    204.700    208.086    198.787  0.004885 3615
  38.150    204.850    207.941    198.745  0.004882 3616
  38.160    205.510    207.763    198.703  0.004866 3617
  38.170    205.950    207.550    198.660  0.004856 3618
  38.180    203.670    207.313    198.618  0.004910 3619
  38.190    206.410    207.052    198.575  0.004845 3620
  38.200    202.630    206.780    198.532  0.004935 3621
  38.210    204.160    206.503    198.489  0.004898 3622
  38.220    205.960    206.223    198.445  0.004855 3623
  38.230    205.430    205.949    198.402  0.004868 3624
  38.240    203.790    205.682    198.358  0.004907 3625
  38.250    203.170    205.425    198.315  0.004922 3626
  38.260    203.090    205.181    198.271  0.004924 3627
  38.270    204.290    204.951    198.227  0.004895 3628
  38.280    203.640    204.736    198.182  0.004911 3629
  38.290    205.410    204.535    198.138  0.004868 3630
  38.300    203.590    204.347    198.093  0.004912 3631
  38.310    204.620    204.173    198.048  0.004887 3632
  38.320    204.000    204.012    198.003  0.004902 3633
  38.330    204.060    203.858    197.958  0.004901 3634
  38.340    203.350    203.711    197.912  0.004918 3635
  38.350    204.230    203.567    197.867  0.004896 3636
  38.360    203.900    203.426    197.821  0.004904 3637
  38.370    205.140    203.290    197.775  0.004875 3638
  38.380    201.510    203.159    197.729  0.004963 3639
  38.390    202.170    203.037    197.683  0.004946 3640
  38.400    203.240    202.927    197.636  0.004920 3641
  38.410    204.980    202.830    197.589  0.004879 3642
  38.420    204.120    202.751    197.542  0.004899 3643
  38.430    202.480    202.692    197.495  0.004939 3644
  38.440    202.240    202.654    197.448  0.004945 3645
  38.450    202.550    202.640    197.400  0.004937 3646
  38.460    201.780    202.651    197.352  0.004956 3647
  38.470    203.310    202.684    197.304  0.004919 3648
  38.480    202.300    202.740    197.256  0.004943 3649
  38.490    203.730    202.817    197.208  0.004908 3650
  38.500    201.480    202.908    197.159  0.004963 3651
  38.510    202.570    203.019    197.110  0.004937 3652
  38.520    202.660    203.149    197.061  0.004934 3653
  38.530    205.610    203.287    197.012  0.004864 3654
  38.540    204.040    203.439    196.963  0.004901 3655
  38.550    203.950    203.597    196.913  0.004903 3656
  38.560    201.320    203.760    196.863  0.004967 3657
  38.570    202.700    203.923    196.813  0.004933 3658
  38.580    203.640    204.081    196.763  0.004911 3659
  38.590    204.590    204.225    196.712  0.004888 3660
  38.600    204.770    204.355    196.661  0.004884 3661
  38.610    203.780    204.459    196.610  0.004907 3662
  38.620    202.550    204.531    196.559  0.004937 3663
  38.630    203.490    204.568    196.507  0.004914 3664
  38.640    203.500    204.572    196.456  0.004914 3665
  38.650    202.910    204.540    196.404  0.004928 3666
  38.660    203.520    204.477    196.352  0.004914 3667
  38.670    203.850    204.389    196.299  0.004906 3668
  38.680    201.560    204.285    196.247  0.004961 3669
  38.690    202.000    204.162    196.194  0.004950 3670
  38.700    203.160    204.028    196.141  0.004922 3671
  38.710    204.130    203.886    196.088  0.004899 3672
  38.720    202.990    203.739    196.034  0.004926 3673
  38.730    201.750    203.590    195.980  0.004957 3674
  38.740    200.940    203.448    195.926  0.004977 3675
  38.750    201.510    203.315    195.872  0.004963 3676
  38.760    202.960    203.195    195.818  0.004927 3677
  38.770    203.920    203.091    195.763  0.004904 3678
  38.780    202.000    203.005    195.708  0.004950 3679
  38.790    201.650    202.943    195.653  0.004959 3680
  38.800    199.990    202.904    195.597  0.005000 3681
  38.810    202.040    202.890    195.542  0.004950 3682
  38.820    201.910    202.906    195.486  0.004953 3683
  38.830    201.830    202.948    195.430  0.004955 3684
  38.840    202.710    203.017    195.374  0.004933 3685
  38.850    202.430    203.114    195.317  0.004940 3686
  38.860    200.590    203.233    195.260  0.004985 3687
  38.870    198.170    203.370    195.203  0.005046 3688
  38.880    199.800    203.522    195.146  0.005005 3689
  38.890    201.800    203.683    195.089  0.004955 3690
  38.900    201.720    203.844    195.031  0.004957 3691
  38.910    203.340    203.999    194.973  0.004918 3692
  38.920    202.150    204.151    194.915  0.004947 3693
  38.930    202.720    204.298    194.856  0.004933 3694
  38.940    203.110    204.439    194.798  0.004923 3695
  38.950    205.500    204.573    194.739  0.004866 3696
  38.960    203.980    204.700    194.680  0.004902 3697
  38.970    204.690    204.817    194.621  0.004885 3698
  38.980    202.880    204.918    194.562  0.004929 3699
  38.990    204.380    205.001    194.502  0.004893 3700
  39.000    203.620    205.057    194.443  0.004911 3701
  39.010    204.680    205.081    194.383  0.004886 3702
  39.020    204.570    205.074    194.323  0.004888 3703
  39.030    204.750    205.035    194.263  0.004884 3704
  39.040    202.310    204.961    194.202  0.004943 3705
  39.050    204.440    204.856    194.142  0.004891 3706
  39.060    202.730    204.726    194.081  0.004933 3707
  39.070    203.720    204.575    194.020  0.004909 3708
  39.080    203.920    204.409    193.959  0.004904 3709
  39.090    203.860    204.232    193.898  0.004905 3710
  39.100    200.940    204.047    193.837  0.004977 3711
  39.110    203.250    203.857    193.775  0.004920 3712
  39.120    202.000    203.664    193.713  0.004950 3713
  39.130    203.470    203.469    193.651  0.004915 3714
  39.140    201.760    203.277    193.589  0.004956 3715
  39.150    202.100    203.086    193.527  0.004948 3716
  39.160    201.300    202.902    193.464  0.004968 3717
  39.170    200.850    202.722    193.402  0.004979 3718
  39.180    201.950    202.547    193.339  0.004952 3719
  39.190    203.120    202.377    193.276  0.004923 3720
  39.200    202.770    202.211    193.213  0.004932 3721
  39.210    200.920    202.049    193.149  0.004977 3722
  39.220    199.570    201.886    193.086  0.005011 3723
  39.230    203.040    201.728    193.022  0.004925 3724
  39.240    200.660    201.576    192.958  0.004984 3725
  39.250    202.860    201.430    192.894  0.004930 3726
  39.260    201.100    201.294    192.830  0.004973 3727
  39.270    201.720    201.168    192.766  0.004957 3728
  39.280    199.110    201.055    192.701  0.005022 3729
  39.290    201.450    200.959    192.636  0.004964 3730
  39.300    200.950    200.884    192.571  0.004976 3731
  39.310    202.660    200.832    192.506  0.004934 3732
  39.320    202.860    200.803    192.441  0.004930 3733
  39.330    200.910    200.803    192.376  0.004977 3734
  39.340    199.130    200.834    192.310  0.005022 3735
  39.350    201.690    200.892    192.245  0.004958 3736
  39.360    200.400    200.979    192.179  0.004990 3737
  39.370    203.220    201.092    192.113  0.004921 3738
  39.380    202.020    201.229    192.047  0.004950 3739
  39.390    201.350    201.385    191.980  0.004966 3740
  39.400    200.220    201.550    191.914  0.004995 3741
  39.410    202.590    201.719    191.847  0.004936 3742
  39.420    201.230    201.882    191.781  0.004969 3743
  39.430    202.360    202.033    191.714  0.004942 3744
  39.440    201.770    202.167    191.646  0.004956 3745
  39.450    202.030    202.280    191.579  0.004950 3746
  39.460    200.850    202.369    191.512  0.004979 3747
  39.470    199.810    202.437    191.444  0.005005 3748
  39.480    201.580    202.481    191.377  0.004961 3749
  39.490    203.270    202.502    191.309  0.004920 3750
  39.500    199.910    202.504    191.241  0.005002 3751
  39.510    200.530    202.485    191.172  0.004987 3752
  39.520    197.940    202.440    191.104  0.005052 3753
  39.530    201.470    202.372    191.036  0.004964 3754
  39.540    200.500    202.275    190.967  0.004988 3755
  39.550    201.200    202.144    190.898  0.004970 3756
  39.560    199.000    201.975    190.829  0.005025 3757
  39.570    198.700    201.763    190.760  0.005033 3758
  39.580    197.490    201.510    190.691  0.005064 3759
  39.590    200.050    201.216    190.621  0.004999 3760
  39.600    197.580    200.891    190.552  0.005061 3761
  39.610    198.430    200.550    190.482  0.005040 3762
  39.620    197.560    200.195    190.412  0.005062 3763
  39.630    197.940    199.838    190.342  0.005052 3764
  39.640    196.400    199.484    190.272  0.005092 3765
  39.650    197.130    199.141    190.202  0.005073 3766
  39.660    196.830    198.813    190.132  0.005081 3767
  39.670    197.530    198.504    190.061  0.005063 3768
  39.680    197.160    198.216    189.990  0.005072 3769
  39.690    196.600    197.952    189.919  0.005086 3770
  39.700    194.020    197.705    189.848  0.005154 3771
  39.710    194.480    197.479    189.777  0.005142 3772
  39.720    194.810    197.269    189.706  0.005133 3773
  39.730    195.590    197.072    189.634  0.005113 3774
  39.740    194.820    196.890    189.563  0.005133 3775
  39.750    196.270    196.718    189.491  0.005095 3776
  39.760    192.720    196.551    189.419  0.005189 3777
  39.770    195.480    196.385    189.347  0.005116 3778
  39.780    195.380    196.225    189.275  0.005118 3779
  39.790    196.390    196.072    189.203  0.005092 3780
  39.800    197.610    195.925    189.130  0.005060 3781
  39.810    195.170    195.787    189.057  0.005124 3782
  39.820    195.230    195.659    188.985  0.005122 3783
  39.830    195.790    195.547    188.912  0.005108 3784
  39.840    194.410    195.447    188.839  0.005144 3785
  39.850    195.810    195.367    188.765  0.005107 3786
  39.860    194.630    195.305    188.692  0.005138 3787
  39.870    196.680    195.258    188.618  0.005084 3788
  39.880    192.820    195.227    188.545  0.005186 3789
  39.890    195.260    195.211    188.471  0.005121 3790
  39.900    195.840    195.204    188.397  0.005106 3791
  39.910    197.740    195.204    188.323  0.005057 3792
  39.920    197.580    195.205    188.248  0.005061 3793
  39.930    197.250    195.203    188.174  0.005070 3794
  39.940    194.000    195.194    188.099  0.005155 3795
  39.950    195.400    195.177    188.025  0.005118 3796
  39.960    193.830    195.147    187.950  0.005159 3797
  39.970    194.160    195.103    187.875  0.005150 3798
  39.980    193.600    195.050    187.800  0.005165 3799
  39.990    194.550    194.979    187.724  0.005140 3800
  40.000    193.740    194.898    187.649  0.005162 3801
  40.010    195.100    194.807    187.573  0.005126 3802
  40.020    194.140    194.703    187.497  0.005151 3803
  40.030    193.960    194.586    187.421  0.005156 3804
  40.040    195.470    194.460    187.345  0.005116 3805
  40.050    193.280    194.327    187.269  0.005174 3806
  40.060    193.550    194.192    187.193  0.005167 3807
  40.070    192.010    194.059    187.116  0.005208 3808
  40.080    194.210    193.933    187.039  0.005149 3809
  40.090    194.280    193.816    186.962  0.005147 3810
  40.100    193.420    193.714    186.885  0.005170 3811
  40.110    193.870    193.629    186.808  0.005158 3812
  40.120    191.570    193.567    186.731  0.005220 3813
  40.130    194.610    193.528    186.653  0.005138 3814
  40.140    192.180    193.509    186.576  0.005203 3815
  40.150    194.740    193.514    186.498  0.005135 3816
  40.160    193.380    193.538    186.420  0.005171 3817
  40.170    193.640    193.579    186.342  0.005164 3818
  40.180    192.130    193.638    186.263  0.005205 3819
  40.190    193.350    193.706    186.185  0.005172 3820
  40.200    193.390    193.783    186.106  0.005171 3821
  40.210    193.690    193.858    186.027  0.005163 3822
  40.220    193.630    193.929    185.948  0.005164 3823
  40.230    193.550    193.994    185.869  0.005167 3824
  40.240    192.270    194.048    185.790  0.005201 3825
  40.250    192.910    194.094    185.710  0.005184 3826
  40.260    193.530    194.124    185.631  0.005167 3827
  40.270    194.560    194.144    185.551  0.005140 3828
  40.280    192.750    194.147    185.471  0.005188 3829
  40.290    193.260    194.128    185.391  0.005174 3830
  40.300    191.670    194.083    185.311  0.005217 3831
  40.310    192.070    194.009    185.230  0.005206 3832
  40.320    191.090    193.898    185.150  0.005233 3833
  40.330    194.480    193.745    185.069  0.005142 3834
  40.340    191.060    193.556    184.988  0.005234 3835
  40.350    192.540    193.330    184.907  0.005194 3836
  40.360    190.880    193.072    184.826  0.005239 3837
  40.370    190.570    192.784    184.745  0.005247 3838
  40.380    191.670    192.475    184.663  0.005217 3839
  40.390    192.360    192.151    184.581  0.005199 3840
  40.400    192.490    191.815    184.499  0.005195 3841
  40.410    191.670    191.478    184.417  0.005217 3842
  40.420    190.400    191.142    184.335  0.005252 3843
  40.430    190.690    190.810    184.253  0.005244 3844
  40.440    191.650    190.487    184.170  0.005218 3845
  40.450    192.820    190.180    184.088  0.005186 3846
  40.460    191.590    189.890    184.005  0.005219 3847
  40.470    191.840    189.621    183.922  0.005213 3848
  40.480    189.920    189.377    183.839  0.005265 3849
  40.490    191.570    189.154    183.756  0.005220 3850
  40.500    189.800    188.959    183.672  0.005269 3851
  40.510    192.560    188.786    183.589  0.005193 3852
  40.520    191.220    188.636    183.505  0.005230 3853
  40.530    192.010    188.510    183.421  0.005208 3854
  40.540    188.940    188.406    183.337  0.005293 3855
  40.550    190.550    188.322    183.253  0.005248 3856
  40.560    190.640    188.258    183.168  0.005245 3857
  40.570    191.610    188.213    183.084  0.005219 3858
  40.580    189.950    188.180    182.999  0.005265 3859
  40.590    191.250    188.163    182.914  0.005229 3860
  40.600    188.500    188.158    182.829  0.005305 3861
  40.610    189.510    188.163    182.744  0.005277 3862
  40.620    190.010    188.181    182.659  0.005263 3863
  40.630    191.810    188.210    182.574  0.005213 3864
  40.640    192.870    188.250    182.488  0.005185 3865
  40.650    193.850    188.301    182.402  0.005159 3866
  40.660    190.320    188.360    182.317  0.005254 3867
  40.670    189.300    188.431    182.231  0.005283 3868
  40.680    191.240    188.504    182.144  0.005229 3869
  40.690    192.320    188.578    182.058  0.005200 3870
  40.700    188.770    188.654    181.972  0.005297 3871
  40.710    189.830    188.728    181.885  0.005268 3872
  40.720    189.150    188.803    181.799  0.005287 3873
  40.730    189.310    188.870    181.712  0.005282 3874
  40.740    189.030    188.929    181.625  0.005290 3875
  40.750    191.200    188.978    181.538  0.005230 3876
  40.760    190.300    189.017    181.451  0.005255 3877
  40.770    190.610    189.043    181.364  0.005246 3878
  40.780    187.890    189.054    181.277  0.005322 3879
  40.790    191.150    189.046    181.189  0.005231 3880
  40.800    190.940    189.020    181.102  0.005237 3881
  40.810    190.710    188.974    181.014  0.005244 3882
  40.820    189.540    188.914    180.926  0.005276 3883
  40.830    190.140    188.841    180.838  0.005259 3884
  40.840    189.060    188.746    180.750  0.005289 3885
  40.850    189.510    188.637    180.662  0.005277 3886
  40.860    188.460    188.521    180.574  0.005306 3887
  40.870    189.680    188.393    180.486  0.005272 3888
  40.880    189.120    188.257    180.397  0.005288 3889
  40.890    188.590    188.111    180.309  0.005303 3890
  40.900    186.940    187.958    180.220  0.005349 3891
  40.910    188.510    187.799    180.131  0.005305 3892
  40.920    188.420    187.639    180.043  0.005307 3893
  40.930    189.400    187.471    179.954  0.005280 3894
  40.940    189.270    187.305    179.865  0.005283 3895
  40.950    188.590    187.135    179.776  0.005303 3896
  40.960    187.660    186.971    179.687  0.005329 3897
  40.970    189.230    186.809    179.598  0.005285 3898
  40.980    188.460    186.652    179.508  0.005306 3899
  40.990    189.430    186.502    179.419  0.005279 3900
  41.000    188.440    186.362    179.330  0.005307 3901
  41.010    188.360    186.232    179.240  0.005309 3902
  41.020    187.150    186.115    179.151  0.005343 3903
  41.030    188.770    186.005    179.061  0.005297 3904
  41.040    187.770    185.902    178.972  0.005326 3905
  41.050    187.980    185.814    178.882  0.005320 3906
  41.060    189.980    185.735    178.793  0.005264 3907
  41.070    188.920    185.665    178.703  0.005293 3908
  41.080    187.360    185.601    178.613  0.005337 3909
  41.090    187.990    185.547    178.523  0.005319 3910
  41.100    187.690    185.497    178.433  0.005328 3911
  41.110    188.600    185.456    178.343  0.005302 3912
  41.120    188.830    185.419    178.254  0.005296 3913
  41.130    187.240    185.388    178.164  0.005341 3914
  41.140    185.820    185.357    178.074  0.005382 3915
  41.150    185.750    185.329    177.984  0.005384 3916
  41.160    187.420    185.301    177.894  0.005336 3917
  41.170    187.800    185.268    177.804  0.005325 3918
  41.180    188.390    185.229    177.714  0.005308 3919
  41.190    186.780    185.182    177.624  0.005354 3920
  41.200    186.810    185.129    177.534  0.005353 3921
  41.210    186.160    185.064    177.444  0.005372 3922
  41.220    185.700    184.988    177.354  0.005385 3923
  41.230    185.830    184.905    177.263  0.005381 3924
  41.240    185.950    184.816    177.173  0.005378 3925
  41.250    185.680    184.722    177.083  0.005386 3926
  41.260    183.680    184.628    176.993  0.005444 3927
  41.270    185.320    184.538    176.903  0.005396 3928
  41.280    185.110    184.446    176.813  0.005402 3929
  41.290    184.330    184.361    176.723  0.005425 3930
  41.300    185.150    184.278    176.633  0.005401 3931
  41.310    186.530    184.200    176.543  0.005361 3932
  41.320    181.520    184.123    176.454  0.005509 3933
  41.330    184.650    184.048    176.364  0.005416 3934
  41.340    183.000    183.979    176.274  0.005464 3935
  41.350    185.510    183.912    176.184  0.005391 3936
  41.360    184.510    183.849    176.094  0.005420 3937
  41.370    183.000    183.784    176.005  0.005464 3938
  41.380    182.290    183.725    175.915  0.005486 3939
  41.390    184.540    183.667    175.825  0.005419 3940
  41.400    182.460    183.611    175.736  0.005481 3941
  41.410    182.300    183.552    175.646  0.005485 3942
  41.420    183.940    183.495    175.557  0.005437 3943
  41.430    183.560    183.439    175.467  0.005448 3944
  41.440    182.590    183.374    175.378  0.005477 3945
  41.450    182.280    183.305    175.289  0.005486 3946
  41.460    183.890    183.225    175.200  0.005438 3947
  41.470    183.390    183.141    175.110  0.005453 3948
  41.480    184.370    183.056    175.021  0.005424 3949
  41.490    183.600    182.962    174.932  0.005447 3950
  41.500    182.170    182.867    174.843  0.005489 3951
  41.510    183.190    182.772    174.755  0.005459 3952
  41.520    182.180    182.680    174.666  0.005489 3953
  41.530    183.910    182.596    174.577  0.005437 3954
  41.540    182.110    182.519    174.488  0.005491 3955
  41.550    182.650    182.452    174.400  0.005475 3956
  41.560    181.000    182.393    174.312  0.005525 3957
  41.570    182.630    182.344    174.223  0.005476 3958
  41.580    181.930    182.302    174.135  0.005497 3959
  41.590    182.410    182.263    174.047  0.005482 3960
  41.600    181.190    182.225    173.959  0.005519 3961
  41.610    181.900    182.183    173.871  0.005498 3962
  41.620    179.880    182.131    173.783  0.005559 3963
  41.630    181.070    182.065    173.695  0.005523 3964
  41.640    181.500    181.980    173.608  0.005510 3965
  41.650    182.630    181.874    173.520  0.005476 3966
  41.660    181.160    181.743    173.433  0.005520 3967
  41.670    181.740    181.587    173.346  0.005502 3968
  41.680    179.680    181.402    173.258  0.005565 3969
  41.690    180.260    181.192    173.171  0.005548 3970
  41.700    180.300    180.958    173.084  0.005546 3971
  41.710    180.540    180.702    172.998  0.005539 3972
  41.720    179.390    180.431    172.911  0.005574 3973
  41.730    178.610    180.148    172.824  0.005599 3974
  41.740    177.500    179.855    172.738  0.005634 3975
  41.750    178.760    179.551    172.652  0.005594 3976
  41.760    179.900    179.247    172.565  0.005559 3977
  41.770    180.640    178.942    172.479  0.005536 3978
  41.780    178.410    178.638    172.394  0.005605 3979
  41.790    178.950    178.335    172.308  0.005588 3980
  41.800    176.580    178.036    172.222  0.005663 3981
  41.810    178.330    177.739    172.137  0.005608 3982
  41.820    177.990    177.442    172.051  0.005618 3983
  41.830    178.620    177.153    171.966  0.005598 3984
  41.840    177.710    176.864    171.881  0.005627 3985
  41.850    176.850    176.578    171.796  0.005655 3986
  41.860    175.480    176.300    171.711  0.005699 3987
  41.870    174.640    176.029    171.627  0.005726 3988
  41.880    175.080    175.771    171.542  0.005712 3989
  41.890    174.710    175.524    171.458  0.005724 3990
  41.900    174.920    175.291    171.374  0.005717 3991
  41.910    175.350    175.071    171.290  0.005703 3992
  41.920    174.420    174.866    171.206  0.005733 3993
  41.930    174.790    174.678    171.122  0.005721 3994
  41.940    174.180    174.500    171.039  0.005741 3995
  41.950    176.130    174.340    170.955  0.005678 3996
  41.960    173.600    174.194    170.872  0.005760 3997
  41.970    173.750    174.062    170.789  0.005755 3998
  41.980    172.520    173.943    170.706  0.005796 3999
  41.990    174.780    173.830    170.623  0.005721 4000
  42.000    174.240    173.730    170.541  0.005739 4001
  42.010    174.990    173.638    170.458  0.005715 4002
  42.020    174.730    173.551    170.376  0.005723 4003
  42.030    174.250    173.471    170.294  0.005739 4004
  42.040    171.570    173.392    170.212  0.005829 4005
  42.050    172.850    173.313    170.131  0.005785 4006
  42.060    173.860    173.232    170.049  0.005752 4007
  42.070    173.510    173.150    169.968  0.005763 4008
  42.080    173.990    173.062    169.886  0.005747 4009
  42.090    174.430    172.973    169.805  0.005733 4010
  42.100    173.180    172.883    169.725  0.005774 4011
  42.110    172.620    172.792    169.644  0.005793 4012
  42.120    173.080    172.701    169.563  0.005778 4013
  42.130    172.890    172.611    169.483  0.005784 4014
  42.140    173.750    172.520    169.403  0.005755 4015
  42.150    172.830    172.434    169.323  0.005786 4016
  42.160    171.850    172.347    169.243  0.005819 4017
  42.170    172.330    172.264    169.164  0.005803 4018
  42.180    173.020    172.178    169.084  0.005780 4019
  42.190    173.720    172.098    169.005  0.005756 4020
  42.200    174.210    172.021    168.926  0.005740 4021
  42.210    173.430    171.949    168.847  0.005766 4022
  42.220    172.430    171.883    168.769  0.005799 4023
  42.230    173.330    171.825    168.690  0.005769 4024
  42.240    173.300    171.777    168.612  0.005770 4025
  42.250    174.080    171.737    168.534  0.005744 4026
  42.260    172.500    171.706    168.456  0.005797 4027
  42.270    172.580    171.685    168.378  0.005794 4028
  42.280    171.320    171.675    168.301  0.005837 4029
  42.290    172.970    171.678    168.224  0.005781 4030
  42.300    170.870    171.691    168.147  0.005852 4031
  42.310    173.260    171.711    168.070  0.005772 4032
  42.320    173.800    171.742    167.993  0.005754 4033
  42.330    172.000    171.781    167.917  0.005814 4034
  42.340    170.210    171.830    167.840  0.005875 4035
  42.350    171.650    171.880    167.764  0.005826 4036
  42.360    172.790    171.947    167.688  0.005787 4037
  42.370    172.910    172.018    167.613  0.005783 4038
  42.380    174.050    172.096    167.537  0.005745 4039
  42.390    172.410    172.184    167.462  0.005800 4040
  42.400    170.780    172.276    167.387  0.005855 4041
  42.410    172.400    172.375    167.312  0.005800 4042
  42.420    172.620    172.482    167.237  0.005793 4043
  42.430    173.670    172.592    167.163  0.005758 4044
  42.440    172.920    172.704    167.089  0.005783 4045
  42.450    172.600    172.819    167.015  0.005794 4046
  42.460    171.860    172.934    166.941  0.005819 4047
  42.470    173.750    173.046    166.867  0.005755 4048
  42.480    174.860    173.152    166.794  0.005719 4049
  42.490    176.420    173.251    166.721  0.005668 4050
  42.500    174.610    173.340    166.648  0.005727 4051
  42.510    174.970    173.418    166.575  0.005715 4052
  42.520    173.420    173.487    166.503  0.005766 4053
  42.530    174.180    173.551    166.430  0.005741 4054
  42.540    173.060    173.604    166.358  0.005778 4055
  42.550    173.710    173.651    166.287  0.005757 4056
  42.560    172.880    173.696    166.215  0.005784 4057
  42.570    175.280    173.733    166.144  0.005705 4058
  42.580    173.030    173.761    166.072  0.005779 4059
  42.590    172.780    173.784    166.001  0.005788 4060
  42.600    171.890    173.798    165.931  0.005818 4061
  42.610    175.300    173.796    165.860  0.005705 4062
  42.620    173.860    173.780    165.790  0.005752 4063
  42.630    173.220    173.744    165.720  0.005773 4064
  42.640    171.660    173.682    165.650  0.005825 4065
  42.650    173.660    173.591    165.580  0.005758 4066
  42.660    172.830    173.469    165.511  0.005786 4067
  42.670    173.960    173.311    165.442  0.005748 4068
  42.680    172.510    173.120    165.373  0.005797 4069
  42.690    172.330    172.897    165.304  0.005803 4070
  42.700    171.410    172.650    165.236  0.005834 4071
  42.710    171.050    172.385    165.168  0.005846 4072
  42.720    172.220    172.107    165.100  0.005807 4073
  42.730    171.320    171.825    165.032  0.005837 4074
  42.740    171.700    171.544    164.965  0.005824 4075
  42.750    169.910    171.272    164.897  0.005885 4076
  42.760    169.170    171.006    164.830  0.005911 4077
  42.770    170.450    170.747    164.764  0.005867 4078
  42.780    170.840    170.502    164.697  0.005853 4079
  42.790    171.940    170.265    164.631  0.005816 4080
  42.800    169.750    170.038    164.565  0.005891 4081
  42.810    170.220    169.820    164.499  0.005875 4082
  42.820    168.880    169.611    164.433  0.005921 4083
  42.830    169.600    169.407    164.368  0.005896 4084
  42.840    169.940    169.212    164.303  0.005884 4085
  42.850    170.540    169.027    164.238  0.005864 4086
  42.860    170.490    168.848    164.174  0.005865 4087
  42.870    169.870    168.680    164.109  0.005887 4088
  42.880    168.560    168.524    164.045  0.005933 4089
  42.890    168.770    168.379    163.981  0.005925 4090
  42.900    169.200    168.248    163.918  0.005910 4091
  42.910    169.690    168.128    163.854  0.005893 4092
  42.920    168.960    168.019    163.791  0.005919 4093
  42.930    169.780    167.924    163.728  0.005890 4094
  42.940    168.930    167.843    163.666  0.005920 4095
  42.950    168.440    167.775    163.604  0.005937 4096
  42.960    168.300    167.721    163.541  0.005942 4097
  42.970    169.020    167.679    163.480  0.005916 4098
  42.980    169.970    167.648    163.418  0.005883 4099
  42.990    168.350    167.633    163.357  0.005940 4100
  43.000    168.180    167.628    163.296  0.005946 4101
  43.010    167.500    167.633    163.235  0.005970 4102
  43.020    167.940    167.648    163.174  0.005955 4103
  43.030    167.930    167.667    163.114  0.005955 4104
  43.040    169.000    167.692    163.054  0.005917 4105
  43.050    168.730    167.717    162.994  0.005927 4106
  43.060    167.830    167.745    162.934  0.005958 4107
  43.070    168.550    167.769    162.875  0.005933 4108
  43.080    168.890    167.784    162.816  0.005921 4109
  43.090    168.790    167.795    162.757  0.005925 4110
  43.100    169.300    167.797    162.699  0.005907 4111
  43.110    168.610    167.785    162.641  0.005931 4112
  43.120    166.720    167.762    162.583  0.005998 4113
  43.130    168.660    167.729    162.525  0.005929 4114
  43.140    168.560    167.683    162.468  0.005933 4115
  43.150    168.920    167.623    162.410  0.005920 4116
  43.160    168.870    167.555    162.353  0.005922 4117
  43.170    168.420    167.477    162.297  0.005938 4118
  43.180    166.450    167.388    162.240  0.006008 4119
  43.190    168.400    167.293    162.184  0.005938 4120
  43.200    166.480    167.192    162.128  0.006007 4121
  43.210    168.610    167.078    162.073  0.005931 4122
  43.220    167.120    166.960    162.017  0.005984 4123
  43.230    168.840    166.831    161.962  0.005923 4124
  43.240    165.630    166.699    161.908  0.006038 4125
  43.250    167.120    166.561    161.853  0.005984 4126
  43.260    166.860    166.420    161.799  0.005993 4127
  43.270    167.050    166.278    161.745  0.005986 4128
  43.280    166.660    166.138    161.691  0.006000 4129
  43.290    167.560    165.998    161.637  0.005968 4130
  43.300    164.620    165.862    161.584  0.006075 4131
  43.310    166.240    165.732    161.531  0.006015 4132
  43.320    165.260    165.609    161.479  0.006051 4133
  43.330    164.790    165.494    161.426  0.006068 4134
  43.340    166.010    165.385    161.374  0.006024 4135
  43.350    164.660    165.287    161.322  0.006073 4136
  43.360    164.690    165.194    161.271  0.006072 4137
  43.370    165.360    165.106    161.219  0.006047 4138
  43.380    164.540    165.025    161.168  0.006078 4139
  43.390    166.170    164.951    161.117  0.006018 4140
  43.400    163.960    164.882    161.067  0.006099 4141
  43.410    164.930    164.815    161.017  0.006063 4142
  43.420    163.230    164.749    160.967  0.006126 4143
  43.430    163.700    164.683    160.917  0.006109 4144
  43.440    165.240    164.616    160.868  0.006052 4145
  43.450    165.120    164.548    160.818  0.006056 4146
  43.460    164.930    164.481    160.769  0.006063 4147
  43.470    164.950    164.413    160.721  0.006062 4148
  43.480    165.170    164.344    160.672  0.006054 4149
  43.490    164.590    164.275    160.624  0.006076 4150
  43.500    164.160    164.210    160.576  0.006092 4151
  43.510    165.420    164.150    160.529  0.006045 4152
  43.520    165.680    164.092    160.482  0.006036 4153
  43.530    165.370    164.043    160.435  0.006047 4154
  43.540    162.540    163.999    160.388  0.006152 4155
  43.550    163.810    163.960    160.341  0.006105 4156
  43.560    163.770    163.928    160.295  0.006106 4157
  43.570    165.040    163.900    160.249  0.006059 4158
  43.580    163.090    163.881    160.204  0.006132 4159
  43.590    163.130    163.865    160.158  0.006130 4160
  43.600    163.810    163.852    160.113  0.006105 4161
  43.610    163.310    163.846    160.068  0.006123 4162
  43.620    162.680    163.840    160.024  0.006147 4163
  43.630    165.410    163.837    159.979  0.006046 4164
  43.640    163.100    163.834    159.935  0.006131 4165
  43.650    162.600    163.834    159.891  0.006150 4166
  43.660    162.630    163.831    159.848  0.006149 4167
  43.670    164.220    163.831    159.805  0.006089 4168
  43.680    162.750    163.827    159.762  0.006144 4169
  43.690    164.610    163.823    159.719  0.006075 4170
  43.700    162.580    163.815    159.676  0.006151 4171
  43.710    164.040    163.803    159.634  0.006096 4172
  43.720    162.590    163.787    159.592  0.006150 4173
  43.730    163.740    163.769    159.551  0.006107 4174
  43.740    163.770    163.744    159.509  0.006106 4175
  43.750    164.300    163.717    159.468  0.006086 4176
  43.760    163.100    163.688    159.427  0.006131 4177
  43.770    163.470    163.655    159.387  0.006117 4178
  43.780    161.500    163.617    159.347  0.006192 4179
  43.790    161.830    163.577    159.306  0.006179 4180
  43.800    161.660    163.538    159.267  0.006186 4181
  43.810    164.370    163.498    159.227  0.006084 4182
  43.820    163.290    163.455    159.188  0.006124 4183
  43.830    165.050    163.412    159.149  0.006059 4184
  43.840    162.900    163.367    159.110  0.006139 4185
  43.850    162.380    163.323    159.072  0.006158 4186
  43.860    163.510    163.277    159.033  0.006116 4187
  43.870    162.650    163.228    158.996  0.006148 4188
  43.880    163.130    163.181    158.958  0.006130 4189
  43.890    163.070    163.133    158.920  0.006132 4190
  43.900    161.320    163.082    158.883  0.006199 4191
  43.910    161.960    163.028    158.846  0.006174 4192
  43.920    162.650    162.978    158.810  0.006148 4193
  43.930    164.220    162.929    158.773  0.006089 4194
  43.940    163.340    162.877    158.737  0.006122 4195
  43.950    164.360    162.828    158.701  0.006084 4196
  43.960    161.720    162.781    158.666  0.006184 4197
  43.970    163.240    162.739    158.630  0.006126 4198
  43.980    163.720    162.697    158.595  0.006108 4199
  43.990    164.860    162.658    158.560  0.006066 4200
  44.000    162.890    162.620    158.526  0.006139 4201
  44.010    163.850    162.586    158.491  0.006103 4202
  44.020    162.690    162.556    158.457  0.006147 4203
  44.030    163.220    162.527    158.424  0.006127 4204
  44.040    163.270    162.500    158.390  0.006125 4205
  44.050    163.570    162.475    158.357  0.006114 4206
  44.060    163.650    162.455    158.324  0.006111 4207
  44.070    163.450    162.440    158.291  0.006118 4208
  44.080    161.720    162.431    158.258  0.006184 4209
  44.090    162.770    162.428    158.226  0.006144 4210
  44.100    163.110    162.433    158.194  0.006131 4211
  44.110    163.150    162.445    158.162  0.006129 4212
  44.120    161.590    162.463    158.130  0.006189 4213
  44.130    164.870    162.485    158.099  0.006065 4214
  44.140    161.940    162.514    158.068  0.006175 4215
  44.150    164.770    162.545    158.037  0.006069 4216
  44.160    162.840    162.579    158.006  0.006141 4217
  44.170    164.520    162.614    157.976  0.006078 4218
  44.180    163.650    162.645    157.946  0.006111 4219
  44.190    163.620    162.673    157.916  0.006112 4220
  44.200    162.560    162.698    157.886  0.006152 4221
  44.210    164.170    162.722    157.857  0.006091 4222
  44.220    163.060    162.739    157.828  0.006133 4223
  44.230    163.050    162.752    157.799  0.006133 4224
  44.240    163.590    162.764    157.770  0.006113 4225
  44.250    162.690    162.774    157.742  0.006147 4226
  44.260    161.470    162.787    157.713  0.006193 4227
  44.270    163.450    162.799    157.685  0.006118 4228
  44.280    163.370    162.810    157.658  0.006121 4229
  44.290    162.640    162.822    157.630  0.006149 4230
  44.300    162.990    162.836    157.603  0.006135 4231
  44.310    164.220    162.850    157.576  0.006089 4232
  44.320    161.160    162.863    157.549  0.006205 4233
  44.330    162.110    162.871    157.522  0.006169 4234
  44.340    162.530    162.872    157.496  0.006153 4235
  44.350    162.440    162.869    157.469  0.006156 4236
  44.360    163.240    162.858    157.443  0.006126 4237
  44.370    163.550    162.839    157.418  0.006114 4238
  44.380    161.450    162.811    157.392  0.006194 4239
  44.390    162.560    162.776    157.367  0.006152 4240
  44.400    162.620    162.738    157.342  0.006149 4241
  44.410    162.570    162.694    157.317  0.006151 4242
  44.420    162.750    162.647    157.292  0.006144 4243
  44.430    163.640    162.600    157.268  0.006111 4244
  44.440    161.060    162.553    157.243  0.006209 4245
  44.450    162.450    162.509    157.219  0.006156 4246
  44.460    162.080    162.463    157.195  0.006170 4247
  44.470    161.110    162.421    157.172  0.006207 4248
  44.480    162.650    162.381    157.148  0.006148 4249
  44.490    163.060    162.342    157.125  0.006133 4250
  44.500    161.290    162.303    157.102  0.006200 4251
  44.510    161.730    162.266    157.079  0.006183 4252
  44.520    161.540    162.229    157.056  0.006190 4253
  44.530    163.040    162.190    157.034  0.006133 4254
  44.540    162.090    162.152    157.012  0.006169 4255
  44.550    161.510    162.113    156.989  0.006192 4256
  44.560    160.260    162.070    156.967  0.006240 4257
  44.570    161.010    162.031    156.946  0.006211 4258
  44.580    160.960    161.991    156.924  0.006213 4259
  44.590    162.650    161.948    156.903  0.006148 4260
  44.600    162.620    161.906    156.882  0.006149 4261
  44.610    161.090    161.866    156.861  0.006208 4262
  44.620    160.390    161.828    156.840  0.006235 4263
  44.630    161.850    161.796    156.819  0.006179 4264
  44.640    162.000    161.763    156.799  0.006173 4265
  44.650    161.790    161.737    156.778  0.006181 4266
  44.660    161.470    161.717    156.758  0.006193 4267
  44.670    161.530    161.701    156.738  0.006191 4268
  44.680    160.440    161.695    156.718  0.006233 4269
  44.690    160.650    161.688    156.699  0.006225 4270
  44.700    161.040    161.691    156.679  0.006210 4271
  44.710    161.990    161.701    156.660  0.006173 4272
  44.720    160.600    161.709    156.641  0.006227 4273
  44.730    161.940    161.720    156.622  0.006175 4274
  44.740    159.800    161.733    156.603  0.006258 4275
  44.750    160.130    161.749    156.584  0.006245 4276
  44.760    161.060    161.767    156.565  0.006209 4277
  44.770    161.060    161.783    156.547  0.006209 4278
  44.780    161.210    161.798    156.528  0.006203 4279
  44.790    160.790    161.815    156.510  0.006219 4280
  44.800    159.140    161.830    156.492  0.006284 4281
  44.810    159.870    161.844    156.474  0.006255 4282
  44.820    160.600    161.852    156.456  0.006227 4283
  44.830    161.000    161.856    156.439  0.006211 4284
  44.840    160.940    161.860    156.421  0.006213 4285
  44.850    161.890    161.851    156.404  0.006177 4286
  44.860    159.910    161.836    156.386  0.006254 4287
  44.870    159.570    161.806    156.369  0.006267 4288
  44.880    161.230    161.769    156.352  0.006202 4289
  44.890    161.970    161.715    156.335  0.006174 4290
  44.900    160.830    161.653    156.318  0.006218 4291
  44.910    161.230    161.588    156.301  0.006202 4292
  44.920    157.690    161.519    156.284  0.006342 4293
  44.930    161.570    161.450    156.268  0.006189 4294
  44.940    160.340    161.384    156.251  0.006237 4295
  44.950    160.440    161.323    156.235  0.006233 4296
  44.960    161.660    161.271    156.219  0.006186 4297
  44.970    161.970    161.227    156.202  0.006174 4298
  44.980    160.120    161.190    156.186  0.006245 4299
  44.990    161.670    161.163    156.170  0.006185 4300
  45.000    161.550    161.147    156.154  0.006190 4301
  45.010    162.090    161.142    156.138  0.006169 4302
  45.020    161.360    161.148    156.122  0.006197 4303
  45.030    160.940    161.162    156.106  0.006213 4304
  45.040    161.080    161.191    156.091  0.006208 4305
  45.050    162.310    161.231    156.075  0.006161 4306
  45.060    162.920    161.281    156.059  0.006138 4307
  45.070    161.830    161.344    156.044  0.006179 4308
  45.080    162.610    161.415    156.028  0.006150 4309
  45.090    163.560    161.494    156.013  0.006114 4310
  45.100    160.390    161.578    155.997  0.006235 4311
  45.110    160.610    161.664    155.982  0.006226 4312
  45.120    162.340    161.748    155.966  0.006160 4313
  45.130    163.750    161.831    155.951  0.006107 4314
  45.140    163.790    161.908    155.936  0.006105 4315
  45.150    162.300    161.979    155.920  0.006161 4316
  45.160    162.960    162.044    155.905  0.006136 4317
  45.170    162.010    162.102    155.890  0.006172 4318
  45.180    162.800    162.154    155.874  0.006143 4319
  45.190    163.930    162.204    155.859  0.006100 4320
  45.200    162.510    162.249    155.844  0.006153 4321
  45.210    162.250    162.292    155.829  0.006163 4322
  45.220    161.980    162.336    155.813  0.006174 4323
  45.230    162.820    162.379    155.798  0.006142 4324
  45.240    162.160    162.426    155.783  0.006167 4325
  45.250    163.040    162.474    155.768  0.006133 4326
  45.260    164.130    162.526    155.752  0.006093 4327
  45.270    164.820    162.579    155.737  0.006067 4328
  45.280    162.940    162.637    155.722  0.006137 4329
  45.290    163.720    162.697    155.706  0.006108 4330
  45.300    163.160    162.762    155.691  0.006129 4331
  45.310    163.630    162.830    155.676  0.006111 4332
  45.320    163.100    162.896    155.660  0.006131 4333
  45.330    163.820    162.958    155.645  0.006104 4334
  45.340    162.370    163.019    155.629  0.006159 4335
  45.350    163.010    163.074    155.614  0.006135 4336
  45.360    161.940    163.118    155.598  0.006175 4337
  45.370    163.930    163.150    155.582  0.006100 4338
  45.380    162.870    163.164    155.567  0.006140 4339
  45.390    163.360    163.164    155.551  0.006121 4340
  45.400    162.080    163.144    155.535  0.006170 4341
  45.410    163.790    163.111    155.519  0.006105 4342
  45.420    164.870    163.063    155.503  0.006065 4343
  45.430    164.470    163.004    155.487  0.006080 4344
  45.440    162.660    162.934    155.471  0.006148 4345
  45.450    163.380    162.856    155.455  0.006121 4346
  45.460    161.720    162.768    155.438  0.006184 4347
  45.470    161.260    162.674    155.422  0.006201 4348
  45.480    162.470    162.571    155.406  0.006155 4349
  45.490    161.690    162.459    155.389  0.006185 4350
  45.500    161.600    162.339    155.372  0.006188 4351
  45.510    161.240    162.213    155.356  0.006202 4352
  45.520    160.320    162.081    155.339  0.006238 4353
  45.530    162.730    161.944    155.322  0.006145 4354
  45.540    161.030    161.807    155.305  0.006210 4355
  45.550    161.230    161.671    155.288  0.006202 4356
  45.560    162.250    161.535    155.270  0.006163 4357
  45.570    159.970    161.403    155.253  0.006251 4358
  45.580    160.340    161.274    155.235  0.006237 4359
  45.590    161.180    161.152    155.218  0.006204 4360
  45.600    160.710    161.037    155.200  0.006222 4361
  45.610    161.270    160.927    155.182  0.006201 4362
  45.620    160.550    160.825    155.164  0.006229 4363
  45.630    160.400    160.728    155.146  0.006234 4364
  45.640    159.480    160.632    155.128  0.006270 4365
  45.650    160.020    160.539    155.110  0.006249 4366
  45.660    159.530    160.444    155.091  0.006268 4367
  45.670    160.590    160.354    155.072  0.006227 4368
  45.680    160.040    160.265    155.054  0.006248 4369
  45.690    161.980    160.176    155.035  0.006174 4370
  45.700    160.370    160.094    155.016  0.006236 4371
  45.710    160.480    160.012    154.996  0.006231 4372
  45.720    159.620    159.937    154.977  0.006265 4373
  45.730    159.850    159.865    154.957  0.006256 4374
  45.740    159.890    159.800    154.938  0.006254 4375
  45.750    160.670    159.744    154.918  0.006224 4376
  45.760    158.550    159.694    154.898  0.006307 4377
  45.770    160.020    159.653    154.878  0.006249 4378
  45.780    158.990    159.618    154.858  0.006290 4379
  45.790    161.780    159.589    154.837  0.006181 4380
  45.800    159.920    159.570    154.817  0.006253 4381
  45.810    159.760    159.559    154.796  0.006259 4382
  45.820    159.050    159.555    154.775  0.006287 4383
  45.830    160.270    159.556    154.754  0.006239 4384
  45.840    160.470    159.567    154.733  0.006232 4385
  45.850    162.390    159.583    154.711  0.006158 4386
  45.860    160.700    159.610    154.690  0.006223 4387
  45.870    161.840    159.642    154.668  0.006179 4388
  45.880    159.000    159.677    154.646  0.006289 4389
  45.890    159.690    159.717    154.624  0.006262 4390
  45.900    159.500    159.757    154.601  0.006270 4391
  45.910    159.790    159.796    154.579  0.006258 4392
  45.920    159.750    159.828    154.556  0.006260 4393
  45.930    160.840    159.855    154.534  0.006217 4394
  45.940    159.210    159.878    154.511  0.006281 4395
  45.950    161.160    159.890    154.488  0.006205 4396
  45.960    158.950    159.894    154.464  0.006291 4397
  45.970    160.630    159.890    154.441  0.006225 4398
  45.980    162.010    159.877    154.417  0.006172 4399
  45.990    161.740    159.861    154.394  0.006183 4400
  46.000    160.200    159.836    154.370  0.006242 4401
  46.010    159.920    159.807    154.346  0.006253 4402
  46.020    161.060    159.768    154.321  0.006209 4403
  46.030    159.410    159.723    154.297  0.006273 4404
  46.040    161.170    159.668    154.272  0.006205 4405
  46.050    160.090    159.606    154.247  0.006246 4406
  46.060    159.400    159.538    154.222  0.006274 4407
  46.070    159.010    159.458    154.197  0.006289 4408
  46.080    160.080    159.365    154.172  0.006247 4409
  46.090    161.040    159.265    154.147  0.006210 4410
  46.100    160.690    159.158    154.121  0.006223 4411
  46.110    159.640    159.043    154.095  0.006264 4412
  46.120    158.630    158.926    154.069  0.006304 4413
  46.130    158.180    158.804    154.043  0.006322 4414
  46.140    158.520    158.678    154.017  0.006308 4415
  46.150    158.410    158.545    153.990  0.006313 4416
  46.160    157.900    158.412    153.964  0.006333 4417
  46.170    159.180    158.285    153.937  0.006282 4418
  46.180    157.290    158.156    153.910  0.006358 4419
  46.190    157.910    158.026    153.883  0.006333 4420
  46.200    158.220    157.898    153.856  0.006320 4421
  46.210    158.140    157.775    153.829  0.006324 4422
  46.220    158.140    157.653    153.801  0.006324 4423
  46.230    157.520    157.538    153.773  0.006348 4424
  46.240    156.260    157.427    153.746  0.006400 4425
  46.250    156.440    157.321    153.718  0.006392 4426
  46.260    156.470    157.222    153.690  0.006391 4427
  46.270    158.040    157.127    153.661  0.006328 4428
  46.280    156.130    157.041    153.633  0.006405 4429
  46.290    158.150    156.961    153.605  0.006323 4430
  46.300    156.910    156.892    153.576  0.006373 4431
  46.310    158.000    156.830    153.547  0.006329 4432
  46.320    156.200    156.777    153.518  0.006402 4433
  46.330    156.870    156.734    153.489  0.006375 4434
  46.340    157.170    156.697    153.460  0.006363 4435
  46.350    157.150    156.666    153.431  0.006363 4436
  46.360    155.060    156.645    153.402  0.006449 4437
  46.370    156.960    156.625    153.372  0.006371 4438
  46.380    157.840    156.612    153.343  0.006336 4439
  46.390    156.570    156.602    153.313  0.006387 4440
  46.400    156.700    156.593    153.283  0.006382 4441
  46.410    156.650    156.583    153.253  0.006384 4442
  46.420    155.810    156.572    153.223  0.006418 4443
  46.430    157.010    156.559    153.193  0.006369 4444
  46.440    156.360    156.547    153.163  0.006395 4445
  46.450    157.170    156.528    153.132  0.006363 4446
  46.460    156.190    156.502    153.102  0.006402 4447
  46.470    157.020    156.472    153.071  0.006369 4448
  46.480    153.700    156.437    153.041  0.006506 4449
  46.490    155.680    156.398    153.010  0.006423 4450
  46.500    157.200    156.356    152.979  0.006361 4451
  46.510    157.220    156.310    152.948  0.006361 4452
  46.520    156.560    156.258    152.917  0.006387 4453
  46.530    155.340    156.204    152.886  0.006437 4454
  46.540    156.840    156.149    152.855  0.006376 4455
  46.550    156.970    156.089    152.824  0.006371 4456
  46.560    155.880    156.030    152.792  0.006415 4457
  46.570    157.880    155.971    152.761  0.006334 4458
  46.580    157.210    155.911    152.730  0.006361 4459
  46.590    157.440    155.851    152.698  0.006352 4460
  46.600    154.060    155.790    152.667  0.006491 4461
  46.610    157.110    155.733    152.635  0.006365 4462
  46.620    154.970    155.673    152.603  0.006453 4463
  46.630    155.190    155.616    152.572  0.006444 4464
  46.640    154.240    155.560    152.540  0.006483 4465
  46.650    156.050    155.505    152.508  0.006408 4466
  46.660    153.300    155.455    152.476  0.006523 4467
  46.670    155.110    155.405    152.444  0.006447 4468
  46.680    153.670    155.358    152.412  0.006507 4469
  46.690    155.380    155.312    152.380  0.006436 4470
  46.700    155.300    155.268    152.348  0.006439 4471
  46.710    155.550    155.227    152.316  0.006429 4472
  46.720    153.950    155.184    152.284  0.006496 4473
  46.730    155.940    155.143    152.252  0.006413 4474
  46.740    154.510    155.102    152.220  0.006472 4475
  46.750    155.450    155.065    152.188  0.006433 4476
  46.760    155.220    155.027    152.156  0.006442 4477
  46.770    157.330    154.993    152.123  0.006356 4478
  46.780    155.010    154.963    152.091  0.006451 4479
  46.790    155.390    154.939    152.059  0.006435 4480
  46.800    154.230    154.913    152.027  0.006484 4481
  46.810    155.510    154.893    151.994  0.006430 4482
  46.820    155.580    154.878    151.962  0.006428 4483
  46.830    156.130    154.867    151.930  0.006405 4484
  46.840    155.080    154.861    151.898  0.006448 4485
  46.850    155.290    154.864    151.865  0.006440 4486
  46.860    155.350    154.874    151.833  0.006437 4487
  46.870    154.690    154.887    151.801  0.006465 4488
  46.880    155.050    154.906    151.768  0.006450 4489
  46.890    155.250    154.927    151.736  0.006441 4490
  46.900    154.770    154.952    151.704  0.006461 4491
  46.910    155.760    154.979    151.672  0.006420 4492
  46.920    155.370    155.008    151.639  0.006436 4493
  46.930    155.810    155.038    151.607  0.006418 4494
  46.940    155.230    155.067    151.575  0.006442 4495
  46.950    157.030    155.094    151.543  0.006368 4496
  46.960    153.950    155.118    151.511  0.006496 4497
  46.970    155.200    155.141    151.478  0.006443 4498
  46.980    154.690    155.160    151.446  0.006465 4499
  46.990    156.490    155.180    151.414  0.006390 4500
  47.000    155.710    155.199    151.382  0.006422 4501
  47.010    155.570    155.213    151.350  0.006428 4502
  47.020    154.420    155.228    151.318  0.006476 4503
  47.030    156.150    155.240    151.286  0.006404 4504
  47.040    155.300    155.249    151.254  0.006439 4505
  47.050    156.260    155.258    151.222  0.006400 4506
  47.060    155.760    155.263    151.191  0.006420 4507
  47.070    156.100    155.267    151.159  0.006406 4508
  47.080    153.690    155.269    151.127  0.006507 4509
  47.090    155.010    155.264    151.095  0.006451 4510
  47.100    154.220    155.255    151.064  0.006484 4511
  47.110    156.860    155.239    151.032  0.006375 4512
  47.120    155.880    155.216    151.000  0.006415 4513
  47.130    156.070    155.186    150.969  0.006407 4514
  47.140    154.450    155.148    150.937  0.006475 4515
  47.150    155.380    155.103    150.906  0.006436 4516
  47.160    155.050    155.046    150.875  0.006450 4517
  47.170    156.820    154.981    150.843  0.006377 4518
  47.180    154.630    154.907    150.812  0.006467 4519
  47.190    155.090    154.825    150.781  0.006448 4520
  47.200    153.290    154.733    150.750  0.006524 4521
  47.210    154.800    154.636    150.718  0.006460 4522
  47.220    154.920    154.533    150.687  0.006455 4523
  47.230    155.050    154.429    150.656  0.006450 4524
  47.240    155.320    154.322    150.625  0.006438 4525
  47.250    154.600    154.217    150.595  0.006468 4526
  47.260    152.630    154.110    150.564  0.006552 4527
  47.270    153.880    154.008    150.533  0.006499 4528
  47.280    155.150    153.913    150.502  0.006445 4529
  47.290    153.900    153.820    150.472  0.006498 4530
  47.300    153.160    153.734    150.441  0.006529 4531
  47.310    154.150    153.658    150.411  0.006487 4532
  47.320    152.640    153.584    150.380  0.006551 4533
  47.330    153.270    153.516    150.350  0.006524 4534
  47.340    153.850    153.457    150.320  0.006500 4535
  47.350    154.400    153.401    150.290  0.006477 4536
  47.360    153.980    153.353    150.259  0.006494 4537
  47.370    153.380    153.311    150.229  0.006520 4538
  47.380    152.930    153.281    150.199  0.006539 4539
  47.390    153.840    153.257    150.169  0.006500 4540
  47.400    152.110    153.240    150.140  0.006574 4541
  47.410    153.750    153.235    150.110  0.006504 4542
  47.420    153.130    153.236    150.080  0.006530 4543
  47.430    153.250    153.250    150.051  0.006525 4544
  47.440    151.990    153.272    150.021  0.006579 4545
  47.450    153.540    153.300    149.992  0.006513 4546
  47.460    154.820    153.340    149.962  0.006459 4547
  47.470    153.920    153.389    149.933  0.006497 4548
  47.480    153.530    153.447    149.904  0.006513 4549
  47.490    154.500    153.510    149.874  0.006472 4550
  47.500    153.590    153.578    149.845  0.006511 4551
  47.510    155.910    153.653    149.816  0.006414 4552
  47.520    154.440    153.734    149.787  0.006475 4553
  47.530    155.200    153.819    149.759  0.006443 4554
  47.540    155.440    153.906    149.730  0.006433 4555
  47.550    154.280    153.988    149.701  0.006482 4556
  47.560    152.990    154.072    149.673  0.006536 4557
  47.570    154.040    154.152    149.644  0.006492 4558
  47.580    154.790    154.227    149.616  0.006460 4559
  47.590    155.280    154.291    149.587  0.006440 4560
  47.600    155.430    154.346    149.559  0.006434 4561
  47.610    153.610    154.394    149.531  0.006510 4562
  47.620    155.080    154.431    149.503  0.006448 4563
  47.630    155.380    154.456    149.474  0.006436 4564
  47.640    154.290    154.472    149.447  0.006481 4565
  47.650    155.300    154.478    149.419  0.006439 4566
  47.660    155.530    154.474    149.391  0.006430 4567
  47.670    155.830    154.463    149.363  0.006417 4568
  47.680    152.960    154.443    149.335  0.006538 4569
  47.690    154.100    154.414    149.308  0.006489 4570
  47.700    154.350    154.379    149.280  0.006479 4571
  47.710    154.970    154.338    149.253  0.006453 4572
  47.720    155.590    154.296    149.226  0.006427 4573
  47.730    154.770    154.247    149.198  0.006461 4574
  47.740    154.490    154.194    149.171  0.006473 4575
  47.750    154.470    154.139    149.144  0.006474 4576
  47.760    154.040    154.083    149.117  0.006492 4577
  47.770    154.960    154.029    149.090  0.006453 4578
  47.780    154.080    153.973    149.063  0.006490 4579
  47.790    154.240    153.915    149.036  0.006483 4580
  47.800    153.090    153.858    149.010  0.006532 4581
  47.810    155.360    153.801    148.983  0.006437 4582
  47.820    155.270    153.745    148.957  0.006440 4583
  47.830    155.220    153.687    148.930  0.006442 4584
  47.840    153.070    153.635    148.904  0.006533 4585
  47.850    154.480    153.583    148.877  0.006473 4586
  47.860    151.560    153.533    148.851  0.006598 4587
  47.870    153.140    153.482    148.825  0.006530 4588
  47.880    152.680    153.433    148.799  0.006550 4589
  47.890    153.810    153.380    148.773  0.006502 4590
  47.900    153.580    153.326    148.747  0.006511 4591
  47.910    153.800    153.268    148.721  0.006502 4592
  47.920    152.330    153.208    148.695  0.006565 4593
  47.930    154.440    153.140    148.670  0.006475 4594
  47.940    153.090    153.079    148.644  0.006532 4595
  47.950    153.650    153.020    148.618  0.006508 4596
  47.960    152.880    152.958    148.593  0.006541 4597
  47.970    153.210    152.901    148.567  0.006527 4598
  47.980    151.430    152.842    148.542  0.006604 4599
  47.990    153.120    152.787    148.517  0.006531 4600
  48.000    151.630    152.731    148.492  0.006595 4601
  48.010    153.330    152.678    148.467  0.006522 4602
  48.020    151.600    152.625    148.441  0.006596 4603
  48.030    154.090    152.575    148.416  0.006490 4604
  48.040    153.090    152.524    148.392  0.006532 4605
  48.050    152.640    152.477    148.367  0.006551 4606
  48.060    153.500    152.427    148.342  0.006515 4607
  48.070    153.380    152.374    148.317  0.006520 4608
  48.080    151.840    152.324    148.293  0.006586 4609
  48.090    152.220    152.270    148.268  0.006569 4610
  48.100    151.920    152.215    148.244  0.006582 4611
  48.110    152.640    152.160    148.219  0.006551 4612
  48.120    151.030    152.105    148.195  0.006621 4613
  48.130    153.190    152.049    148.170  0.006528 4614
  48.140    152.310    151.992    148.146  0.006566 4615
  48.150    151.640    151.933    148.122  0.006595 4616
  48.160    149.880    151.873    148.098  0.006672 4617
  48.170    151.740    151.811    148.074  0.006590 4618
  48.180    152.380    151.750    148.050  0.006563 4619
  48.190    152.400    151.687    148.026  0.006562 4620
  48.200    152.450    151.628    148.002  0.006560 4621
  48.210    151.420    151.571    147.978  0.006604 4622
  48.220    151.540    151.517    147.955  0.006599 4623
  48.230    150.780    151.471    147.931  0.006632 4624
  48.240    151.250    151.425    147.908  0.006612 4625
  48.250    152.480    151.377    147.884  0.006558 4626
  48.260    150.660    151.333    147.861  0.006637 4627
  48.270    150.790    151.291    147.837  0.006632 4628
  48.280    150.750    151.250    147.814  0.006633 4629
  48.290    152.990    151.210    147.791  0.006536 4630
  48.300    151.980    151.170    147.767  0.006580 4631
  48.310    152.990    151.130    147.744  0.006536 4632
  48.320    152.320    151.094    147.721  0.006565 4633
  48.330    152.350    151.053    147.698  0.006564 4634
  48.340    150.380    151.013    147.675  0.006650 4635
  48.350    151.050    150.974    147.652  0.006620 4636
  48.360    150.230    150.936    147.629  0.006656 4637
  48.370    152.120    150.892    147.606  0.006574 4638
  48.380    150.660    150.847    147.584  0.006637 4639
  48.390    151.800    150.804    147.561  0.006588 4640
  48.400    149.650    150.759    147.538  0.006682 4641
  48.410    150.740    150.717    147.516  0.006634 4642
  48.420    149.340    150.675    147.493  0.006696 4643
  48.430    150.850    150.631    147.471  0.006629 4644
  48.440    149.510    150.588    147.448  0.006689 4645
  48.450    150.070    150.547    147.426  0.006664 4646
  48.460    148.550    150.506    147.404  0.006732 4647
  48.470    150.570    150.468    147.381  0.006641 4648
  48.480    150.030    150.425    147.359  0.006665 4649
  48.490    150.820    150.383    147.337  0.006630 4650
  48.500    150.090    150.344    147.315  0.006663 4651
  48.510    150.230    150.302    147.293  0.006656 4652
  48.520    149.320    150.260    147.271  0.006697 4653
  48.530    149.530    150.221    147.249  0.006688 4654
  48.540    150.050    150.178    147.227  0.006664 4655
  48.550    151.310    150.140    147.205  0.006609 4656
  48.560    151.580    150.102    147.183  0.006597 4657
  48.570    149.610    150.066    147.161  0.006684 4658
  48.580    149.360    150.031    147.139  0.006695 4659
  48.590    149.590    149.997    147.118  0.006685 4660
  48.600    149.510    149.963    147.096  0.006689 4661
  48.610    149.960    149.934    147.075  0.006668 4662
  48.620    150.830    149.908    147.053  0.006630 4663
  48.630    150.190    149.881    147.031  0.006658 4664
  48.640    148.690    149.860    147.010  0.006725 4665
  48.650    148.290    149.841    146.989  0.006744 4666
  48.660    148.790    149.820    146.967  0.006721 4667
  48.670    149.950    149.800    146.946  0.006669 4668
  48.680    150.040    149.780    146.925  0.006665 4669
  48.690    149.650    149.761    146.903  0.006682 4670
  48.700    148.840    149.741    146.882  0.006719 4671
  48.710    149.920    149.720    146.861  0.006670 4672
  48.720    149.270    149.696    146.840  0.006699 4673
  48.730    150.690    149.675    146.819  0.006636 4674
  48.740    150.180    149.653    146.798  0.006659 4675
  48.750    149.800    149.628    146.777  0.006676 4676
  48.760    147.680    149.600    146.756  0.006771 4677
  48.770    148.230    149.572    146.735  0.006746 4678
  48.780    149.340    149.548    146.714  0.006696 4679
  48.790    150.000    149.523    146.693  0.006667 4680
  48.800    149.500    149.495    146.672  0.006689 4681
  48.810    150.760    149.470    146.651  0.006633 4682
  48.820    149.160    149.448    146.631  0.006704 4683
  48.830    150.320    149.425    146.610  0.006652 4684
  48.840    149.060    149.401    146.589  0.006709 4685
  48.850    150.200    149.378    146.568  0.006658 4686
  48.860    149.900    149.351    146.548  0.006671 4687
  48.870    150.410    149.328    146.527  0.006648 4688
  48.880    148.800    149.306    146.507  0.006720 4689
  48.890    149.730    149.285    146.486  0.006679 4690
  48.900    149.160    149.260    146.466  0.006704 4691
  48.910    150.520    149.237    146.445  0.006644 4692
  48.920    149.870    149.216    146.425  0.006672 4693
  48.930    151.340    149.193    146.405  0.006608 4694
  48.940    149.110    149.167    146.384  0.006706 4695
  48.950    149.370    149.139    146.364  0.006695 4696
  48.960    147.700    149.109    146.344  0.006770 4697
  48.970    149.790    149.083    146.323  0.006676 4698
  48.980    150.240    149.053    146.303  0.006656 4699
  48.990    149.800    149.022    146.283  0.006676 4700
  49.000    146.820    148.992    146.263  0.006811 4701
  49.010    149.170    148.959    146.243  0.006704 4702
  49.020    148.570    148.928    146.223  0.006731 4703
  49.030    150.210    148.895    146.203  0.006657 4704
  49.040    150.300    148.863    146.183  0.006653 4705
  49.050    149.130    148.831    146.163  0.006706 4706
  49.060    147.590    148.801    146.143  0.006776 4707
  49.070    148.360    148.769    146.123  0.006740 4708
  49.080    149.480    148.738    146.103  0.006690 4709
  49.090    149.570    148.709    146.083  0.006686 4710
  49.100    148.130    148.681    146.063  0.006751 4711
  49.110    149.330    148.656    146.044  0.006697 4712
  49.120    147.620    148.633    146.024  0.006774 4713
  49.130    148.810    148.612    146.004  0.006720 4714
  49.140    149.080    148.595    145.984  0.006708 4715
  49.150    149.350    148.578    145.965  0.006696 4716
  49.160    147.820    148.561    145.945  0.006765 4717
  49.170    148.240    148.548    145.925  0.006746 4718
  49.180    147.970    148.537    145.906  0.006758 4719
  49.190    147.370    148.531    145.886  0.006786 4720
  49.200    149.170    148.523    145.867  0.006704 4721
  49.210    149.150    148.521    145.847  0.006705 4722
  49.220    149.530    148.519    145.827  0.006688 4723
  49.230    149.220    148.520    145.808  0.006702 4724
  49.240    146.180    148.518    145.788  0.006841 4725
  49.250    148.590    148.518    145.769  0.006730 4726
  49.260    148.880    148.522    145.750  0.006717 4727
  49.270    150.140    148.525    145.730  0.006660 4728
  49.280    150.370    148.529    145.711  0.006650 4729
  49.290    150.020    148.530    145.691  0.006666 4730
  49.300    148.730    148.531    145.672  0.006724 4731
  49.310    148.860    148.534    145.653  0.006718 4732
  49.320    148.220    148.539    145.633  0.006747 4733
  49.330    148.940    148.542    145.614  0.006714 4734
  49.340    149.280    148.543    145.595  0.006699 4735
  49.350    149.100    148.546    145.576  0.006707 4736
  49.360    147.600    148.551    145.556  0.006775 4737
  49.370    149.250    148.554    145.537  0.006700 4738
  49.380    148.690    148.564    145.518  0.006725 4739
  49.390    148.610    148.573    145.499  0.006729 4740
  49.400    148.380    148.582    145.480  0.006739 4741
  49.410    149.430    148.594    145.460  0.006692 4742
  49.420    147.940    148.607    145.441  0.006759 4743
  49.430    147.010    148.618    145.422  0.006802 4744
  49.440    148.960    148.626    145.403  0.006713 4745
  49.450    149.810    148.636    145.384  0.006675 4746
  49.460    148.170    148.647    145.365  0.006749 4747
  49.470    148.950    148.655    145.346  0.006714 4748
  49.480    147.180    148.665    145.327  0.006794 4749
  49.490    149.100    148.668    145.308  0.006707 4750
  49.500    148.660    148.674    145.289  0.006727 4751
  49.510    148.590    148.673    145.270  0.006730 4752
  49.520    148.570    148.668    145.251  0.006731 4753
  49.530    148.680    148.659    145.232  0.006726 4754
  49.540    146.820    148.647    145.213  0.006811 4755
  49.550    147.360    148.632    145.194  0.006786 4756
  49.560    147.870    148.612    145.175  0.006763 4757
  49.570    149.870    148.588    145.156  0.006672 4758
  49.580    147.980    148.559    145.137  0.006758 4759
  49.590    147.770    148.526    145.118  0.006767 4760
  49.600    147.550    148.488    145.099  0.006777 4761
  49.610    148.930    148.443    145.081  0.006715 4762
  49.620    149.000    148.391    145.062  0.006711 4763
  49.630    150.320    148.332    145.043  0.006652 4764
  49.640    147.360    148.268    145.024  0.006786 4765
  49.650    148.760    148.199    145.005  0.006722 4766
  49.660    147.130    148.123    144.986  0.006797 4767
  49.670    148.140    148.042    144.967  0.006750 4768
  49.680    148.810    147.954    144.949  0.006720 4769
  49.690    148.670    147.864    144.930  0.006726 4770
  49.700    147.600    147.776    144.911  0.006775 4771
  49.710    149.150    147.685    144.892  0.006705 4772
  49.720    146.800    147.598    144.873  0.006812 4773
  49.730    148.890    147.507    144.855  0.006716 4774
  49.740    147.620    147.419    144.836  0.006774 4775
  49.750    148.690    147.335    144.817  0.006725 4776
  49.760    147.640    147.252    144.798  0.006773 4777
  49.770    147.320    147.173    144.780  0.006788 4778
  49.780    145.570    147.100    144.761  0.006870 4779
  49.790    147.830    147.030    144.742  0.006765 4780
  49.800    146.420    146.959    144.724  0.006830 4781
  49.810    147.370    146.892    144.705  0.006786 4782
  49.820    148.210    146.827    144.686  0.006747 4783
  49.830    148.360    146.764    144.667  0.006740 4784
  49.840    147.180    146.701    144.649  0.006794 4785
  49.850    147.010    146.638    144.630  0.006802 4786
  49.860    149.070    146.573    144.611  0.006708 4787
  49.870    148.370    146.507    144.593  0.006740 4788
  49.880    148.560    146.437    144.574  0.006731 4789
  49.890    148.830    146.365    144.555  0.006719 4790
  49.900    146.470    146.287    144.537  0.006827 4791
  49.910    148.120    146.205    144.518  0.006751 4792
  49.920    149.470    146.122    144.499  0.006690 4793
  49.930    149.540    146.035    144.481  0.006687 4794
  49.940    147.520    145.945    144.462  0.006779 4795
  49.950    149.640    145.854    144.444  0.006683 4796
  49.960    146.560    145.765    144.425  0.006823 4797
  49.970    148.410    145.674    144.406  0.006738 4798
  49.980    148.300    145.587    144.388  0.006743 4799
  49.990    148.730    145.498    144.369  0.006724 4800
  50.000    147.600    145.413    144.350  0.006775 4801
