# Supplementary material for: Crystal structure of (Z)-1-(ferrocenylethyn­yl)-10-(phenyl­imino)­anthracen-9(10H)-one from synchrotron X-ray powder diffraction
Source: Acta Crystallogr Sect E Struct Rep Online. 2014 Nov 26;70(Pt 12):573–6. doi: 10.1107/S1600536814025252 (PMC4257377; doi:10.1107/S1600536814025252)
Supplement: Supplementary file 3 [file e-70-00573-Isup3.mol]

1_Fc_10_Ph_Aq_9_O
  --CCDC--110514    3D                              

 56 69  0  0  0  0  0  0  0  0999 V2000
   -0.2283   -0.1421   11.7137 C      0
   -0.8347    0.9674   12.3544 C      0
   -0.7317    1.1300   13.7579 C      0
   -0.0055    0.2170   14.4960 C      0
    0.7655   -0.7666   13.8438 C      0
    0.6976   -0.9206   12.4402 C      0
    0.0305    0.3089   15.9193 C      0
   -1.5489    2.1689   14.4795 C      0
   -3.0427    2.3612   17.8909 C      0
   -2.8896    2.5364   16.5418 C      0
   -1.8367    1.9485   15.9226 C      0
   -1.0888    0.9300   16.5947 C      0
   -1.2555    0.7334   17.9289 C      0
   -2.2422    1.4090   18.5827 C      0
    0.7634   -0.4467   16.5650 O      0
   -2.2382    3.0691   13.8405 N      0
    1.2086   -1.8404   14.7156 C      0
    1.9511   -2.7483   15.1614 C      0
   -1.8888    3.5030   12.4914 C      0
   -0.5684    3.9097   12.2256 C      0
   -0.2591    4.4875   10.9773 C      0
   -1.2870    4.7819   10.0608 C      0
   -2.6283    4.5096   10.3977 C      0
   -2.9299    3.9540   11.6477 C      0
    2.6845   -6.0216   16.7136 C      0
    3.7650   -5.2354   17.1611 C      0
    3.5487   -3.9106   16.7268 C      0
    2.3341   -3.8766   16.0102 C      0
    1.8010   -5.1826   16.0019 C      0
    1.0161   -5.3783   19.4397 C      0
    2.1280   -4.6602   19.9202 C      0
    1.9820   -3.3141   19.5256 C      0
    0.7783   -3.2010   18.8007 C      0
    0.1820   -4.4773   18.7479 C      0
    2.0148   -4.5224   17.9107 Fe     0
   -0.4996   -0.4169   10.8650 H      0
   -1.2034    1.6337   11.8359 H      0
    1.1780   -1.5911   12.0093 H      0
   -3.6334    2.8930   18.3631 H      0
   -3.3850    3.1908   16.0977 H      0
   -0.6132    0.2638   18.4127 H      0
   -2.3925    1.2423   19.4843 H      0
    0.0611    3.9140   12.9092 H      0
    0.6166    4.7393   10.7890 H      0
   -1.0742    5.0542    9.1973 H      0
   -3.3146    4.7989    9.8396 H      0
   -3.8059    3.9651   11.9581 H      0
    2.5792   -6.8733   16.8539 H      0
    4.4418   -5.5162   17.6283 H      0
    4.0720   -3.2325   16.8770 H      0
    1.0551   -5.4277   15.6271 H      0
    0.8732   -6.2301   19.5454 H      0
    2.7910   -4.9912   20.3743 H      0
    2.5321   -2.6658   19.7072 H      0
    0.4637   -2.4735   18.4424 H      0
   -0.5668   -4.6755   18.3516 H      0
  1  2  1
  1  6  1
  1 36  1
  2  3  1
  2 37  1
  3  4  1
  3  8  1
  4  5  1
  4  7  1
  5  6  1
  5 17  1
  6 38  1
  7 12  1
  7 15  1
  8 11  1
  8 16  1
  9 10  1
  9 14  1
  9 39  1
 10 11  1
 10 40  1
 11 12  1
 12 13  1
 13 14  1
 13 41  1
 14 42  1
 16 19  1
 17 18  1
 18 28  1
 19 20  1
 19 24  1
 20 21  1
 20 43  1
 21 22  1
 21 44  1
 22 23  1
 22 45  1
 23 24  1
 23 46  1
 24 47  1
 25 26  1
 25 29  1
 25 35  1
 25 48  1
 26 27  1
 26 35  1
 26 49  1
 27 28  1
 27 35  1
 27 50  1
 28 29  1
 28 35  1
 29 35  1
 29 51  1
 30 31  1
 30 34  1
 30 35  1
 30 52  1
 31 32  1
 31 35  1
 31 53  1
 32 33  1
 32 35  1
 32 54  1
 33 34  1
 33 35  1
 33 55  1
 34 35  1
 34 56  1
M  END
$$$$
